# Supplementary material for: DNA methylation controls stemness of astrocytes in health and ischaemia
Source: Nature. 2024 Sep 4;634(8033):415–23. doi: 10.1038/s41586-024-07898-9 (PMC11464379; doi:10.1038/s41586-024-07898-9)
Supplement: Supplementary file 3 — Cell metadata. Quality metrics and other metadata of 2584 cells, isolated from a total of 15 biological replicates. [file 41586_2024_7898_MOESM3_ESM.xlsx]

## Sheet: Supplementary_Table_1_cell_meta
		(here, neurogenic striatal astrocytes are labeled according to the most similar cell state in the NSC lineage)																		(mean NSC LMR meth. minus mean astro LMR meth.)	(using the shrunken mean of residuals from the MethSCAn software as a measure of DNA methylation)		(these values should be normalized to account for technical cell-to-cell variation)		UMAP coordinates and pseudotime values based on data from all three molecular layers, using MOFA+				UMAP coordinates and pseudotime values, calculated on naive cells only (Fig. 1)						UMAP including additional astrocytes from the cerebral cortex and striatum (Fig. 3)		UMAP and pseudotime, recalculated after addition of cells from ischemic mice and IFNAGRKO mice (GLAST+ cells only, Fig. 4)
cell_name	cell_state	cell_state_precise	treatment	tissue	genotype	experiment_ID	scRNAseq_protocol	RNA_FASTQ_ID	DNA_FASTQ_ID	read_count_RNA	read_count_DNA	observed_genes	observed_CpG_sites	observed_GpC_sites	QC_pass_DNA	mean_CpG_methylation	mean_GpC_methylation	mean_astrocyte_LMR_methylation	mean_NSC_LMR_methylation	methylation_score	mean_astrocyte_LMR_methylation_residuals	mean_NSC_LMR_methylation_residuals	mean_astrocyte_LMR_accessibility	mean_NSC_LMR_accessibility	UMAP1_MOFA	UMAP2_MOFA	pseudotime_MOFA	pseudotime_MOFA_rank	UMAP1_RNA	UMAP2_RNA	UMAP1_meth	UMAP2_meth	UMAP1_acc	UMAP2_acc	UMAP1_RNA_ctx	UMAP2_RNA_ctx	UMAP1_RNA_glast	UMAP2_RNA_glast	ptime_glast
ASTRO1 pA	vSVZ astrocyte	vSVZ astrocyte	naive	vSVZ	wt	pA	Smart-seq 3 (no UMIs)	AS-485140-LR-51019	AS-485326-LR-51079	1459190	3049766	8360	539252	5015054	TRUE	0.722132	0.03101	0.442522	0.645078	0.202556	-0.0559385	0.057352	0.0571017	0.0395531	-4.07447	-2.68008	0.815563	48	0.156927	-11.1464	-4.62827	1.42481	2.49271	5.59419	NA	NA	NA	NA	0.111094
ASTRO11 pA	qNSC2	qNSC2	naive	vSVZ	wt	pA	Smart-seq 3 (no UMIs)	AS-485160-LR-51019	AS-485400-LR-51079	1405329	982789	9044	202560	1857650	TRUE	0.727557	0.0381477	0.653783	0.428355	-0.225428	0.0805459	-0.0601605	0.0645158	0.0643705	-1.69645	-1.68402	1.67932	136	-0.522307	-6.87025	-0.453296	-0.251632	0.706505	3.02502	NA	NA	NA	NA	0.204285
ASTRO14 pA	aNSC	aNSC	naive	vSVZ	wt	pA	Smart-seq 3 (no UMIs)	AS-485166-LR-51019	AS-485434-LR-51078	1621538	673186	10380	155089	1423216	TRUE	0.711237	0.0522521	0.641636	0.499506	-0.142129	0.0760301	-0.0141848	0.0991747	0.0723326	0.668482	-2.29046	2.10495	184	0.385313	-5.88171	-2.45681	-0.143929	0.571472	1.49431	NA	NA	NA	NA	0.24546
ASTRO16 pA	vSVZ astrocyte	vSVZ astrocyte	naive	vSVZ	wt	pA	Smart-seq 3 (no UMIs)	AS-485170-LR-51019	AS-485456-LR-51078	1672669	2085230	9255	396586	3629635	TRUE	0.711205	0.136787	0.357735	0.669404	0.31167	-0.10024	0.0846454	0.174268	0.143977	-4.35922	-2.48373	0.840004	52	-1.13405	-11.352	-4.6641	1.43116	2.06183	4.35292	NA	NA	NA	NA	0.110099
ASTRO17 pA	vSVZ astrocyte	vSVZ astrocyte	naive	vSVZ	wt	pA	Smart-seq 3 (no UMIs)	AS-485172-LR-51019	AS-485458-LR-51078	2574881	953183	8699	265025	2370944	TRUE	0.699632	0.0309497	0.60232	0.556722	-0.0455983	0.0591568	0.0119692	0.052045	0.0373751	-2.40107	-1.955	1.42062	127	-0.0196751	-10.743	-1.78453	0.796129	2.45756	5.80697	NA	NA	NA	NA	0.165129
ASTRO19 pA	vSVZ astrocyte	vSVZ astrocyte	naive	vSVZ	wt	pA	Smart-seq 3 (no UMIs)	AS-485176-LR-51019	AS-485480-LR-51078	815408	5321652	8235	846799	7673033	TRUE	0.686538	0.055035	0.309594	0.661822	0.352227	-0.140159	0.0762848	0.0951486	0.0679016	-4.5876	-3.03898	0.524286	14	0.0285262	-11.1914	-5.17168	3.12844	1.44007	4.91471	NA	NA	NA	NA	0.106275
ASTRO20 pA	vSVZ astrocyte	vSVZ astrocyte	naive	vSVZ	wt	pA	Smart-seq 3 (no UMIs)	AS-485178-LR-51019	AS-485482-LR-51078	1340468	2314213	9432	610322	5536823	TRUE	0.679255	0.0377352	0.33105	0.651638	0.320588	-0.130942	0.0670428	0.0534264	0.0477421	-3.95741	-3.0192	0.768275	40	0.0526286	-11.5432	-5.48716	3.44307	2.32396	5.71509	NA	NA	NA	NA	0.0790842
ASTRO22 pA	neuroblast	neuroblast	naive	vSVZ	wt	pA	Smart-seq 3 (no UMIs)	AS-485184-LR-51019	AS-485506-LR-51078	855823	5096164	7534	768506	7009577	TRUE	0.692231	0.0396864	0.618402	0.386993	-0.23141	0.0679657	-0.0958739	0.041755	0.067279	3.59775	1.63386	4.11209	408	6.89797	8.23441	-0.526	-2.46839	-4.43848	-2.80038	NA	NA	NA	NA	0.992752
ASTRO4 pA	aNSC	aNSC	naive	vSVZ	wt	pA	Smart-seq 3 (no UMIs)	AS-485146-LR-51019	AS-485350-LR-51079	1779097	437359	9707	76702	716919	TRUE	0.726474	0.0528958	0.665003	0.443704	-0.2213	0.0914908	-0.0584795	0.0677497	0.0814633	2.54829	-1.42244	2.82692	239	3.4346	-3.18276	-1.22003	-0.5027	-6.56634	-4.75659	NA	NA	NA	NA	0.533186
ASTRO6 pA	qNSC2	qNSC2	naive	vSVZ	wt	pA	Smart-seq 3 (no UMIs)	AS-485150-LR-51019	AS-485354-LR-51079	501596	5081249	7807	603854	5824763	TRUE	0.74915	0.0993539	0.690188	0.482934	-0.207254	0.110031	-0.0593238	0.134513	0.144536	-0.259434	-2.12587	1.93647	168	0.40313	-7.79732	-2.40576	-0.174392	1.23071	3.05956	NA	NA	NA	NA	0.230183
ASTRO9 pA	vSVZ astrocyte	vSVZ astrocyte	naive	vSVZ	wt	pA	Smart-seq 3 (no UMIs)	AS-485156-LR-51019	AS-485378-LR-51079	950542	2574156	8210	301360	2897696	TRUE	0.732453	0.0628227	0.421282	0.654407	0.233125	-0.0737336	0.0666893	0.109638	0.073445	-3.82874	-2.87782	0.815206	47	-1.25937	-11.2268	-4.65349	2.13203	1.7305	5.43339	NA	NA	NA	NA	0.125326
NB1 pA	neuroblast	neuroblast	naive	vSVZ	wt	pA	Smart-seq 3 (no UMIs)	AS-485236-LR-51019	AS-485338-LR-51079	2188949	8093866	7375	950438	9086119	TRUE	0.727742	0.030769	0.647437	0.376197	-0.27124	0.0834068	-0.120596	0.0353038	0.0560686	3.11393	1.61348	4.40393	422	8.10865	7.74663	-0.751723	-2.99521	-4.77483	-3.24113	NA	NA	NA	NA	0.982557
NB10 pA	neuroblast	neuroblast	naive	vSVZ	wt	pA	Smart-seq 3 (no UMIs)	AS-485254-LR-51019	AS-485410-LR-51079	995056	5740277	8159	594308	5734288	TRUE	0.72597	0.0421522	0.643085	0.381212	-0.261873	0.072132	-0.113454	0.0530081	0.0799891	3.02549	1.58517	4.46557	423	4.00338	6.89465	1.9046	-1.44532	-4.77662	-3.37743	NA	NA	NA	NA	0.926064
NB11 pA	neuroblast	neuroblast	naive	vSVZ	wt	pA	Smart-seq 3 (no UMIs)	AS-485256-LR-51019	AS-485412-LR-51079	534911	7921343	7463	1052547	10009894	TRUE	0.725153	0.0828908	0.634243	0.409915	-0.224328	0.0700588	-0.0976825	0.113261	0.137354	3.67356	1.17871	4.04651	400	7.51769	6.66574	-0.887487	-2.99384	-4.8965	-3.49236	NA	NA	NA	NA	0.955539
NB12 pA	neuroblast	neuroblast	naive	vSVZ	wt	pA	Smart-seq 3 (no UMIs)	AS-485258-LR-51019	AS-485414-LR-51079	581063	4820542	6942	65071	619913	TRUE	0.751133	0.0345855	0.615879	0.426866	-0.189014	0.052634	-0.0768745	0.0489893	0.0597821	0.440056	2.55706	4.75653	425	6.4963	6.10326	-1.39597	-1.41338	-7.07421	-5.233	NA	NA	NA	NA	0.934745
NB14 pA	neuroblast	neuroblast	naive	vSVZ	wt	pA	Smart-seq 3 (no UMIs)	AS-485262-LR-51019	AS-485446-LR-51078	1227798	1065726	7358	281494	2653765	TRUE	0.702463	0.031958	0.611518	0.426352	-0.185166	0.0543575	-0.0779313	0.0342123	0.0545838	3.20864	1.44184	4.33859	421	4.64843	7.40667	1.65883	-2.20728	-4.74713	-3.00898	NA	NA	NA	NA	0.929131
NB15 pA	neuroblast	neuroblast	naive	vSVZ	wt	pA	Smart-seq 3 (no UMIs)	AS-485264-LR-51019	AS-485448-LR-51078	491773	2858244	6896	608702	5766330	TRUE	0.730837	0.0356556	0.640236	0.430736	-0.2095	0.0729216	-0.0882613	0.0390356	0.0650581	3.91074	1.58679	3.96592	388	7.29394	7.29828	-0.0726359	-2.46479	-4.34683	-3.09878	NA	NA	NA	NA	0.96825
NB16 pA	neuroblast	neuroblast	naive	vSVZ	wt	pA	Smart-seq 3 (no UMIs)	AS-485266-LR-51019	AS-485468-LR-51078	2137022	5723336	8127	1030275	9747491	TRUE	0.732006	0.0362403	0.572647	0.445081	-0.127566	0.0285185	-0.071154	0.0431286	0.0641253	3.71825	1.09688	3.99626	395	6.82281	6.07935	0.160873	-2.09456	-4.49504	-2.69074	NA	NA	NA	NA	0.93357
NB17 pA	neuroblast	neuroblast	naive	vSVZ	wt	pA	Smart-seq 3 (no UMIs)	AS-485268-LR-51019	AS-485470-LR-51078	822669	2088404	7046	452378	4311163	TRUE	0.729507	0.0354869	0.645704	0.387707	-0.257997	0.0782034	-0.102355	0.0357184	0.0584539	3.24962	1.51443	4.30099	419	7.19416	8.04961	0.620916	-1.61232	-4.7432	-3.26029	NA	NA	NA	NA	0.966006
NB18 pA	neuroblast	neuroblast	naive	vSVZ	wt	pA	Smart-seq 3 (no UMIs)	AS-485270-LR-51019	AS-485472-LR-51078	814069	1751317	7647	349544	3278307	TRUE	0.722104	0.0409794	0.591373	0.368426	-0.222947	0.0516722	-0.100739	0.0454496	0.0819489	3.55761	1.0482	4.07085	405	4.2067	6.97219	1.61547	-1.58904	-4.63404	-2.51661	NA	NA	NA	NA	0.930831
NB19 pA	neuroblast	neuroblast	naive	vSVZ	wt	pA	Smart-seq 3 (no UMIs)	AS-485272-LR-51019	AS-485492-LR-51078	2026338	2474923	7434	490439	4667495	TRUE	0.722245	0.0329539	0.634163	0.442467	-0.191697	0.0628806	-0.0780834	0.0343224	0.0660879	3.43025	1.29948	4.1427	410	7.35946	7.33184	-0.820923	-2.75086	-4.67846	-3.26337	NA	NA	NA	NA	0.940724
NB2 pA	neuroblast	neuroblast	naive	vSVZ	wt	pA	Smart-seq 3 (no UMIs)	AS-485238-LR-51019	AS-485340-LR-51079	1206264	347080	6639	69675	660738	TRUE	0.728253	0.0459411	0.571078	0.349313	-0.221766	0.0442839	-0.117446	0.0442455	0.117397	3.25971	1.51839	4.31474	420	5.74537	5.56458	-0.64555	-1.74761	-4.96357	-3.32948	NA	NA	NA	NA	0.897128
NB20 pA	neuroblast	neuroblast	naive	vSVZ	wt	pA	Smart-seq 3 (no UMIs)	AS-485274-LR-51019	AS-485494-LR-51078	1346268	3957923	7234	809103	7660273	TRUE	0.722905	0.0345096	0.61259	0.42065	-0.19194	0.060525	-0.0855822	0.0361291	0.0552948	3.37674	1.4485	4.20258	417	8.12079	7.71859	-1.08325	-2.75669	-4.85463	-3.01536	NA	NA	NA	NA	0.98269
NB21 pA	neuroblast	neuroblast	naive	vSVZ	wt	pA	Smart-seq 3 (no UMIs)	AS-485278-LR-51019	AS-485516-LR-51078	1213244	5958752	9452	1395108	13053675	TRUE	0.722371	0.0530202	0.62299	0.39185	-0.23114	0.0695049	-0.109532	0.0628083	0.104156	5.01496	1.48178	3.90268	384	5.13197	-2.16139	-0.154722	-1.99505	-3.47047	-2.26583	NA	NA	NA	NA	0.670973
NB22 pA	neuroblast	neuroblast	naive	vSVZ	wt	pA	Smart-seq 3 (no UMIs)	AS-485280-LR-51019	AS-485518-LR-51078	1908503	2303208	8275	553409	5221101	TRUE	0.715399	0.0397679	0.637289	0.36456	-0.272729	0.0785711	-0.114683	0.0396776	0.0671916	3.79025	1.6679	4.06084	403	6.93318	6.39418	-0.894705	-2.85215	-4.54606	-3.21765	NA	NA	NA	NA	0.940736
NB4 pA	neuroblast	neuroblast	naive	vSVZ	wt	pA	Smart-seq 3 (no UMIs)	AS-485242-LR-51019	AS-485362-LR-51079	1193466	4530677	8122	572682	5456810	TRUE	0.726567	0.014571	0.595202	0.423748	-0.171454	0.0456832	-0.0851673	0.0199694	0.0195168	0.322328	2.72725	4.9827	430	5.54217	5.65184	0.645642	-2.37351	3.91459	5.597	NA	NA	NA	NA	0.908118
NB5 pA	neuroblast	neuroblast	naive	vSVZ	wt	pA	Smart-seq 3 (no UMIs)	AS-485244-LR-51019	AS-485364-LR-51079	1129196	7788034	7623	977896	9277485	TRUE	0.71147	0.0161655	0.546303	0.387559	-0.158744	0.0122879	-0.118198	0.0204995	0.0303697	0.379309	2.76111	4.89272	427	4.34224	6.67573	1.56126	-1.78803	3.92756	5.63627	NA	NA	NA	NA	0.909387
NB6 pA	neuroblast	neuroblast	naive	vSVZ	wt	pA	Smart-seq 3 (no UMIs)	AS-485246-LR-51019	AS-485366-LR-51079	1749185	5382233	7657	811715	7693086	TRUE	0.717422	0.173405	0.609986	0.398078	-0.211907	0.0528741	-0.0998161	0.19949	0.210845	3.74438	0.626202	3.87548	380	7.10611	6.65846	-1.01603	-2.84504	1.79852	2.97313	NA	NA	NA	NA	0.950482
NB7 pA	neuroblast	neuroblast	naive	vSVZ	wt	pA	Smart-seq 3 (no UMIs)	AS-485248-LR-51019	AS-485386-LR-51079	1433636	3678716	7003	407273	3954152	TRUE	0.734451	0.0384828	0.664531	0.391446	-0.273085	0.0913106	-0.110904	0.0646815	0.0621338	3.12247	1.59412	4.46736	424	7.54804	7.61035	-0.872236	-2.80166	-4.90171	-3.39517	NA	NA	NA	NA	0.968002
NB8 pA	neuroblast	neuroblast	naive	vSVZ	wt	pA	Smart-seq 3 (no UMIs)	AS-485250-LR-51019	AS-485388-LR-51079	1710445	19951715	8930	2026701	18991173	TRUE	0.710772	0.168945	0.619374	0.453065	-0.166309	0.0633701	-0.0826726	0.215706	0.209157	3.69573	0.602986	4.04916	401	4.36236	6.51813	-0.440751	-2.16939	1.79684	2.18198	NA	NA	NA	NA	0.913711
NSC1 pA	qNSC2	qNSC2	naive	vSVZ	wt	pA	Smart-seq 3 (no UMIs)	AS-485092-LR-51019	AS-485320-LR-51079	1192601	10242883	8807	1184074	10872180	TRUE	0.72898	0.0304528	0.610549	0.502148	-0.1084	0.0500732	-0.0269983	0.0456195	0.0517426	-2.0974	-1.97299	1.45336	129	-0.403732	-7.15734	0.541497	0.881227	2.4585	5.38317	NA	NA	NA	NA	0.232139
NSC19 pA	vSVZ astrocyte	vSVZ astrocyte	naive	vSVZ	wt	pA	Smart-seq 3 (no UMIs)	AS-485128-LR-51019	AS-485474-LR-51078	1269317	1935740	8658	530049	4862360	TRUE	0.700303	0.0291823	0.448589	0.618085	0.169495	-0.0478931	0.0558005	0.0521442	0.0357656	-4.26044	-2.73839	0.798503	44	-0.418609	-11.2177	-4.09169	1.84875	2.4125	5.65045	NA	NA	NA	NA	0.126949
NSC2 pA	oligodendrocyte	oligodendrocyte	naive	vSVZ	wt	pA	Smart-seq 3 (no UMIs)	AS-485094-LR-51019	AS-485322-LR-51079	1357801	9915894	8033	1203212	10983355	TRUE	0.693959	0.0294956	0.610705	0.643653	0.0329483	0.0630398	0.0701752	0.0417527	0.0400055	-5.56493	8.08023	NA	NA	-18.1106	-2.77755	12.1335	0.378832	8.26852	-3.24782	NA	NA	NA	NA	NA
NSC21 pA	vSVZ astrocyte	vSVZ astrocyte	naive	vSVZ	wt	pA	Smart-seq 3 (no UMIs)	AS-485134-LR-51019	AS-485498-LR-51078	2768477	1452655	10124	344593	3115252	TRUE	0.681056	0.0321441	0.253466	0.668003	0.414537	-0.162402	0.0910596	0.0509126	0.0333354	-4.1734	-3.12772	0.599762	17	-0.441137	-11.5071	-5.26232	3.38201	2.47825	5.8527	NA	NA	NA	NA	0.0835245
NSC22 pA	vSVZ astrocyte	vSVZ astrocyte	naive	vSVZ	wt	pA	Smart-seq 3 (no UMIs)	AS-485136-LR-51019	AS-485500-LR-51078	628497	4848313	8233	822591	7432539	TRUE	0.713243	0.0337664	0.328861	0.631627	0.302766	-0.133644	0.0646681	0.0542777	0.0447848	-4.12585	-3.00753	0.659017	24	-1.76816	-10.7563	-4.61073	3.21789	2.54708	5.578	NA	NA	NA	NA	0.135457
NSC23 pA	vSVZ astrocyte	vSVZ astrocyte	naive	vSVZ	wt	pA	Smart-seq 3 (no UMIs)	AS-485138-LR-51019	AS-485502-LR-51078	2650813	125181238	9391	766086	6991535	TRUE	0.689943	0.0306225	0.441277	0.552325	0.111048	-0.0487079	0.00729117	0.0500648	0.0383961	-3.25441	-2.67223	0.948781	64	-0.199596	-11.1556	0.25517	0.165681	3.17683	5.95659	NA	NA	NA	NA	0.124651
NSC3 pA	vSVZ astrocyte	vSVZ astrocyte	naive	vSVZ	wt	pA	Smart-seq 3 (no UMIs)	AS-485096-LR-51019	AS-485324-LR-51079	430512	2925864	7522	598090	5535452	TRUE	0.723801	0.242233	0.445378	0.645016	0.199638	-0.0525662	0.0626896	0.230003	0.244154	-3.26379	-2.3534	1.13957	100	-1.2093	-11.2655	-3.63327	2.06658	3.83426	4.40179	NA	NA	NA	NA	0.106797
NSC4 pA	vSVZ astrocyte	vSVZ astrocyte	naive	vSVZ	wt	pA	Smart-seq 3 (no UMIs)	AS-485098-LR-51019	AS-485344-LR-51079	637980	198506056	8436	1228076	11216380	TRUE	0.700534	0.061656	0.422586	0.629102	0.206515	-0.072677	0.0729755	0.124935	0.202413	-3.96066	-1.95305	1.16066	105	0.199489	-11.117	-4.32463	1.26705	2.00318	5.2879	NA	NA	NA	NA	0.0886783
NSC5 pA	vSVZ astrocyte	vSVZ astrocyte	naive	vSVZ	wt	pA	Smart-seq 3 (no UMIs)	AS-485100-LR-51019	AS-485346-LR-51079	1108442	3091993	8501	215418	1990994	TRUE	0.738211	0.0368349	0.396196	0.658362	0.262166	-0.0728477	0.0831523	0.0740531	0.0853082	-3.22289	-2.68073	0.920937	62	0.0112821	-11.3996	-3.74335	2.19972	-7.95311	-7.01022	NA	NA	NA	NA	0.0955725
OLIGO10 pA	oligodendrocyte	oligodendrocyte	naive	vSVZ	wt	pA	Smart-seq 3 (no UMIs)	AS-485206-LR-51019	AS-485404-LR-51079	770046	4091765	7736	530933	5124414	TRUE	0.695542	0.0307795	0.607939	0.636996	0.0290568	0.0481031	0.0617799	0.0504885	0.0503663	-5.27249	8.23111	NA	NA	-18.3142	-1.59603	12.5649	0.606947	7.95165	-4.59245	NA	NA	NA	NA	NA
OLIGO19 pA	oligodendrocyte	oligodendrocyte	naive	vSVZ	wt	pA	Smart-seq 3 (no UMIs)	AS-485224-LR-51019	AS-485486-LR-51078	565126	5330789	7069	1001904	9415047	TRUE	0.700154	0.0318356	0.626225	0.663352	0.0371272	0.0641753	0.0843684	0.0427004	0.0437533	-5.53037	7.81842	NA	NA	-17.154	-4.90785	12.0524	0.624999	8.04203	-3.62836	NA	NA	NA	NA	NA
OLIGO20 pA	oligodendrocyte	oligodendrocyte	naive	vSVZ	wt	pA	Smart-seq 3 (no UMIs)	AS-485226-LR-51019	AS-485488-LR-51078	879162	1245147	7869	282805	2723892	TRUE	0.722837	0.0282526	0.587019	0.664653	0.0776334	0.0457502	0.0795447	0.0424531	0.0446079	-5.34151	8.53183	NA	NA	-18.2035	-1.67996	11.8852	0.623396	8.15657	-3.36966	NA	NA	NA	NA	NA
OLIGO22 pA	oligodendrocyte	oligodendrocyte	naive	vSVZ	wt	pA	Smart-seq 3 (no UMIs)	AS-485232-LR-51019	AS-485512-LR-51078	2708081	2360364	8649	496522	4726295	TRUE	0.725827	0.0302474	0.639433	0.667587	0.0281546	0.0696098	0.074876	0.0465072	0.0451516	-5.17888	7.67141	NA	NA	-18.1662	-2.96919	12.1402	0.435085	7.96635	-4.82179	NA	NA	NA	NA	NA
OLIGO23 pA	oligodendrocyte	oligodendrocyte	naive	vSVZ	wt	pA	Smart-seq 3 (no UMIs)	AS-485234-LR-51019	AS-485514-LR-51078	1264711	114547708	8728	1524731	14303730	TRUE	0.716118	0.0308733	0.598566	0.640312	0.0417457	0.0586873	0.0740562	0.0446087	0.0485242	-5.52737	7.91122	NA	NA	-17.3984	-4.93343	11.0127	-0.123307	8.2089	-3.37482	NA	NA	NA	NA	NA
OLIGO4 pA	oligodendrocyte	oligodendrocyte	naive	vSVZ	wt	pA	Smart-seq 3 (no UMIs)	AS-485194-LR-51019	AS-485356-LR-51079	334031	5774329	6589	759029	7264752	TRUE	0.715265	0.0283971	0.632443	0.670576	0.0381331	0.0770288	0.0842602	0.043828	0.0436216	-5.36551	8.36954	NA	NA	-18.2406	-2.17705	12.4425	0.597592	7.99555	-3.80457	NA	NA	NA	NA	NA
OLIGO6 pA	oligodendrocyte	oligodendrocyte	naive	vSVZ	wt	pA	Smart-seq 3 (no UMIs)	AS-485198-LR-51019	AS-485360-LR-51079	1990732	6252783	7592	652504	6235823	TRUE	0.701514	0.0209323	0.604667	0.662026	0.0573588	0.0430607	0.084027	0.0354492	0.0469639	-5.50059	8.25696	NA	NA	-18.2107	-2.39761	12.2313	0.732568	3.96629	5.63423	NA	NA	NA	NA	NA
OLIGO7 pA	oligodendrocyte	oligodendrocyte	naive	vSVZ	wt	pA	Smart-seq 3 (no UMIs)	AS-485200-LR-51019	AS-485380-LR-51079	564182	3956485	7745	451477	4393726	TRUE	0.734844	0.056125	0.642561	0.580393	-0.0621684	0.0698399	0.0236192	0.0792117	0.0854277	-5.48419	7.86317	NA	NA	-17.2696	-5.47204	11.1808	0.1293	7.98178	-3.70143	NA	NA	NA	NA	NA
ASTRO1 pB	neuroblast	neuroblast	naive	vSVZ	wt	pB	Smart-seq 3 (no UMIs)	AS-542822-LR-53390	AS-538964-LR-53397	712135	17433624	8122	2231273	20717299	TRUE	0.721499	0.0397959	0.610524	0.429637	-0.180887	0.0605928	-0.094848	0.0399825	0.0689326	4.64679	1.59768	3.98934	391	5.0841	-2.11076	-0.383211	-1.84814	-4.01337	-2.53082	NA	NA	NA	NA	0.670973
ASTRO10 pB	vSVZ astrocyte	vSVZ astrocyte	naive	vSVZ	wt	pB	Smart-seq 3 (no UMIs)	AS-542840-LR-53390	AS-539036-LR-53397	2718910	5702179	8921	743140	6855392	TRUE	0.73137	0.150045	0.456608	0.595071	0.138463	-0.0452189	0.0231902	0.178277	0.156041	-4.39251	-1.68723	1.08311	88	-0.596055	-10.7643	-0.595206	-0.176561	2.12837	4.12211	NA	NA	NA	NA	0.145569
ASTRO12 pB	neuroblast	neuroblast	naive	vSVZ	wt	pB	Smart-seq 3 (no UMIs)	AS-542844-LR-53390	AS-539040-LR-53397	1914725	8923027	9131	1100047	10091974	TRUE	0.706257	0.044434	0.612641	0.383658	-0.228984	0.0591554	-0.111311	0.049198	0.0698618	3.75253	0.774523	3.90026	383	3.9476	6.9493	1.72255	-0.277076	-4.02799	-3.04684	NA	NA	NA	NA	0.911883
ASTRO14 pB	qNSC2	qNSC2	naive	vSVZ	wt	pB	Smart-seq 3 (no UMIs)	AS-542848-LR-53390	AS-539062-LR-53397	2910294	3026881	9551	501926	4544180	TRUE	0.717556	0.0345565	0.659153	0.485661	-0.173492	0.0961524	-0.0480735	0.0500309	0.0503158	-0.497876	-2.14388	1.81795	151	0.303626	-7.57308	-2.63863	0.303115	1.06245	2.95886	NA	NA	NA	NA	0.230925
ASTRO15 pB	neuroblast	neuroblast	naive	vSVZ	wt	pB	Smart-seq 3 (no UMIs)	AS-542850-LR-53390	AS-539064-LR-53397	1966774	3827490	9020	604435	5493978	TRUE	0.713882	0.0426829	0.625591	0.417291	-0.2083	0.0653444	-0.0898602	0.0486858	0.0751057	3.84461	1.34741	3.92024	385	4.18152	6.70262	1.68326	-1.8587	-4.08754	-2.24611	NA	NA	NA	NA	0.902522
ASTRO16 pB	TAP	TAP	naive	vSVZ	wt	pB	Smart-seq 3 (no UMIs)	AS-542852-LR-53390	AS-539084-LR-53397	2248662	3210202	9750	491289	4492495	TRUE	0.710246	0.061444	0.621284	0.395594	-0.22569	0.0692228	-0.0933244	0.0645057	0.110777	4.88082	0.37007	3.57474	332	4.46312	-3.02208	1.95002	-0.471541	-1.64257	-0.733542	NA	NA	NA	NA	0.590948
ASTRO18 pB	vSVZ astrocyte	vSVZ astrocyte	naive	vSVZ	wt	pB	Smart-seq 3 (no UMIs)	AS-542856-LR-53390	AS-539088-LR-53397	2317031	3133461	9208	533373	4898879	TRUE	0.709571	0.0303686	0.41456	0.654235	0.239675	-0.0692982	0.0740726	0.0464116	0.0390601	-3.40182	-2.39089	1.08541	89	-0.87685	-11.0022	-4.05067	1.61251	3.62462	5.30373	NA	NA	NA	NA	0.136689
ASTRO19 pB	aNSC	aNSC	naive	vSVZ	wt	pB	Smart-seq 3 (no UMIs)	AS-542858-LR-53390	AS-539108-LR-53397	479499	5869599	8527	580266	5316994	TRUE	0.717902	0.0409162	0.642692	0.440096	-0.202596	0.0723283	-0.0675083	0.0617457	0.0719075	1.2778	-2.17266	2.25432	197	1.40969	-5.10178	-1.04638	-0.883024	0.255737	2.38892	NA	NA	NA	NA	0.342167
ASTRO20 pB	vSVZ astrocyte	vSVZ astrocyte	naive	vSVZ	wt	pB	Smart-seq 3 (no UMIs)	AS-542860-LR-53390	AS-539110-LR-53397	2471002	5856038	9345	742967	6763245	TRUE	0.710583	0.17658	0.281682	0.668468	0.386787	-0.170347	0.0865846	0.19333	0.176139	-4.09815	-2.89743	0.673152	28	-1.80354	-10.9656	-4.62555	3.30699	3.37273	4.89854	NA	NA	NA	NA	0.116446
ASTRO21 pB	neuroblast	neuroblast	naive	vSVZ	wt	pB	Smart-seq 3 (no UMIs)	AS-542864-LR-53390	AS-539132-LR-53397	2366818	5457913	8148	634007	5811536	TRUE	0.704202	0.0472355	0.588603	0.417473	-0.171131	0.0526758	-0.0754825	0.044004	0.0711771	3.92409	0.661773	3.83185	371	4.93445	5.34133	-0.798739	-0.884191	-3.87464	-2.89749	NA	NA	NA	NA	0.884982
ASTRO5 pB	vSVZ astrocyte	vSVZ astrocyte	naive	vSVZ	wt	pB	Smart-seq 3 (no UMIs)	AS-542830-LR-53390	AS-538990-LR-53397	1409002	10945830	8707	1244858	11496422	TRUE	0.720856	0.100914	0.348238	0.652583	0.304345	-0.128983	0.0800285	0.141297	0.117978	-4.87389	-2.53543	0.637364	19	-1.9137	-11.1386	-4.11947	2.37746	1.30024	4.57188	NA	NA	NA	NA	0.111613
ASTRO6 pB	qNSC2	qNSC2	naive	vSVZ	wt	pB	Smart-seq 3 (no UMIs)	AS-542832-LR-53390	AS-538992-LR-53397	569775	10177173	7289	1335994	12342638	TRUE	0.715124	0.0317043	0.666639	0.429902	-0.236738	0.0927849	-0.0733273	0.0414335	0.0469962	-0.625025	-2.09078	1.95296	170	0.509925	-7.4377	-2.26691	0.641679	1.42854	3.20645	NA	NA	NA	NA	0.249857
ASTRO8 pB	aNSC	aNSC	naive	vSVZ	wt	pB	Smart-seq 3 (no UMIs)	AS-542836-LR-53390	AS-539014-LR-53397	1760385	661491	9267	136683	1217224	TRUE	0.71183	0.0568917	0.684643	0.387849	-0.296794	0.0999679	-0.0785611	0.0895362	0.0785999	0.187037	-2.23376	2.05087	180	0.494978	-7.65884	-2.62593	-0.571485	0.669911	2.55762	NA	NA	NA	NA	0.250712
ASTRO9 pB	qNSC2	qNSC2	naive	vSVZ	wt	pB	Smart-seq 3 (no UMIs)	AS-542838-LR-53390	AS-539016-LR-53397	1759913	8521103	9617	1115450	10245566	TRUE	0.726111	0.0342098	0.674966	0.463437	-0.211529	0.109976	-0.0557583	0.054587	0.058548	-0.511726	-2.18916	1.76256	144	-0.169678	-7.24264	-2.10607	-0.194379	1.27685	2.97708	NA	NA	NA	NA	0.249857
NB10 pB	neuroblast	neuroblast	naive	vSVZ	wt	pB	Smart-seq 3 (no UMIs)	AS-542936-LR-53390	AS-539048-LR-53397	1983706	3889339	9003	510025	4628170	TRUE	0.722084	0.0475041	0.590261	0.422363	-0.167898	0.0411621	-0.0914165	0.0602762	0.0922984	3.85361	0.63663	3.82658	369	4.51924	6.04511	0.0983123	-1.57474	-4.0175	-2.60423	NA	NA	NA	NA	0.902913
NB12 pB	neuroblast	neuroblast	naive	vSVZ	wt	pB	Smart-seq 3 (no UMIs)	AS-542940-LR-53390	AS-539052-LR-53397	2059327	8351439	7941	1053086	9635504	TRUE	0.718301	0.0348218	0.666655	0.393802	-0.272852	0.0986418	-0.10482	0.0358101	0.0471192	3.3245	1.67331	4.28663	418	7.31408	8.01077	-0.249587	-2.67058	-4.78223	-2.85842	NA	NA	NA	NA	0.99478
NB13 pB	neuroblast	neuroblast	naive	vSVZ	wt	pB	Smart-seq 3 (no UMIs)	AS-542942-LR-53390	AS-539072-LR-53397	2196543	5471048	8085	670379	6120008	TRUE	0.71062	0.0371939	0.637285	0.434048	-0.203237	0.0768777	-0.0808405	0.039741	0.0517082	3.86176	1.56025	3.99605	394	7.36955	7.95133	-0.591043	-2.29264	-4.53655	-2.37013	NA	NA	NA	NA	0.975877
NB14 pB	neuroblast	neuroblast	naive	vSVZ	wt	pB	Smart-seq 3 (no UMIs)	AS-542944-LR-53390	AS-539074-LR-53397	2170983	5895899	8172	740233	6752746	TRUE	0.718938	0.0389529	0.693178	0.422473	-0.270705	0.106075	-0.0848641	0.0389435	0.0689863	3.70408	1.67162	4.07784	406	7.63693	7.08764	-0.809456	-2.59372	-4.62433	-2.96634	NA	NA	NA	NA	0.94925
NB15 pB	neuroblast	neuroblast	naive	vSVZ	wt	pB	Smart-seq 3 (no UMIs)	AS-542946-LR-53390	AS-539076-LR-53397	2258726	11281264	7749	1241135	11395282	TRUE	0.719222	0.0341318	0.611938	0.394849	-0.217088	0.0686537	-0.1061	0.0349952	0.0608121	3.58633	1.72752	4.1575	412	7.60707	7.61816	0.488216	-2.77532	-4.72214	-2.70785	NA	NA	NA	NA	0.952641
NB16 pB	neuroblast	neuroblast	naive	vSVZ	wt	pB	Smart-seq 3 (no UMIs)	AS-542948-LR-53390	AS-539096-LR-53397	2344140	4937957	8189	770888	6997600	TRUE	0.715048	0.0388052	0.635703	0.414584	-0.221119	0.0777427	-0.0900026	0.0434778	0.0692226	3.92573	1.52486	3.92049	386	6.22548	5.44433	-0.668215	-3.14632	-4.23796	-2.1905	NA	NA	NA	NA	0.925158
NB17 pB	neuroblast	neuroblast	naive	vSVZ	wt	pB	Smart-seq 3 (no UMIs)	AS-542950-LR-53390	AS-539098-LR-53397	1911742	5842295	8395	669659	6130091	TRUE	0.728614	0.0446034	0.630034	0.402919	-0.227115	0.0758301	-0.0922218	0.0581357	0.0842095	3.7217	1.48221	4.03715	399	6.87187	7.00729	0.00994491	-1.70185	-4.39674	-2.54777	NA	NA	NA	NA	0.926774
NB18 pB	neuroblast	neuroblast	naive	vSVZ	wt	pB	Smart-seq 3 (no UMIs)	AS-542952-LR-53390	AS-539100-LR-53397	2097902	5940680	7868	886877	8185422	TRUE	0.707203	0.0374034	0.638818	0.427376	-0.211442	0.0813965	-0.0761252	0.0360956	0.0590155	3.84428	1.67629	4.05008	402	8.11706	8.32444	-0.380231	-2.66946	-4.55909	-2.81277	NA	NA	NA	NA	1
NB19 pB	neuroblast	neuroblast	naive	vSVZ	wt	pB	Smart-seq 3 (no UMIs)	AS-542954-LR-53390	AS-539120-LR-53397	2227978	2864039	8879	413815	3771204	TRUE	0.700919	0.0405929	0.614068	0.380275	-0.233793	0.0576916	-0.106881	0.0468442	0.0594215	3.92512	1.62816	4.01093	396	7.4584	7.08615	-0.668243	-2.74094	-4.54332	-2.5665	NA	NA	NA	NA	0.989487
NB2 pB	neuroblast	neuroblast	naive	vSVZ	wt	pB	Smart-seq 3 (no UMIs)	AS-542920-LR-53390	AS-538978-LR-53397	917555	7311330	7194	973851	8826875	TRUE	0.701301	0.0350345	0.619727	0.394133	-0.225593	0.0700149	-0.10669	0.0348681	0.0659572	3.57774	1.71082	4.1693	414	7.16909	6.9674	0.487135	-2.21215	-4.63031	-2.71489	NA	NA	NA	NA	0.955955
NB20 pB	neuroblast	neuroblast	naive	vSVZ	wt	pB	Smart-seq 3 (no UMIs)	AS-542956-LR-53390	AS-539122-LR-53397	2110371	855580	7671	149968	1367062	TRUE	0.677618	0.0452328	0.567044	0.365402	-0.201642	0.0351744	-0.102462	0.0465998	0.0795082	3.46318	1.40082	4.15269	411	6.90296	7.6834	-0.542081	-2.20177	-4.30424	-2.81947	NA	NA	NA	NA	0.934559
NB21 pB	neuroblast	neuroblast	naive	vSVZ	wt	pB	Smart-seq 3 (no UMIs)	AS-542960-LR-53390	AS-539144-LR-53397	2196510	15965218	7953	1605089	14938868	TRUE	0.715854	0.0389737	0.645664	0.407342	-0.238322	0.0862429	-0.104909	0.042026	0.0715847	4.30138	1.64877	3.99432	392	6.75049	6.76069	-0.665793	-2.17227	-3.82991	-2.41046	NA	NA	NA	NA	0.951398
NB22 pB	neuroblast	neuroblast	naive	vSVZ	wt	pB	Smart-seq 3 (no UMIs)	AS-542962-LR-53390	AS-539146-LR-53397	1641639	6456438	7738	683562	6257867	TRUE	0.710294	0.0449612	0.616064	0.39764	-0.218424	0.0622932	-0.10141	0.0476352	0.09391	3.54284	1.20353	4.11542	409	4.347	6.4703	1.8291	-1.71908	-4.31218	-3.09885	NA	NA	NA	NA	0.905309
NB23 pB	neuroblast	neuroblast	naive	vSVZ	wt	pB	Smart-seq 3 (no UMIs)	AS-542964-LR-53390	AS-539148-LR-53397	1913173	9420808	7029	1120139	10202934	TRUE	0.708894	0.0354364	0.634071	0.375423	-0.258648	0.0839243	-0.112026	0.0345582	0.0657024	3.87025	1.75107	4.06576	404	6.21667	5.45345	-0.745157	-3.09095	-4.13278	-2.42405	NA	NA	NA	NA	0.943221
NB3 pB	neuroblast	neuroblast	naive	vSVZ	wt	pB	Smart-seq 3 (no UMIs)	AS-542922-LR-53390	AS-538980-LR-53397	650211	6562482	6839	950280	8685683	TRUE	0.702797	0.040005	0.622461	0.410495	-0.211965	0.0670106	-0.0959848	0.0425089	0.0711845	3.45499	1.37326	4.19219	416	4.16908	7.69561	1.81676	-2.39701	-4.34228	-2.98968	NA	NA	NA	NA	0.922995
NB4 pB	neuroblast	neuroblast	naive	vSVZ	wt	pB	Smart-seq 3 (no UMIs)	AS-542924-LR-53390	AS-539000-LR-53397	1502382	7270614	7098	1024162	9313745	TRUE	0.708233	0.0404737	0.622135	0.430001	-0.192134	0.0593673	-0.0816426	0.0464002	0.0771163	4.1038	1.54684	3.92998	387	6.76016	6.38382	0.0458083	-3.10399	-3.84165	-2.42718	NA	NA	NA	NA	0.928043
NB5 pB	neuroblast	neuroblast	naive	vSVZ	wt	pB	Smart-seq 3 (no UMIs)	AS-542926-LR-53390	AS-539002-LR-53397	951980	10195585	6886	1201460	10926360	TRUE	0.711627	0.03499	0.60323	0.412605	-0.190625	0.0625251	-0.0956267	0.0338843	0.0578884	3.47256	1.66696	4.18352	415	7.25939	7.94959	-0.411189	-2.9231	-4.75439	-2.72869	NA	NA	NA	NA	0.961796
NB6 pB	neuroblast	neuroblast	naive	vSVZ	wt	pB	Smart-seq 3 (no UMIs)	AS-542928-LR-53390	AS-539004-LR-53397	1184477	6048574	7705	880332	8025068	TRUE	0.710655	0.0387895	0.612054	0.407505	-0.204549	0.0712543	-0.0891531	0.0428622	0.0780722	3.72874	1.65686	4.07917	407	6.65397	6.01655	-0.768404	-2.46344	-4.22266	-2.94816	NA	NA	NA	NA	0.917106
NB7 pB	neuroblast	neuroblast	naive	vSVZ	wt	pB	Smart-seq 3 (no UMIs)	AS-542930-LR-53390	AS-539024-LR-53397	2048891	9159918	8364	1153873	10544407	TRUE	0.717081	0.0384295	0.677356	0.409367	-0.267989	0.105917	-0.0942315	0.0390569	0.059543	3.88808	1.62087	4.02286	398	5.97634	5.50843	-0.613867	-2.43407	-4.3312	-2.83534	NA	NA	NA	NA	0.919759
NB8 pB	neuroblast	neuroblast	naive	vSVZ	wt	pB	Smart-seq 3 (no UMIs)	AS-542932-LR-53390	AS-539026-LR-53397	1839446	18073316	8752	1913580	17369633	TRUE	0.704584	0.0497833	0.600894	0.392606	-0.208288	0.0502783	-0.118305	0.0543608	0.0943406	4.80192	1.54924	3.99532	393	4.91289	-2.35394	1.91604	-1.21671	-3.65882	-2.33044	NA	NA	NA	NA	0.658991
NB9 pB	neuroblast	neuroblast	naive	vSVZ	wt	pB	Smart-seq 3 (no UMIs)	AS-542934-LR-53390	AS-539028-LR-53397	2258618	7152269	8126	969744	8893389	TRUE	0.719	0.0344101	0.661566	0.426731	-0.234835	0.0909735	-0.0856871	0.0348182	0.0609354	3.5275	1.72861	4.1642	413	7.64449	8.12871	-0.795694	-2.47285	-4.69971	-2.67329	NA	NA	NA	NA	0.982254
NSC1 pB	TAP	TAP	naive	vSVZ	wt	pB	Smart-seq 3 (no UMIs)	AS-542774-LR-53390	AS-538958-LR-53397	843058	5015788	9667	1014153	9353098	TRUE	0.705714	0.0465238	0.610017	0.411501	-0.198515	0.0624052	-0.0863124	0.0505928	0.0765966	4.12671	-0.919773	3.30005	309	4.34151	-1.99648	-0.329293	0.22271	-0.88061	-0.68834	NA	NA	NA	NA	0.655111
NSC12 pB	vSVZ astrocyte	vSVZ astrocyte	naive	vSVZ	wt	pB	Smart-seq 3 (no UMIs)	AS-542796-LR-53390	AS-539034-LR-53397	2222200	3699211	8718	407361	3724764	TRUE	0.725096	0.192712	0.343015	0.708444	0.365429	-0.126341	0.103473	0.214459	0.195264	-3.84048	-2.60366	0.901418	59	-0.278018	-10.9519	-5.14837	3.25859	3.03128	4.4452	NA	NA	NA	NA	0.0969035
NSC13 pB	vSVZ astrocyte	vSVZ astrocyte	naive	vSVZ	wt	pB	Smart-seq 3 (no UMIs)	AS-542798-LR-53390	AS-539054-LR-53397	2119351	6969655	9348	795852	7412943	TRUE	0.713831	0.0307953	0.516199	0.627712	0.111514	-0.00817304	0.0642338	0.0462033	0.0324555	-3.86656	-2.45797	0.958862	67	-0.0764779	-11.0856	-3.77404	1.45468	2.80131	5.71185	NA	NA	NA	NA	0.143545
NSC16 pB	vSVZ astrocyte	vSVZ astrocyte	naive	vSVZ	wt	pB	Smart-seq 3 (no UMIs)	AS-542804-LR-53390	AS-539078-LR-53397	1897395	11195979	9701	1077600	9960879	TRUE	0.715623	0.0341186	0.394246	0.663643	0.269397	-0.086304	0.0860377	0.0610396	0.0447092	-4.92925	-2.45936	0.650492	21	-1.89565	-10.9506	-5.31609	1.7049	0.827934	4.66643	NA	NA	NA	NA	0.135773
NSC17 pB	oligodendrocyte	oligodendrocyte	naive	vSVZ	wt	pB	Smart-seq 3 (no UMIs)	AS-542806-LR-53390	AS-539080-LR-53397	1500112	7953776	9763	902885	8280802	TRUE	0.71834	0.0444998	0.606009	0.64091	0.0349006	0.0579957	0.0650726	0.0636523	0.0652191	-5.25611	7.10388	NA	NA	-17.2256	-5.48572	11.0564	-0.106201	7.99817	-5.11183	NA	NA	NA	NA	NA
NSC18 pB	vSVZ astrocyte	vSVZ astrocyte	naive	vSVZ	wt	pB	Smart-seq 3 (no UMIs)	AS-542808-LR-53390	AS-539082-LR-53397	3199967	6382770	8595	711752	6500496	TRUE	0.71621	0.0324063	0.420953	0.617778	0.196825	-0.0706418	0.0429141	0.0531483	0.0414006	-2.95704	-1.92355	1.3697	123	-0.424114	-10.875	-5.35922	1.89919	2.74737	5.3332	NA	NA	NA	NA	0.165014
NSC19 pB	oligodendrocyte	oligodendrocyte	naive	vSVZ	wt	pB	Smart-seq 3 (no UMIs)	AS-542810-LR-53390	AS-539102-LR-53397	2281285	13898228	9169	1292442	11872272	TRUE	0.689227	0.0321515	0.583177	0.653474	0.0702973	0.0407688	0.0853087	0.0436917	0.0423643	-5.3111	8.3612	NA	NA	-18.2468	-1.52517	12.3484	0.619092	8.54039	-3.7588	NA	NA	NA	NA	NA
NSC2 pB	oligodendrocyte	oligodendrocyte	naive	vSVZ	wt	pB	Smart-seq 3 (no UMIs)	AS-542776-LR-53390	AS-538960-LR-53397	1371058	9408137	7906	1202049	11097195	TRUE	0.704301	0.0342355	0.631981	0.624163	-0.00781748	0.0662135	0.0581985	0.0477995	0.0443549	-5.24007	8.18074	NA	NA	-18.3574	-1.92878	12.1691	0.83514	7.91815	-5.00088	NA	NA	NA	NA	NA
NSC21 pB	vSVZ astrocyte	vSVZ astrocyte	naive	vSVZ	wt	pB	Smart-seq 3 (no UMIs)	AS-542816-LR-53390	AS-539126-LR-53397	2178997	7261416	8599	789136	7233490	TRUE	0.696303	0.0285915	0.397067	0.631058	0.233991	-0.0869903	0.0742142	0.0530102	0.0388712	-3.51775	-2.57338	0.925593	63	0.254274	-11.4866	-5.31588	1.83726	3.2112	5.44013	NA	NA	NA	NA	0.0824784
NSC23 pB	oligodendrocyte	oligodendrocyte	naive	vSVZ	wt	pB	Smart-seq 3 (no UMIs)	AS-542820-LR-53390	AS-539130-LR-53397	2140894	13429096	8681	968371	8914245	TRUE	0.699201	0.034345	0.640433	0.652925	0.0124911	0.0785084	0.0726345	0.0464067	0.0512997	-5.3337	7.56576	NA	NA	-17.2835	-4.88078	11.9389	0.260538	8.26061	-4.18787	NA	NA	NA	NA	NA
NSC3 pB	oligodendrocyte	oligodendrocyte	naive	vSVZ	wt	pB	Smart-seq 3 (no UMIs)	AS-542778-LR-53390	AS-538962-LR-53397	1709370	2080460	8316	309813	2867431	TRUE	0.662345	0.0348706	0.557818	0.602714	0.0448964	0.0261125	0.0416291	0.0460252	0.0448667	-5.43139	7.74958	NA	NA	-17.3613	-4.64278	12.0019	0.501947	8.33121	-3.85997	NA	NA	NA	NA	NA
NSC4 pB	oligodendrocyte	oligodendrocyte	naive	vSVZ	wt	pB	Smart-seq 3 (no UMIs)	AS-542780-LR-53390	AS-538982-LR-53397	711642	9529115	8203	1184637	10966926	TRUE	0.730125	0.0335129	0.659071	0.654471	-0.00459973	0.0900172	0.0762664	0.048553	0.0487106	-5.32425	7.63778	NA	NA	-17.4363	-5.16283	10.8205	0.161793	8.47798	-3.83943	NA	NA	NA	NA	NA
NSC6 pB	vSVZ astrocyte	vSVZ astrocyte	naive	vSVZ	wt	pB	Smart-seq 3 (no UMIs)	AS-542784-LR-53390	AS-538986-LR-53397	927860	1091016	7771	158511	1452304	TRUE	0.683	0.0295964	0.398049	0.620455	0.222405	-0.0656449	0.0429331	0.0483513	0.0472197	-3.44433	-2.50374	1.02383	74	-0.98044	-11.1371	-4.03405	1.93657	2.87855	5.94597	NA	NA	NA	NA	0.12453
NSC7 pB	vSVZ astrocyte	vSVZ astrocyte	naive	vSVZ	wt	pB	Smart-seq 3 (no UMIs)	AS-542786-LR-53390	AS-539006-LR-53397	1774050	7572294	8806	856687	7876903	TRUE	0.717842	0.0302186	0.381236	0.656821	0.275584	-0.094645	0.0698879	0.0472596	0.0386931	-3.8282	-2.53024	0.876012	58	-1.94497	-10.9538	-4.44889	1.39691	2.89462	5.5697	NA	NA	NA	NA	0.132943
NSC9 pB	oligodendrocyte	oligodendrocyte	naive	vSVZ	wt	pB	Smart-seq 3 (no UMIs)	AS-542790-LR-53390	AS-539010-LR-53397	1954403	10814112	8032	1308632	11933540	TRUE	0.712072	0.300591	0.591946	0.63785	0.0459042	0.0497202	0.0580834	0.298821	0.291291	-5.43311	8.43494	NA	NA	-18.0845	-1.82802	11.7084	0.801857	3.62527	4.12197	NA	NA	NA	NA	NA
OLIGO1 pB	oligodendrocyte	oligodendrocyte	naive	vSVZ	wt	pB	Smart-seq 3 (no UMIs)	AS-542870-LR-53390	AS-538970-LR-53397	1291405	6335798	8631	767160	6970801	TRUE	0.715905	0.0345708	0.655774	0.662802	0.00702757	0.0952563	0.0851144	0.0543182	0.0484484	-5.31611	7.52454	NA	NA	-17.2807	-5.39647	11.2934	-0.0889381	8.06674	-4.66587	NA	NA	NA	NA	NA
OLIGO10 pB	oligodendrocyte	oligodendrocyte	naive	vSVZ	wt	pB	Smart-seq 3 (no UMIs)	AS-542888-LR-53390	AS-539042-LR-53397	2374817	4326148	8053	662555	6014749	TRUE	0.707298	0.0342767	0.629184	0.630407	0.00122345	0.0752318	0.0440382	0.0488758	0.0468184	-5.28407	8.433	NA	NA	-18.1579	-1.97025	11.6288	0.328855	8.21118	-3.91025	NA	NA	NA	NA	NA
OLIGO12 pB	oligodendrocyte	oligodendrocyte	naive	vSVZ	wt	pB	Smart-seq 3 (no UMIs)	AS-542892-LR-53390	AS-539046-LR-53397	2448040	8193360	8515	979615	9019579	TRUE	0.70285	0.0360241	0.611193	0.647481	0.0362886	0.0608776	0.0721291	0.0468169	0.045807	-5.18377	7.23551	NA	NA	-17.3373	-4.54027	11.4954	0.435673	8.06131	-4.97175	NA	NA	NA	NA	NA
OLIGO13 pB	oligodendrocyte	oligodendrocyte	naive	vSVZ	wt	pB	Smart-seq 3 (no UMIs)	AS-542894-LR-53390	AS-539066-LR-53397	2435905	4556252	9132	606939	5511856	TRUE	0.70197	0.0329947	0.657477	0.724975	0.0674984	0.0907207	0.111492	0.047495	0.043325	-5.36904	8.35092	NA	NA	-18.3621	-1.81769	12.3808	0.651197	8.3633	-3.50039	NA	NA	NA	NA	NA
OLIGO14 pB	oligodendrocyte	oligodendrocyte	naive	vSVZ	wt	pB	Smart-seq 3 (no UMIs)	AS-542896-LR-53390	AS-539068-LR-53397	2251492	3584457	9242	556086	5037582	TRUE	0.657139	0.0344711	0.630229	0.669702	0.0394736	0.0654498	0.0912565	0.0418749	0.0450763	-5.24456	8.41562	NA	NA	-18.2809	-1.55268	12.5332	0.647517	8.32153	-3.70899	NA	NA	NA	NA	NA
OLIGO16 pB	oligodendrocyte	oligodendrocyte	naive	vSVZ	wt	pB	Smart-seq 3 (no UMIs)	AS-542900-LR-53390	AS-539090-LR-53397	2509787	5232468	8387	769640	7116883	TRUE	0.683955	0.0308288	0.60412	0.675362	0.071242	0.0607141	0.0880269	0.041053	0.0445948	-5.4462	7.88944	NA	NA	-18.2794	-2.95099	12.296	0.561783	8.34665	-3.70765	NA	NA	NA	NA	NA
OLIGO17 pB	oligodendrocyte	oligodendrocyte	naive	vSVZ	wt	pB	Smart-seq 3 (no UMIs)	AS-542902-LR-53390	AS-539092-LR-53397	2467973	4768233	8772	585308	5311559	TRUE	0.70753	0.0361306	0.625544	0.621395	-0.00414866	0.058431	0.0531571	0.0454343	0.0500661	-5.31472	7.66818	NA	NA	-17.2533	-4.93488	11.2268	-0.0449005	8.4366	-4.24687	NA	NA	NA	NA	NA
OLIGO18 pB	oligodendrocyte	oligodendrocyte	naive	vSVZ	wt	pB	Smart-seq 3 (no UMIs)	AS-542904-LR-53390	AS-539094-LR-53397	3087385	2278285	8831	380289	3460009	TRUE	0.692989	0.0328352	0.61319	0.638075	0.0248845	0.0672214	0.0637174	0.0388616	0.0514106	-5.27744	7.56326	NA	NA	-17.477	-4.98713	11.4842	0.170392	8.17079	-4.42952	NA	NA	NA	NA	NA
OLIGO19 pB	oligodendrocyte	oligodendrocyte	naive	vSVZ	wt	pB	Smart-seq 3 (no UMIs)	AS-542906-LR-53390	AS-539114-LR-53397	2614150	9457134	9032	1254367	11469655	TRUE	0.697486	0.0313036	0.611227	0.646667	0.0354395	0.0640748	0.0717578	0.0375726	0.0372611	-5.43006	7.75879	NA	NA	-17.2515	-5.20236	11.1379	0.0181245	8.28953	-3.98935	NA	NA	NA	NA	NA
OLIGO2 pB	oligodendrocyte	oligodendrocyte	naive	vSVZ	wt	pB	Smart-seq 3 (no UMIs)	AS-542872-LR-53390	AS-538972-LR-53397	2008747	5901508	8031	862205	7864580	TRUE	0.70879	0.0348906	0.626897	0.637776	0.0108792	0.0724608	0.0731359	0.0462843	0.0510875	-5.3859	7.62988	NA	NA	-17.2648	-4.68767	11.2211	0.642114	8.32513	-3.74501	NA	NA	NA	NA	NA
OLIGO20 pB	oligodendrocyte	oligodendrocyte	naive	vSVZ	wt	pB	Smart-seq 3 (no UMIs)	AS-542908-LR-53390	AS-539116-LR-53397	1846931	3385023	8629	493248	4465528	TRUE	0.688376	0.0320421	0.63598	0.656633	0.0206524	0.0761421	0.0746006	0.0419132	0.0386007	-5.41708	8.43744	NA	NA	-18.0462	-1.78884	12.0975	1.0128	8.27469	-3.58675	NA	NA	NA	NA	NA
OLIGO23 pB	oligodendrocyte	oligodendrocyte	naive	vSVZ	wt	pB	Smart-seq 3 (no UMIs)	AS-542916-LR-53390	AS-539142-LR-53397	2500858	10282128	8556	1000524	9196706	TRUE	0.704188	0.0356416	0.600818	0.631978	0.0311604	0.0449368	0.0659661	0.0430692	0.0416298	-5.16452	7.59436	NA	NA	-18.2488	-2.78055	11.6261	0.715845	7.99197	-5.02112	NA	NA	NA	NA	NA
OLIGO3 pB	oligodendrocyte	oligodendrocyte	naive	vSVZ	wt	pB	Smart-seq 3 (no UMIs)	AS-542874-LR-53390	AS-538974-LR-53397	2036327	4638889	8608	606607	5467972	TRUE	0.704522	0.034395	0.650659	0.69523	0.044571	0.0899204	0.109234	0.0420044	0.0472717	-5.11367	7.6985	NA	NA	-18.3534	-1.73168	11.626	0.155952	8.01882	-4.73502	NA	NA	NA	NA	NA
OLIGO4 pB	oligodendrocyte	oligodendrocyte	naive	vSVZ	wt	pB	Smart-seq 3 (no UMIs)	AS-542876-LR-53390	AS-538994-LR-53397	1882593	3728349	8023	706928	6402381	TRUE	0.674257	0.034679	0.60321	0.624676	0.0214662	0.054173	0.0600001	0.0459875	0.0455183	-5.1731	7.939	NA	NA	-18.2235	-2.82465	11.8232	0.907543	8.04665	-4.88141	NA	NA	NA	NA	NA
OLIGO6 pB	oligodendrocyte	oligodendrocyte	naive	vSVZ	wt	pB	Smart-seq 3 (no UMIs)	AS-542880-LR-53390	AS-538998-LR-53397	1354542	2212044	7978	298043	2696591	TRUE	0.671306	0.0326824	0.645834	0.658772	0.0129383	0.0785771	0.075295	0.0415428	0.0355641	-5.40115	8.39239	NA	NA	-18.1582	-1.9023	12.2817	0.732306	8.28767	-3.33376	NA	NA	NA	NA	NA
OLIGO8 pB	oligodendrocyte	oligodendrocyte	naive	vSVZ	wt	pB	Smart-seq 3 (no UMIs)	AS-542884-LR-53390	AS-539020-LR-53397	1981904	7740319	8816	1015293	9189728	TRUE	0.672195	0.0355092	0.619266	0.654101	0.0348347	0.0636918	0.0861134	0.0463963	0.0475331	-5.35234	8.31735	NA	NA	-18.2766	-1.57432	12.5258	0.677486	8.27137	-4.31406	NA	NA	NA	NA	NA
OLIGO9 pB	oligodendrocyte	oligodendrocyte	naive	vSVZ	wt	pB	Smart-seq 3 (no UMIs)	AS-542886-LR-53390	AS-539022-LR-53397	2045393	1768440	8291	304180	2715773	TRUE	0.647179	0.0331195	0.572785	0.645191	0.0724052	0.0367791	0.0727884	0.0436422	0.0454782	-5.40091	8.29338	NA	NA	-18.193	-1.9215	12.3503	0.879164	8.33356	-3.44542	NA	NA	NA	NA	NA
ASTRO11 pC	vSVZ astrocyte	vSVZ astrocyte	naive	vSVZ	wt	pC	Smart-seq 3	AS-575097-LR-55022	AS-575969-LR-56638	416288	5621270	6851	1309184	12084365	TRUE	0.74346	0.0585158	0.5272	0.619948	0.0927479	-0.00175116	0.0340192	0.10373	0.0775042	-5.29361	-2.26962	0.655594	23	-0.967918	-11.4904	-2.54945	0.872889	-0.172957	4.31299	NA	NA	NA	NA	0.14002
ASTRO12 pC	aNSC	aNSC	naive	vSVZ	wt	pC	Smart-seq 3	AS-575099-LR-55022	AS-575993-LR-56638	392288	5674367	7817	1506402	13719506	TRUE	0.750303	0.0646262	0.647725	0.474504	-0.173221	0.0861652	-0.0510525	0.0899908	0.101777	1.51117	-2.55314	2.44539	207	1.73636	-5.1054	-1.77178	0.785566	1.00755	0.221887	NA	NA	NA	NA	0.351943
ASTRO13 pC	neuroblast	neuroblast	naive	vSVZ	wt	pC	Smart-seq 3	AS-575113-LR-55022	AS-575971-LR-56638	444218	4267793	6187	1415839	12887854	TRUE	0.745364	0.0686709	0.580232	0.427793	-0.152438	0.0350678	-0.0926559	0.0848508	0.11588	5.27623	1.15042	3.76373	358	5.98419	5.27607	0.935166	-1.86377	-2.46109	-1.99986	NA	NA	NA	NA	0.916511
ASTRO15 pC	aNSC	aNSC	naive	vSVZ	wt	pC	Smart-seq 3	AS-575129-LR-55022	AS-575973-LR-56638	201027	6996397	6226	1399298	12844430	TRUE	0.754368	0.0610842	0.663395	0.458983	-0.204412	0.0890114	-0.0694352	0.0820662	0.106072	1.95649	-2.5366	2.61434	221	2.19253	-4.82151	-0.356505	0.350746	0.794165	-0.218895	NA	NA	NA	NA	0.417682
ASTRO16 pC	aNSC	aNSC	naive	vSVZ	wt	pC	Smart-seq 3	AS-575131-LR-55022	AS-575997-LR-56638	265910	6246956	7296	1397518	12797013	TRUE	0.75188	0.0507457	0.671098	0.487078	-0.184019	0.0932403	-0.0380596	0.0669149	0.0820537	2.9194	-2.44194	2.85081	246	2.36567	-4.50841	1.70089	0.283611	0.744279	-0.387865	NA	NA	NA	NA	0.439509
ASTRO17 pC	TAP	TAP	naive	vSVZ	wt	pC	Smart-seq 3	AS-575145-LR-55022	AS-575975-LR-56638	40408	6574890	4905	2088750	18638163	TRUE	0.728807	0.0582083	0.519526	0.49899	-0.0205354	-0.014433	-0.0423871	0.0706703	0.0832381	4.67535	0.00858321	3.45449	322	4.91633	-2.80502	-2.90297	2.10051	-1.43881	-0.732137	NA	NA	NA	NA	0.637744
ASTRO18 pC	TAP	TAP	naive	vSVZ	wt	pC	Smart-seq 3	AS-575147-LR-55022	AS-575999-LR-56638	147314	6324498	6325	1519743	13911457	TRUE	0.751434	0.0759263	0.645507	0.437602	-0.207905	0.073155	-0.081877	0.0894115	0.129293	4.70816	0.0934857	3.48048	325	4.59023	-2.86007	-1.76568	-0.920865	-1.06483	-1.54023	NA	NA	NA	NA	0.567589
ASTRO22 pC	aNSC	aNSC	naive	vSVZ	wt	pC	Smart-seq 3	AS-575179-LR-55022	AS-576003-LR-56638	609046	6979844	7280	1697570	15468927	TRUE	0.756685	0.0468825	0.682664	0.515335	-0.167329	0.110701	-0.0250282	0.0663571	0.0620638	0.674218	-2.50004	2.18893	192	1.77647	-5.46089	-3.06884	-0.402329	1.09242	0.590673	NA	NA	NA	NA	0.298445
ASTRO23 pC	aNSC	aNSC	naive	vSVZ	wt	pC	Smart-seq 3	AS-575193-LR-55022	AS-575981-LR-56638	902673	5348209	7437	1621065	14845569	TRUE	0.740266	0.0593163	0.627163	0.454477	-0.172686	0.0623743	-0.0666971	0.0759869	0.0980518	1.92665	-2.6117	2.63758	223	1.95919	-5.10685	-2.91696	0.144367	0.962537	0.0944614	NA	NA	NA	NA	0.391029
ASTRO24 pC	TAP	TAP	naive	vSVZ	wt	pC	Smart-seq 3	AS-575195-LR-55022	AS-576005-LR-56638	420664	5484701	8768	1106109	10133269	TRUE	0.759758	0.0754167	0.633285	0.480804	-0.152481	0.0732464	-0.0445608	0.0920472	0.119659	4.29987	-0.785234	3.30341	310	4.29776	-3.25516	-1.76954	-0.0555358	-0.655231	-0.568784	NA	NA	NA	NA	0.529976
ASTRO25 pC	neuroblast	neuroblast	naive	vSVZ	wt	pC	Smart-seq 3	AS-575209-LR-55022	AS-586468-LR-55662	145908	11180764	5140	1717472	15770971	TRUE	0.72942	0.0561675	0.671142	0.379696	-0.291446	0.0990269	-0.129195	0.0613398	0.0949375	5.37637	1.42318	3.85002	373	7.05023	5.68004	0.20385	-1.87869	-2.94202	-1.93136	NA	NA	NA	NA	0.969425
ASTRO26 pC	vSVZ astrocyte	vSVZ astrocyte	naive	vSVZ	wt	pC	Smart-seq 3	AS-575211-LR-55022	AS-586476-LR-55662	658539	9384442	6123	1838857	16808570	TRUE	0.734744	0.327421	0.445006	0.62353	0.178523	-0.0657371	0.0467685	0.314254	0.31746	-3.2903	-2.21928	1.10927	95	-0.897735	-11.5945	-3.1555	1.73868	3.54235	4.49627	NA	NA	NA	NA	0.116676
ASTRO27 pC	TAP	TAP	naive	vSVZ	wt	pC	Smart-seq 3	AS-575225-LR-55022	AS-586470-LR-55662	828025	10627118	6947	1695532	15555196	TRUE	0.737898	0.0859166	0.620292	0.449084	-0.171208	0.0666093	-0.077059	0.102124	0.142266	5.15488	0.718048	3.6352	341	5.47601	5.05314	-1.18962	-1.12499	-1.72718	-1.86688	NA	NA	NA	NA	0.888501
ASTRO28 pC	TAP	TAP	naive	vSVZ	wt	pC	Smart-seq 3	AS-575227-LR-55022	AS-586478-LR-55662	1381041	10890429	8927	1500916	13727360	TRUE	0.735501	0.0754715	0.63956	0.448194	-0.191366	0.0727248	-0.0724901	0.0934383	0.125333	4.07706	-1.17446	3.21493	298	2.72045	-4.36931	-1.52159	-0.00858927	-0.815023	-1.46218	NA	NA	NA	NA	0.456631
ASTRO3 pC	TAP	TAP	naive	vSVZ	wt	pC	Smart-seq 3	AS-575033-LR-55022	AS-575961-LR-56638	72794	5178903	6382	1470202	13282848	TRUE	0.741855	0.0886811	0.599337	0.491795	-0.107542	0.0542022	-0.0580142	0.120402	0.140587	3.0881	-2.32575	2.96987	262	4.09253	-3.37194	1.03664	0.904825	0.24157	-0.152638	NA	NA	NA	NA	0.565165
ASTRO30 pC	aNSC	aNSC	naive	vSVZ	wt	pC	Smart-seq 3	AS-575243-LR-55022	AS-586480-LR-55662	421026	14046720	6840	1768502	16415201	TRUE	0.735757	0.0544053	0.611792	0.481504	-0.130287	0.0558366	-0.0546752	0.072377	0.0892537	0.391992	-2.44326	2.06806	181	-0.0707921	-6.59972	1.33326	-0.208077	0.18448	1.52935	NA	NA	NA	NA	0.242449
ASTRO32 pC	vSVZ astrocyte	vSVZ astrocyte	naive	vSVZ	wt	pC	Smart-seq 3	AS-575259-LR-55022	AS-586482-LR-55662	1044624	17732917	5818	1929327	17657290	TRUE	0.737608	0.0350539	0.363527	0.661741	0.298214	-0.129402	0.082601	0.0641689	0.043077	-5.20943	-2.79799	0.275139	8	-0.0502871	-11.6365	-5.11819	3.6804	0.914778	4.78382	NA	NA	NA	NA	0.092571
ASTRO4 pC	neuroblast	neuroblast	naive	vSVZ	wt	pC	Smart-seq 3	AS-575035-LR-55022	AS-575985-LR-56638	215895	4952250	5744	1324642	12102831	TRUE	0.737889	0.0612992	0.643816	0.433984	-0.209832	0.0808696	-0.093014	0.0709974	0.104997	5.39787	1.37406	3.8385	372	6.2221	5.39465	0.378454	-3.05744	-2.94795	-2.05597	NA	NA	NA	NA	0.927375
ASTRO5 pC	vSVZ astrocyte	vSVZ astrocyte	naive	vSVZ	wt	pC	Smart-seq 3	AS-575049-LR-55022	AS-575963-LR-56638	476374	6627512	7668	1516652	13722980	TRUE	0.751786	0.346685	0.399741	0.674994	0.275253	-0.0948935	0.08852	0.335856	0.337378	-3.75282	-2.53813	0.829721	51	-1.55809	-11.1521	-4.07862	1.60816	3.63584	4.7083	NA	NA	NA	NA	0.125632
ASTRO6 pC	TAP	TAP	naive	vSVZ	wt	pC	Smart-seq 3	AS-575051-LR-55022	AS-575987-LR-56638	280389	6324893	6390	1395190	12772167	TRUE	0.741386	0.0792535	0.608605	0.417431	-0.191175	0.0493394	-0.0874013	0.0951067	0.131578	5.07397	0.756994	3.70647	348	5.17546	-2.34771	1.0383	-1.73909	-1.58026	-1.64802	NA	NA	NA	NA	0.69474
ASTRO7 pC	neuroblast	neuroblast	naive	vSVZ	wt	pC	Smart-seq 3	AS-575065-LR-55022	AS-575965-LR-56638	298805	7307793	8323	2129192	19266688	TRUE	0.710036	0.0726167	0.581115	0.450671	-0.130444	0.0337226	-0.0751313	0.0884321	0.113254	5.34571	1.02892	3.74338	354	5.11237	-2.52739	-1.19534	-0.52888	-1.25516	-1.63308	NA	NA	NA	NA	0.662891
ASTRO8 pC	aNSC	aNSC	naive	vSVZ	wt	pC	Smart-seq 3	AS-575067-LR-55022	AS-575989-LR-56638	548691	5970865	8037	1264721	11592501	TRUE	0.745105	0.0591288	0.669879	0.460586	-0.209292	0.0882148	-0.0603264	0.0776558	0.0938251	1.33513	-2.56572	2.41176	203	1.78744	-5.15521	-2.82759	-0.425534	1.03564	0.195585	NA	NA	NA	NA	0.343888
ASTRO9 pC	neuroblast	neuroblast	naive	vSVZ	wt	pC	Smart-seq 3	AS-575081-LR-55022	AS-575967-LR-56638	375861	5600524	6272	1250611	11524213	TRUE	0.743492	0.0770939	0.695987	0.43378	-0.262207	0.112188	-0.10055	0.0849824	0.124487	5.47491	1.16005	3.77966	362	5.54965	5.23608	-1.7014	-1.48088	-2.00163	-1.92656	NA	NA	NA	NA	0.879047
NB10 pC	neuroblast	neuroblast	naive	vSVZ	wt	pC	Smart-seq 3	AS-575091-LR-55022	AS-576087-LR-56638	925563	6944295	6010	1265607	11724062	TRUE	0.744431	0.0699529	0.641742	0.427882	-0.213861	0.077547	-0.0939891	0.0828491	0.130134	5.24328	0.95753	3.74188	353	5.75016	5.03658	-0.713267	-2.96317	-2.71876	-1.65966	NA	NA	NA	NA	0.891201
NB11 pC	neuroblast	neuroblast	naive	vSVZ	wt	pC	Smart-seq 3	AS-575105-LR-55022	AS-576065-LR-56638	498982	6106612	7866	1734047	15678980	TRUE	0.737743	0.0887246	0.646423	0.429658	-0.216764	0.0789387	-0.0949457	0.100725	0.145008	5.29195	1.13413	3.80055	365	4.91233	-2.82875	-1.43565	-1.03593	-1.75648	-1.70183	NA	NA	NA	NA	0.643072
NB12 pC	TAP	TAP	naive	vSVZ	wt	pC	Smart-seq 3	AS-575107-LR-55022	AS-576089-LR-56638	609358	7031541	7929	1488541	13734639	TRUE	0.744147	0.0723004	0.654981	0.433847	-0.221134	0.0880143	-0.0855583	0.087538	0.118134	5.17275	0.814598	3.67316	346	5.51713	4.73404	-2.11508	0.535041	-1.90767	-1.62572	NA	NA	NA	NA	0.485662
NB13 pC	neuroblast	neuroblast	naive	vSVZ	wt	pC	Smart-seq 3	AS-575121-LR-55022	AS-576067-LR-56638	468412	6539883	6133	1471159	13641470	TRUE	0.740185	0.0538395	0.682489	0.385525	-0.296964	0.108186	-0.116984	0.0596195	0.0958885	5.30718	1.52252	3.86654	377	6.47518	5.29538	-2.17499	-1.50882	-2.96471	-2.08192	NA	NA	NA	NA	0.956347
NB14 pC	TAP	TAP	naive	vSVZ	wt	pC	Smart-seq 3	AS-575123-LR-55022	AS-576091-LR-56638	665960	6141655	6295	1424842	13193387	TRUE	0.74674	0.0585578	0.65396	0.439009	-0.21495	0.0843945	-0.0778977	0.0716694	0.100134	5.14189	0.84769	3.71341	349	5.11456	5.93184	-0.975622	-1.63809	-2.74169	-1.5555	NA	NA	NA	NA	0.916004
NB16 pC	neuroblast	neuroblast	naive	vSVZ	wt	pC	Smart-seq 3	AS-575139-LR-55022	AS-576093-LR-56638	195162	6742775	7440	1770253	16348343	TRUE	0.742602	0.0601729	0.676261	0.440022	-0.23624	0.0996541	-0.084674	0.0663699	0.101803	5.29151	1.07714	3.74432	356	5.13397	-2.24103	-1.28876	-1.55105	-2.15242	-0.900356	NA	NA	NA	NA	0.670058
NB17 pC	neuroblast	neuroblast	naive	vSVZ	wt	pC	Smart-seq 3	AS-575153-LR-55022	AS-576071-LR-56638	277049	6733427	5488	1394182	12860253	TRUE	0.759034	0.0590449	0.687269	0.409015	-0.278254	0.10966	-0.106717	0.0678024	0.100702	5.4203	1.41979	3.81361	367	6.72865	5.27787	-0.206543	-2.95782	-2.60482	-2.00013	NA	NA	NA	NA	0.950294
NB18 pC	neuroblast	neuroblast	naive	vSVZ	wt	pC	Smart-seq 3	AS-575155-LR-55022	AS-576095-LR-56638	186379	6148627	5037	1522954	13884079	TRUE	0.74747	0.0555598	0.634207	0.420366	-0.213841	0.0710296	-0.0938673	0.0643285	0.0892992	5.23022	1.334	3.82015	368	7.26642	6.31409	-0.703365	-2.59278	-2.863	-1.57721	NA	NA	NA	NA	0.957276
NB19 pC	TAP	TAP	naive	vSVZ	wt	pC	Smart-seq 3	AS-575169-LR-55022	AS-576073-LR-56638	23987	5698077	2806	1554240	14302430	TRUE	0.742237	0.0714764	0.637315	0.458683	-0.178632	0.0738568	-0.0691438	0.0803973	0.122428	5.18659	0.820104	3.63508	340	6.30285	5.06215	-1.16672	-1.62963	-2.59502	-1.52946	NA	NA	NA	NA	0.898679
NB20 pC	TAP	TAP	naive	vSVZ	wt	pC	Smart-seq 3	AS-575171-LR-55022	AS-576097-LR-56638	22757	6071938	3057	1451235	13230283	TRUE	0.742282	0.0713316	0.642015	0.416017	-0.225998	0.0815688	-0.10091	0.0795728	0.114594	5.2747	0.795211	3.67935	347	5.84552	5.00599	1.94291	-1.07562	-2.27273	-1.57213	NA	NA	NA	NA	0.905563
NB21 pC	neuroblast	neuroblast	naive	vSVZ	wt	pC	Smart-seq 3	AS-575185-LR-55022	AS-576075-LR-56638	613106	5443015	5805	1298960	11983293	TRUE	0.75116	0.0596848	0.676194	0.403979	-0.272215	0.0937951	-0.105505	0.0667133	0.103321	5.34415	1.11809	3.76373	359	6.12075	5.17798	0.118743	-2.25269	-2.66472	-1.46634	NA	NA	NA	NA	0.910443
NB22 pC	neuroblast	neuroblast	naive	vSVZ	wt	pC	Smart-seq 3	AS-575187-LR-55022	AS-576099-LR-56638	485254	6202818	6103	475939	4459130	TRUE	0.755023	0.0562581	0.651652	0.435843	-0.215809	0.0910543	-0.0821542	0.0680648	0.101902	5.18556	1.42926	3.85002	374	5.75641	5.26413	-1.24001	-1.32155	-3.10544	-2.24683	NA	NA	NA	NA	0.889948
NB23 pC	neuroblast	neuroblast	naive	vSVZ	wt	pC	Smart-seq 3	AS-575201-LR-55022	AS-576077-LR-56638	1426405	6736706	6605	1577082	14487331	TRUE	0.742466	0.0703404	0.618223	0.429554	-0.188669	0.0584786	-0.0957715	0.0911182	0.125548	5.32385	1.0014	3.71483	350	5.7359	5.05655	0.245538	-1.76707	-2.3267	-1.83016	NA	NA	NA	NA	0.886939
NB24 pC	neuroblast	neuroblast	naive	vSVZ	wt	pC	Smart-seq 3	AS-575203-LR-55022	AS-576101-LR-56638	308471	7139953	7641	1503161	13832041	TRUE	0.719635	0.0578661	0.599322	0.416918	-0.182404	0.0457017	-0.106223	0.0652693	0.0909264	5.06797	1.32731	3.86678	378	5.25178	-2.39672	1.71835	-0.242348	-2.46387	-1.32138	NA	NA	NA	NA	0.666866
NB25 pC	neuroblast	neuroblast	naive	vSVZ	wt	pC	Smart-seq 3	AS-575217-LR-55022	AS-586500-LR-55662	924384	12301446	6750	1618767	15017552	TRUE	0.741168	0.0532313	0.614019	0.423357	-0.190663	0.0527031	-0.0945831	0.060112	0.09095	5.36571	1.34836	3.82757	370	6.28016	5.28	-1.19591	-2.16012	-2.78781	-1.80693	NA	NA	NA	NA	0.926114
NB26 pC	neuroblast	neuroblast	naive	vSVZ	wt	pC	Smart-seq 3	AS-575219-LR-55022	AS-586508-LR-55662	809863	15690461	7630	1893820	17552120	TRUE	0.73316	0.0718509	0.623302	0.396746	-0.226556	0.0641061	-0.10438	0.0840956	0.116404	5.12475	0.952409	3.76682	361	5.52255	4.87973	0.957402	-1.70541	-2.15784	-1.54473	NA	NA	NA	NA	0.477058
NB27 pC	neuroblast	neuroblast	naive	vSVZ	wt	pC	Smart-seq 3	AS-575233-LR-55022	AS-586502-LR-55662	1567796	10591108	8078	1552486	14274724	TRUE	0.737382	0.0831924	0.660767	0.43942	-0.221347	0.096065	-0.0755606	0.0971418	0.135957	4.81518	0.553573	3.71606	351	5.57182	4.91008	-2.69016	0.0561807	-2.2679	-1.11904	NA	NA	NA	NA	0.879047
NB28 pC	neuroblast	neuroblast	naive	vSVZ	wt	pC	Smart-seq 3	AS-575235-LR-55022	AS-586510-LR-55662	1574902	10027475	6816	1425768	13142414	TRUE	0.737193	0.0666534	0.643343	0.406785	-0.236558	0.0685572	-0.110979	0.0781319	0.119838	5.18509	1.12956	3.78701	363	5.3731	5.47582	1.79188	-0.957926	-2.07469	-1.73964	NA	NA	NA	NA	0.914767
NB29 pC	neuroblast	neuroblast	naive	vSVZ	wt	pC	Smart-seq 3	AS-575249-LR-55022	AS-586504-LR-55662	263668	16644821	4921	1381262	12842535	TRUE	0.738823	0.0598465	0.679869	0.415169	-0.264699	0.107175	-0.092	0.0652845	0.109803	5.02122	1.53833	3.97611	389	6.68021	5.18657	-1.54656	-1.79526	-3.04964	-2.11005	NA	NA	NA	NA	0.943531
NB30 pC	neuroblast	neuroblast	naive	vSVZ	wt	pC	Smart-seq 3	AS-575251-LR-55022	AS-586512-LR-55662	221821	13603728	5112	1640471	15073512	TRUE	0.737874	0.0585012	0.637435	0.409872	-0.227563	0.0760263	-0.10165	0.0618505	0.104894	5.27708	1.43927	3.86483	376	6.71662	5.35011	0.60476	-2.64635	-3.04084	-1.77734	NA	NA	NA	NA	0.940194
NB31 pC	neuroblast	neuroblast	naive	vSVZ	wt	pC	Smart-seq 3	AS-575265-LR-55022	AS-586506-LR-55662	843152	5523594	5421	983600	9039952	TRUE	0.737693	0.0473293	0.644324	0.398388	-0.245936	0.0809508	-0.0917504	0.0540116	0.0765728	4.02553	1.41892	3.89105	381	6.67431	5.36193	0.305556	-2.67226	-3.56677	-1.81598	NA	NA	NA	NA	0.962583
NB32 pC	TAP	TAP	naive	vSVZ	wt	pC	Smart-seq 3	AS-575267-LR-55022	AS-586514-LR-55662	342867	12972372	6788	1067652	9675687	TRUE	0.722585	0.073962	0.632448	0.40534	-0.227108	0.0759426	-0.102449	0.0824659	0.126678	5.07929	0.589127	3.60589	336	4.48591	-3.2257	1.92419	-0.677837	-1.06941	-1.14859	NA	NA	NA	NA	0.578463
NB4 pC	neuroblast	neuroblast	naive	vSVZ	wt	pC	Smart-seq 3	AS-575043-LR-55022	AS-576081-LR-56638	99383	4451040	6168	1426457	13160131	TRUE	0.733899	0.0583927	0.628787	0.428936	-0.199851	0.0662101	-0.089417	0.0662179	0.0972774	5.2027	1.23312	3.80055	366	5.16959	-2.30741	1.53405	-0.130597	-2.14635	-1.11834	NA	NA	NA	NA	0.675256
NB6 pC	neuroblast	neuroblast	naive	vSVZ	wt	pC	Smart-seq 3	AS-575059-LR-55022	AS-576083-LR-56638	499971	4689689	6220	1074775	9941865	TRUE	0.752986	0.0567715	0.653161	0.398149	-0.255011	0.0830289	-0.110282	0.0665517	0.100284	5.1467	1.44794	3.8704	379	6.0975	5.2553	0.102916	-1.78565	-3.05604	-1.91394	NA	NA	NA	NA	0.917092
NB7 pC	neuroblast	neuroblast	naive	vSVZ	wt	pC	Smart-seq 3	AS-575073-LR-55022	AS-576061-LR-56638	612824	6978076	6362	1380012	12780540	TRUE	0.752955	0.0623492	0.655515	0.42945	-0.226065	0.0855054	-0.0934637	0.0806172	0.111952	5.33517	1.17552	3.78877	364	5.41641	5.61039	1.84037	-1.05007	-2.78072	-1.89475	NA	NA	NA	NA	0.90546
NB8 pC	neuroblast	neuroblast	naive	vSVZ	wt	pC	Smart-seq 3	AS-575075-LR-55022	AS-576085-LR-56638	709319	6957450	6229	1389724	12821882	TRUE	0.747328	0.0481198	0.669219	0.395533	-0.273686	0.090577	-0.116907	0.0548671	0.0864216	5.18015	1.5025	3.89767	382	7.36226	6.35615	-0.0423457	-3.05143	-3.13418	-1.79138	NA	NA	NA	NA	0.922677
NB9 pC	neuroblast	neuroblast	naive	vSVZ	wt	pC	Smart-seq 3	AS-575089-LR-55022	AS-576063-LR-56638	427855	6127311	7753	1382197	12882949	TRUE	0.765258	0.0637134	0.650612	0.457277	-0.193335	0.0802102	-0.0726331	0.0716589	0.115279	5.20732	0.929082	3.74396	355	4.78589	-3.12017	-2.1068	-1.26575	-2.16698	-1.46263	NA	NA	NA	NA	0.572667
NSC10 pC	vSVZ astrocyte	vSVZ astrocyte	naive	vSVZ	wt	pC	Smart-seq 3	AS-575079-LR-55022	AS-575943-LR-56638	223946	6425904	7183	1713624	15795861	TRUE	0.74241	0.0436638	0.353521	0.645442	0.291921	-0.132903	0.0662553	0.0870853	0.0610622	-5.39618	-2.7933	0.0630722	3	-0.15602	-11.2443	-5.64527	3.0487	0.0253271	4.40378	NA	NA	NA	NA	0.117067
NSC11 pC	vSVZ astrocyte	vSVZ astrocyte	naive	vSVZ	wt	pC	Smart-seq 3	AS-575093-LR-55022	AS-575921-LR-56638	656749	5876249	6886	1561257	14205108	TRUE	0.757262	0.0507505	0.382169	0.682476	0.300307	-0.112368	0.0943727	0.105271	0.0635772	-5.36935	-2.77856	0	1	-0.580642	-11.5336	-5.56092	2.79983	0.176055	4.53666	NA	NA	NA	NA	0.111681
NSC12 pC	vSVZ astrocyte	vSVZ astrocyte	naive	vSVZ	wt	pC	Smart-seq 3	AS-575095-LR-55022	AS-575945-LR-56638	268654	6243725	6061	1673504	15358294	TRUE	0.723419	0.0736902	0.337714	0.620649	0.282935	-0.142173	0.0501715	0.130676	0.0914935	-5.37276	-2.76653	0.174238	4	0.385052	-11.184	-5.63084	3.60682	-0.0536475	4.2488	NA	NA	NA	NA	0.106097
NSC14 pC	vSVZ astrocyte	vSVZ astrocyte	naive	vSVZ	wt	pC	Smart-seq 3	AS-575111-LR-55022	AS-575947-LR-56638	316539	6243250	7193	1729555	15752765	TRUE	0.759393	0.085019	0.399249	0.657423	0.258175	-0.102262	0.0793916	0.141814	0.100689	-5.43701	-2.83536	0.24499	6	0.159855	-11.2707	-4.73513	1.88534	0.0735679	4.55635	NA	NA	NA	NA	0.0769863
NSC15 pC	vSVZ astrocyte	vSVZ astrocyte	naive	vSVZ	wt	pC	Smart-seq 3	AS-575125-LR-55022	AS-575925-LR-56638	654259	6495136	5963	1784283	16123501	TRUE	0.738764	0.302601	0.35606	0.66531	0.30925	-0.139509	0.0848025	0.298511	0.280331	-4.01045	-2.95965	0.576318	16	-1.27709	-11.3451	-5.75413	3.15553	3.45621	4.2326	NA	NA	NA	NA	0.100861
NSC16 pC	vSVZ astrocyte	vSVZ astrocyte	naive	vSVZ	wt	pC	Smart-seq 3	AS-575127-LR-55022	AS-575949-LR-56638	210305	6146575	6168	1589560	14479322	TRUE	0.759328	0.286597	0.312492	0.673454	0.360962	-0.161809	0.0937293	0.27577	0.284873	-4.04749	-3.03783	0.412856	10	-0.355307	-11.6378	-5.75898	3.26919	3.0662	4.50125	NA	NA	NA	NA	0.107682
NSC17 pC	aNSC	aNSC	naive	vSVZ	wt	pC	Smart-seq 3	AS-575141-LR-55022	AS-575927-LR-56638	32518	5863440	3773	1161424	10627810	TRUE	0.739043	0.0692761	0.536907	0.556888	0.0199806	-0.00760725	0.000967089	0.100317	0.108836	1.32833	-2.64411	2.42399	204	2.12989	-4.83828	0.235718	-0.304444	0.92476	0.23855	NA	NA	NA	NA	0.348637
NSC20 pC	vSVZ astrocyte	vSVZ astrocyte	naive	vSVZ	wt	pC	Smart-seq 3	AS-575159-LR-55022	AS-575953-LR-56638	23322	6620200	2792	1730205	15722272	TRUE	0.752054	0.0485128	0.348155	0.728712	0.380557	-0.140815	0.126471	0.0862798	0.067167	-5.41589	-2.83632	0.223229	5	-0.214837	-11.7721	-5.25732	3.51765	-0.0883594	4.43781	NA	NA	NA	NA	0.0955702
NSC23 pC	qNSC2	qNSC2	naive	vSVZ	wt	pC	Smart-seq 3	AS-575189-LR-55022	AS-575933-LR-56638	1004245	6588677	5319	1501332	13539419	TRUE	0.772894	0.357129	0.605437	0.494037	-0.1114	0.0590957	-0.0410769	0.343562	0.348735	-1.65772	-1.88133	1.66742	135	-0.710935	-7.25284	0.719993	0.646192	3.1947	4.40378	NA	NA	NA	NA	0.208406
NSC24 pC	vSVZ astrocyte	vSVZ astrocyte	naive	vSVZ	wt	pC	Smart-seq 3	AS-575191-LR-55022	AS-575957-LR-56638	496271	6599990	7097	1503262	13625458	TRUE	0.753707	0.0414405	0.428863	0.65045	0.221587	-0.0756482	0.0664627	0.0733292	0.0552934	-5.32226	-2.7442	0.308449	9	-0.68727	-11.4917	-3.94792	2.56814	0.057855	4.36766	NA	NA	NA	NA	0.10545
NSC25 pC	vSVZ astrocyte	vSVZ astrocyte	naive	vSVZ	wt	pC	Smart-seq 3	AS-575205-LR-55022	AS-586452-LR-55662	1017288	10381243	7778	1581862	14470634	TRUE	0.744491	0.0593051	0.347247	0.687319	0.340072	-0.131753	0.0977565	0.0961591	0.0734291	-5.44517	-2.85819	0.05485	2	-1.3806	-11.3944	-4.5375	2.18362	0.00282591	4.52524	NA	NA	NA	NA	0.119331
NSC27 pC	vSVZ astrocyte	vSVZ astrocyte	naive	vSVZ	wt	pC	Smart-seq 3	AS-575221-LR-55022	AS-586454-LR-55662	1418026	10301671	6516	1574458	14372832	TRUE	0.747172	0.258055	0.389544	0.642123	0.252579	-0.0984195	0.0629937	0.267253	0.245983	-4.21553	-2.82475	0.769511	41	0.190776	-11.5095	-5.28148	3.54291	2.53428	3.71559	NA	NA	NA	NA	0.0994296
NSC28 pC	aNSC	aNSC	naive	vSVZ	wt	pC	Smart-seq 3	AS-575223-LR-55022	AS-586462-LR-55662	668196	10812637	8735	1510193	13888999	TRUE	0.745119	0.0695234	0.656526	0.451851	-0.204676	0.0936323	-0.0715641	0.081512	0.101933	2.77513	-2.46496	2.851	247	2.3761	-4.67771	-2.02313	0.308011	0.61435	0.299756	NA	NA	NA	NA	0.425389
NSC3 pC	vSVZ astrocyte	vSVZ astrocyte	naive	vSVZ	wt	pC	Smart-seq 3	AS-575029-LR-55022	AS-575913-LR-56638	212083	4810061	6191	1351540	12349786	TRUE	0.747771	0.0408926	0.425606	0.65478	0.229174	-0.0831319	0.0798578	0.0698104	0.0561756	-5.34309	-2.75435	0.273744	7	-0.585892	-11.5373	-5.21665	2.35836	-0.036953	4.05615	NA	NA	NA	NA	0.112509
NSC31 pC	aNSC	aNSC	naive	vSVZ	wt	pC	Smart-seq 3	AS-575253-LR-55022	AS-586458-LR-55662	287700	16655485	3663	1483821	13491620	TRUE	0.733991	0.0794481	0.62037	0.467375	-0.152996	0.0647596	-0.0614222	0.102933	0.123951	2.93368	-2.43215	2.90677	254	2.471	-4.32835	1.19577	0.437123	0.776066	-0.29637	NA	NA	NA	NA	0.411979
NSC32 pC	vSVZ astrocyte	vSVZ astrocyte	naive	vSVZ	wt	pC	Smart-seq 3	AS-575255-LR-55022	AS-586466-LR-55662	412859	21217480	3311	2210630	20122066	TRUE	0.726624	0.228013	0.424925	0.642317	0.217393	-0.0797129	0.0687438	0.23438	0.224788	-3.26283	-2.00058	1.16818	106	-0.657524	-11.4928	-4.31228	2.93137	2.95802	4.74068	NA	NA	NA	NA	0.143364
NSC8 pC	vSVZ astrocyte	vSVZ astrocyte	naive	vSVZ	wt	pC	Smart-seq 3	AS-575063-LR-55022	AS-575941-LR-56638	293207	7143995	6540	1184366	10750964	TRUE	0.751052	0.0538734	0.546753	0.599627	0.0528735	0.013201	0.0315201	0.0894925	0.0719235	-5.18648	-2.36178	0.64029	20	-0.89653	-11.3405	-0.688805	-0.382474	-0.0879348	4.13451	NA	NA	NA	NA	0.146116
OLIGO10 pC	oligodendrocyte	oligodendrocyte	naive	vSVZ	wt	pC	Smart-seq 3	AS-575087-LR-55022	AS-576039-LR-56638	447441	6297603	6233	1368095	12653901	TRUE	0.723547	0.0400569	0.632588	0.682896	0.0503083	0.071096	0.0990349	0.0582136	0.0604321	-4.87806	7.00758	NA	NA	-18.1665	-2.55409	12.5427	0.832148	8.45423	-5.41547	NA	NA	NA	NA	NA
OLIGO11 pC	oligodendrocyte	oligodendrocyte	naive	vSVZ	wt	pC	Smart-seq 3	AS-575101-LR-55022	AS-576017-LR-56638	344758	5821292	4955	1523671	13844940	TRUE	0.739602	0.350883	0.64659	0.659233	0.012643	0.0777421	0.0779867	0.34729	0.357546	-5.41142	8.27372	NA	NA	-18.2557	-1.79626	12.3835	0.636532	3.68724	4.57483	NA	NA	NA	NA	NA
OLIGO12 pC	oligodendrocyte	oligodendrocyte	naive	vSVZ	wt	pC	Smart-seq 3	AS-575103-LR-55022	AS-576041-LR-56638	447533	5541635	5873	1396359	12801944	TRUE	0.724868	0.0419891	0.624491	0.648961	0.0244699	0.0635776	0.0702872	0.0630161	0.063412	-4.95493	6.90293	NA	NA	-17.9879	-2.93714	11.5211	0.909034	8.0591	-5.84043	NA	NA	NA	NA	NA
OLIGO14 pC	oligodendrocyte	oligodendrocyte	naive	vSVZ	wt	pC	Smart-seq 3	AS-575119-LR-55022	AS-576043-LR-56638	588117	4908030	6771	1193797	11003821	TRUE	0.755588	0.0437716	0.67569	0.692858	0.0171679	0.0985048	0.0980668	0.0621922	0.0697464	-4.89994	7.06749	NA	NA	-18.4138	-1.94726	12.2582	0.624852	8.19979	-5.70363	NA	NA	NA	NA	NA
OLIGO15 pC	oligodendrocyte	oligodendrocyte	naive	vSVZ	wt	pC	Smart-seq 3	AS-575133-LR-55022	AS-576021-LR-56638	514246	6177060	6769	1496091	13736623	TRUE	0.768896	0.0368157	0.66929	0.667824	-0.00146676	0.10147	0.0863082	0.0528471	0.0586445	-5.18491	6.81293	NA	NA	-17.5977	-4.0136	11.0036	0.0627841	8.6081	-5.13548	NA	NA	NA	NA	NA
OLIGO16 pC	oligodendrocyte	oligodendrocyte	naive	vSVZ	wt	pC	Smart-seq 3	AS-575135-LR-55022	AS-576045-LR-56638	338860	6862698	6668	1460058	13501645	TRUE	0.755104	0.0361791	0.654469	0.671282	0.0168124	0.089653	0.0848454	0.0543903	0.0509018	-5.26252	6.87854	NA	NA	-17.489	-4.30171	10.9907	0.319686	8.47186	-4.87574	NA	NA	NA	NA	NA
OLIGO17 pC	oligodendrocyte	oligodendrocyte	naive	vSVZ	wt	pC	Smart-seq 3	AS-575149-LR-55022	AS-576023-LR-56638	534022	8313323	7303	1573041	14321848	TRUE	0.755998	0.0453155	0.656982	0.668165	0.0111829	0.0870057	0.0896085	0.066798	0.0666682	-5.18996	6.70954	NA	NA	-17.2912	-5.4575	10.9184	0.133377	8.27183	-5.70771	NA	NA	NA	NA	NA
OLIGO19 pC	oligodendrocyte	oligodendrocyte	naive	vSVZ	wt	pC	Smart-seq 3	AS-575165-LR-55022	AS-576025-LR-56638	199420	5721468	5920	1352379	12486989	TRUE	0.755975	0.0394125	0.659215	0.719281	0.0600666	0.0866291	0.122076	0.0558684	0.0633878	-4.93598	7.22305	NA	NA	-18.1596	-2.33785	12.2827	0.957346	8.50933	-5.31416	NA	NA	NA	NA	NA
OLIGO21 pC	oligodendrocyte	oligodendrocyte	naive	vSVZ	wt	pC	Smart-seq 3	AS-575181-LR-55022	AS-576027-LR-56638	496840	5308102	5919	1365954	12557411	TRUE	0.752159	0.0384597	0.644061	0.681463	0.0374022	0.0761996	0.0975454	0.0557854	0.0550092	-4.90055	7.19604	NA	NA	-18.2081	-1.50057	11.8204	0.989282	8.22695	-5.36557	NA	NA	NA	NA	NA
OLIGO22 pC	oligodendrocyte	oligodendrocyte	naive	vSVZ	wt	pC	Smart-seq 3	AS-575183-LR-55022	AS-576051-LR-56638	587733	6448684	6034	1379671	12726450	TRUE	0.733662	0.0368635	0.628887	0.701431	0.0725443	0.0683153	0.102617	0.0574333	0.052421	-4.99536	7.25985	NA	NA	-18.1461	-1.7192	12.5828	0.888613	8.16267	-5.16589	NA	NA	NA	NA	NA
OLIGO23 pC	oligodendrocyte	oligodendrocyte	naive	vSVZ	wt	pC	Smart-seq 3	AS-575197-LR-55022	AS-576029-LR-56638	1055302	6607420	6993	1402987	12944225	TRUE	0.731633	0.0414347	0.606109	0.70841	0.102301	0.0505384	0.106417	0.0655992	0.0623826	-4.85201	6.83829	NA	NA	-17.8916	-1.90497	12.4211	0.970559	8.14871	-5.51129	NA	NA	NA	NA	NA
OLIGO24 pC	oligodendrocyte	oligodendrocyte	naive	vSVZ	wt	pC	Smart-seq 3	AS-575199-LR-55022	AS-576053-LR-56638	734491	5394559	6194	1299458	11889541	TRUE	0.742476	0.0405905	0.654687	0.682958	0.0282715	0.0907423	0.0904906	0.0616271	0.0627549	-5.08115	6.70023	NA	NA	-17.6143	-4.5793	11.248	0.311756	8.1647	-5.7486	NA	NA	NA	NA	NA
OLIGO25 pC	oligodendrocyte	oligodendrocyte	naive	vSVZ	wt	pC	Smart-seq 3	AS-575213-LR-55022	AS-586484-LR-55662	674037	9835018	6330	1434388	13246630	TRUE	0.739672	0.0392609	0.661071	0.642105	-0.0189658	0.0923016	0.0656989	0.0565031	0.0588209	-5.19793	6.89987	NA	NA	-17.3862	-4.64509	11.1667	0.60018	8.47074	-5.31976	NA	NA	NA	NA	NA
OLIGO26 pC	oligodendrocyte	oligodendrocyte	naive	vSVZ	wt	pC	Smart-seq 3	AS-575215-LR-55022	AS-586492-LR-55662	618355	18460783	7378	2132476	19724469	TRUE	0.739485	0.044646	0.632516	0.625504	-0.00701227	0.0729067	0.0621683	0.0642308	0.0651911	-5.25187	6.75038	NA	NA	-17.6108	-5.05829	10.9174	0.0823097	8.231	-5.16362	NA	NA	NA	NA	NA
OLIGO27 pC	oligodendrocyte	oligodendrocyte	naive	vSVZ	wt	pC	Smart-seq 3	AS-575229-LR-55022	AS-586486-LR-55662	1099246	7952772	7467	1729872	15814525	TRUE	0.724203	0.0489052	0.610485	0.672021	0.0615359	0.0606746	0.0912242	0.0679955	0.0691957	-4.93298	6.96647	NA	NA	-18.0334	-1.61025	12.055	0.781465	8.20234	-5.74684	NA	NA	NA	NA	NA
OLIGO28 pC	oligodendrocyte	oligodendrocyte	naive	vSVZ	wt	pC	Smart-seq 3	AS-575231-LR-55022	AS-586494-LR-55662	924214	13090819	8507	1775182	16301596	TRUE	0.753072	0.0742549	0.616755	0.65324	0.0364846	0.0636491	0.0651311	0.0973157	0.105948	-5.11731	6.63687	NA	NA	-17.3955	-5.49322	10.9652	-0.0352846	8.01222	-5.8702	NA	NA	NA	NA	NA
OLIGO29 pC	oligodendrocyte	oligodendrocyte	naive	vSVZ	wt	pC	Smart-seq 3	AS-575245-LR-55022	AS-586488-LR-55662	87780	15600543	4451	1697284	15546920	TRUE	0.746359	0.0467823	0.641221	0.665126	0.0239047	0.0771747	0.0820348	0.0615996	0.0658993	-5.10164	7.30003	NA	NA	-17.5301	-4.62292	11.1681	0.600824	8.21457	-5.41568	NA	NA	NA	NA	NA
OLIGO30 pC	oligodendrocyte	oligodendrocyte	naive	vSVZ	wt	pC	Smart-seq 3	AS-575247-LR-55022	AS-586496-LR-55662	114869	10467417	4414	1491385	13710337	TRUE	0.719296	0.0459689	0.63586	0.637421	0.00156126	0.070124	0.0632908	0.0645273	0.0663198	-5.0664	7.31482	NA	NA	-17.624	-4.46094	11.9729	0.990207	8.06656	-5.91359	NA	NA	NA	NA	NA
OLIGO31 pC	oligodendrocyte	oligodendrocyte	naive	vSVZ	wt	pC	Smart-seq 3	AS-575261-LR-55022	AS-586490-LR-55662	821741	9666076	7213	1584944	14434160	TRUE	0.744692	0.0462818	0.622203	0.668241	0.046038	0.0683336	0.088482	0.0653266	0.0627321	-5.1921	6.75518	NA	NA	-17.373	-5.4763	10.8747	0.00651288	8.03586	-5.48448	NA	NA	NA	NA	NA
OLIGO32 pC	oligodendrocyte	oligodendrocyte	naive	vSVZ	wt	pC	Smart-seq 3	AS-575263-LR-55022	AS-586498-LR-55662	509308	7316985	7326	1442963	13158483	TRUE	0.753127	0.0484509	0.640738	0.652248	0.0115107	0.077076	0.0725489	0.0676489	0.073398	-5.20467	6.82646	NA	NA	-17.3265	-5.49717	10.849	0.0189872	8.65809	-5.18274	NA	NA	NA	NA	NA
OLIGO4 pC	oligodendrocyte	oligodendrocyte	naive	vSVZ	wt	pC	Smart-seq 3	AS-575039-LR-55022	AS-576033-LR-56638	154130	3761912	5899	936431	8608350	TRUE	0.731461	0.0460343	0.619569	0.647465	0.0278961	0.0585385	0.0633089	0.0659304	0.0675619	-5.11698	7.10035	NA	NA	-17.2996	-4.52204	11.3299	0.174321	8.29549	-5.25028	NA	NA	NA	NA	NA
OLIGO5 pC	oligodendrocyte	oligodendrocyte	naive	vSVZ	wt	pC	Smart-seq 3	AS-575053-LR-55022	AS-576011-LR-56638	398826	4106360	6660	75453	701940	TRUE	0.737267	0.0428213	0.613412	0.75	0.136588	0.056843	0.103779	0.0607395	0.0468035	-5.18986	6.85724	NA	NA	-17.5	-5.18904	11.3775	0.713125	8.14192	-5.07768	NA	NA	NA	NA	NA
OLIGO6 pC	oligodendrocyte	oligodendrocyte	naive	vSVZ	wt	pC	Smart-seq 3	AS-575055-LR-55022	AS-576035-LR-56638	349997	6115611	6555	1351942	12449525	TRUE	0.743747	0.042871	0.648793	0.653876	0.00508366	0.0829485	0.072964	0.0648185	0.0674607	-5.10598	6.70644	NA	NA	-17.2779	-4.76003	10.9286	-0.095001	8.14958	-5.78444	NA	NA	NA	NA	NA
OLIGO7 pC	oligodendrocyte	oligodendrocyte	naive	vSVZ	wt	pC	Smart-seq 3	AS-575069-LR-55022	AS-576013-LR-56638	429871	4614339	6898	1002741	9248907	TRUE	0.744445	0.0418365	0.616516	0.68104	0.0645247	0.0621719	0.0908441	0.0579246	0.0612213	-4.91751	7.11758	NA	NA	-18.1531	-1.64943	11.6025	0.96805	8.36004	-5.18915	NA	NA	NA	NA	NA
OLIGO8 pC	oligodendrocyte	oligodendrocyte	naive	vSVZ	wt	pC	Smart-seq 3	AS-575071-LR-55022	AS-576037-LR-56638	510253	6039461	6334	1372399	12704268	TRUE	0.720045	0.0366193	0.634573	0.648513	0.0139407	0.0616926	0.0752401	0.0509053	0.0556076	-5.20286	6.99012	NA	NA	-17.457	-4.44281	12.1721	0.318563	8.4142	-4.60327	NA	NA	NA	NA	NA
GLAST101 pD	qNSC2	qNSC2	naive	vSVZ	wt	pD	Smart-seq 3	AS-584712-LR-55587	AS-605820-LR-56124_AS-621083-LR-56607	253538	13107219	3749	413117	3904582	TRUE	0.75443	0.0603532	0.627164	0.488324	-0.138841	0.0644795	-0.0389256	0.095918	0.097282	-0.408065	-2.23396	1.70978	142	-0.0950564	-7.88891	-1.4802	0.336178	0.948205	3.13783	NA	NA	-2.1926	5.62925	0.23114
GLAST102 pD	aNSC	aNSC	naive	vSVZ	wt	pD	Smart-seq 3	AS-584714-LR-55587	AS-605822-LR-56124_AS-621085-LR-56607	238644	14814675	3376	582814	5512431	TRUE	0.754954	0.0909853	0.61027	0.509289	-0.100981	0.0525154	-0.0449084	0.114692	0.122947	2.60817	-1.66457	2.78006	234	2.13465	-3.16986	-1.71619	0.173103	-0.498951	0.150666	NA	NA	4.44591	2.92552	0.462848
GLAST104 pD	TAP	TAP	naive	vSVZ	wt	pD	Smart-seq 3	AS-584718-LR-55587	AS-606007-LR-56130_AS-621295-LR-56630	244375	14754455	4175	1233098	11322940	TRUE	0.722724	0.0977557	0.663221	0.417232	-0.245989	0.0953657	-0.0970673	0.112286	0.139117	4.08697	-1.17897	3.20681	295	3.68902	-2.55327	-2.38232	-0.411367	0.256459	-0.276476	NA	NA	8.55048	3.94829	0.629657
GLAST105 pD	TAP	TAP	naive	vSVZ	wt	pD	Smart-seq 3	AS-584720-LR-55587	AS-606009-LR-56130_AS-621297-LR-56630	286765	13914671	3604	724553	6769841	TRUE	0.721514	0.0869181	0.556494	0.431817	-0.124677	0.0225046	-0.0887261	0.100452	0.138172	3.98075	-0.596519	3.40416	320	4.17074	5.65305	-1.20763	-0.463383	-1.49337	-1.3552	NA	NA	4.7575	0.12193	0.857215
GLAST106 pD	vSVZ astrocyte	vSVZ astrocyte	naive	vSVZ	wt	pD	Smart-seq 3	AS-584722-LR-55587	AS-606011-LR-56130_AS-621299-LR-56630	106718	13855175	2645	284699	2626455	TRUE	0.745816	0.117182	0.428714	0.754782	0.326068	-0.0871049	0.116481	0.157063	0.162592	-2.9712	-2.44587	1.32673	120	-1.16127	-9.6646	-4.59333	1.63632	-8.34925	-6.87941	NA	NA	-5.82837	6.93647	0.181093
GLAST107 pD	neuroblast	neuroblast	naive	vSVZ	wt	pD	Smart-seq 3	AS-584724-LR-55587	AS-606013-LR-56130_AS-621301-LR-56630	189753	14942159	4846	606190	5716657	TRUE	0.751881	0.0856807	0.618346	0.434359	-0.183988	0.0598401	-0.0743001	0.122493	0.14729	-0.0127897	2.45385	5.39777	451	2.28704	-3.70912	0.0505117	0.0061695	-8.29513	-6.23498	NA	NA	5.60817	4.0858	0.482359
GLAST108 pD	aNSC	aNSC	naive	vSVZ	wt	pD	Smart-seq 3	AS-584726-LR-55587	AS-606015-LR-56130_AS-621303-LR-56630	261181	13359725	3820	578876	5488279	TRUE	0.747521	0.0625205	0.663671	0.426207	-0.237464	0.0825391	-0.0770043	0.0995183	0.122389	1.89165	-2.25549	2.59561	219	3.57405	-1.18847	-2.26348	0.313015	0.255108	0.576232	NA	NA	8.70415	2.33968	0.715776
GLAST109 pD	neuroblast	neuroblast	naive	vSVZ	wt	pD	Smart-seq 3	AS-584728-LR-55587	AS-604735-LR-56221_AS-621486-LR-56645	237007	17715436	3142	501086	4717098	TRUE	0.744699	0.0889326	0.610665	0.404905	-0.20576	0.0455617	-0.0960603	0.11375	0.156934	-0.345136	2.9995	5.39189	448	6.4798	6.70595	0.409908	-2.75647	-8.42633	-7.06374	NA	NA	2.64502	-3.47767	0.907063
GLAST110 pD	aNSC	aNSC	naive	vSVZ	wt	pD	Smart-seq 3	AS-584730-LR-55587	AS-604737-LR-56221_AS-621488-LR-56645	241618	13293079	4295	564114	5318570	TRUE	0.751795	0.107135	0.639449	0.479696	-0.159753	0.065695	-0.0481916	0.137115	0.157091	2.5382	-2.07482	2.76524	233	2.66706	-3.37861	1.03857	0.0620613	-0.283338	0.0874927	NA	NA	6.73878	4.31257	0.529976
GLAST113 pD	TAP	TAP	naive	vSVZ	wt	pD	Smart-seq 3	AS-584736-LR-55587	AS-604743-LR-56221_AS-621494-LR-56645	190822	10711854	4227	368438	3486678	TRUE	0.730484	0.07575	0.638763	0.427946	-0.210818	0.0706268	-0.0701696	0.0885771	0.120975	4.33523	-0.0137237	3.53886	328	6.58475	6.50549	-2.07921	-1.1039	-2.8725	-1.06063	NA	NA	5.44407	-3.23933	0.89636
GLAST114 pD	vSVZ astrocyte	vSVZ astrocyte	naive	vSVZ	wt	pD	Smart-seq 3	AS-584738-LR-55587	AS-604745-LR-56221_AS-621496-LR-56645	268031	10910307	4954	373086	3559272	TRUE	0.730057	0.0547553	0.333201	0.681481	0.34828	-0.119216	0.0801349	0.0880075	0.0697364	-5.06292	-2.39557	0.655169	22	0.21371	-10.6003	-5.74466	2.96122	0.946771	3.82652	NA	NA	-5.71796	9.01583	0.132298
GLAST115 pD	TAP	TAP	naive	vSVZ	wt	pD	Smart-seq 3	AS-584740-LR-55587	AS-604930-LR-56234_AS-621679-LR-56669	218903	14931028	5544	435975	4060826	TRUE	0.701953	0.0777194	0.516522	0.496643	-0.0198792	0.000805598	-0.0445719	0.0948669	0.116671	4.03051	-0.769029	3.32173	315	4.34628	-1.53995	-0.547403	0.273875	-1.36359	-0.208136	NA	NA	8.95771	2.62519	0.666866
GLAST117 pD	vSVZ astrocyte	vSVZ astrocyte	naive	vSVZ	wt	pD	Smart-seq 3	AS-584744-LR-55587	AS-604934-LR-56234_AS-621683-LR-56669	355066	11662665	3138	222225	2090372	TRUE	0.714614	0.102079	0.347375	0.558747	0.211371	-0.112277	0.0106877	0.156115	0.125124	-4.50346	-1.42582	1.25263	113	-0.070424	-9.66824	-4.6903	2.59878	-0.0127726	3.55467	NA	NA	-3.97913	7.71724	0.168151
GLAST118 pD	TAP	TAP	naive	vSVZ	wt	pD	Smart-seq 3	AS-584746-LR-55587	AS-604936-LR-56234_AS-621685-LR-56669	170535	10240086	6148	232620	2149229	TRUE	0.699837	0.0871261	0.620253	0.371163	-0.24909	0.0562229	-0.104045	0.108486	0.136775	3.8626	-0.948879	3.27051	305	3.88196	-3.0121	1.64156	0.344784	-1.0438	0.304348	NA	NA	8.04535	4.34062	0.608886
GLAST119 pD	vSVZ astrocyte	vSVZ astrocyte	naive	vSVZ	wt	pD	Smart-seq 3	AS-584748-LR-55587	AS-604938-LR-56234_AS-621687-LR-56669	87042	5528085	2948	113853	1057014	TRUE	0.708747	0.0606955	0.329693	0.660778	0.331086	-0.112857	0.0734714	0.111766	0.0820074	-4.56897	-1.72266	1.12046	98	-1.18197	-10.0423	-5.06291	2.69501	1.19876	3.03401	NA	NA	-4.34446	7.92	0.165231
GLAST12 pD	qNSC2	qNSC2	naive	vSVZ	wt	pD	Smart-seq 3	AS-584534-LR-55587	AS-605967-LR-56130_AS-621255-LR-56630	182678	2668750	4279	143250	1337023	TRUE	0.757452	0.0571666	0.676955	0.51106	-0.165894	0.100409	-0.0455152	0.0981785	0.0857518	-0.411274	-2.08726	1.76038	143	-0.155475	-7.45606	1.23138	-0.0705975	0.401947	2.73754	NA	NA	-2.49649	4.99803	0.240457
GLAST120 pD	qNSC2	qNSC2	naive	vSVZ	wt	pD	Smart-seq 3	AS-584750-LR-55587	AS-604940-LR-56234_AS-621689-LR-56669	327181	3000945	3393	95132	898726	TRUE	0.741706	0.0540087	0.683658	0.555818	-0.127841	0.0923724	-0.00867245	0.0793871	0.0862885	-0.105277	-2.33037	1.85922	158	0.315872	-7.63521	-2.569	0.0239304	0.199366	3.00012	NA	NA	-1.56422	5.29132	0.23723
GLAST122 pD	TAP	TAP	naive	vSVZ	wt	pD	Smart-seq 3	AS-584754-LR-55587	AS-605826-LR-56124_AS-621089-LR-56607	333016	8478620	3740	406981	3862190	TRUE	0.72197	0.0795567	0.658921	0.468076	-0.190845	0.0849029	-0.0569024	0.0984407	0.109172	3.24592	-1.80823	2.96196	261	3.82462	-1.28945	-2.41171	-0.23817	0.172729	0.971629	NA	NA	8.54672	3.3813	0.611315
GLAST123 pD	vSVZ astrocyte	vSVZ astrocyte	naive	vSVZ	wt	pD	Smart-seq 3	AS-584756-LR-55587	AS-605828-LR-56124_AS-621091-LR-56607	227639	11258545	2526	504086	4687048	TRUE	0.738689	0.215486	0.375546	0.615972	0.240426	-0.105492	0.0446799	0.232277	0.217382	-3.43918	-1.71998	1.27865	114	-0.575557	-9.54647	-4.30378	2.29912	2.62181	4.07369	NA	NA	-4.34131	7.89794	0.149876
GLAST125 pD	TAP	TAP	naive	vSVZ	wt	pD	Smart-seq 3	AS-584760-LR-55587	AS-605832-LR-56124_AS-621095-LR-56607	231593	13896855	4102	581184	5338663	TRUE	0.686457	0.0779291	0.570947	0.438574	-0.132373	0.0287699	-0.0797379	0.0960652	0.115921	3.65083	-1.99964	3.00045	268	3.17158	-2.39918	1.24002	0.439723	0.387008	-0.275385	NA	NA	8.23886	3.9806	0.603172
GLAST126 pD	vSVZ astrocyte	vSVZ astrocyte	naive	vSVZ	wt	pD	Smart-seq 3	AS-584762-LR-55587	AS-605834-LR-56124_AS-621097-LR-56607	248728	5950504	2883	246046	2314954	TRUE	0.716476	0.0867529	0.373417	0.60067	0.227253	-0.101577	0.0533722	0.139872	0.107896	-4.79647	-1.51674	1.10786	94	-0.488544	-9.42699	-4.56708	2.05006	1.12486	3.95611	NA	NA	-5.13336	7.00751	0.167271
GLAST128 pD	aNSC	aNSC	naive	vSVZ	wt	pD	Smart-seq 3	AS-584766-LR-55587	AS-606019-LR-56130_AS-621307-LR-56630	243789	12042781	3678	491485	4700971	TRUE	0.746122	0.100921	0.630935	0.455032	-0.175903	0.0570098	-0.0641783	0.12812	0.166967	2.86703	-2.37463	2.84956	245	2.0297	-3.68468	-1.66166	-0.404124	-0.0317911	0.113227	NA	NA	5.2513	3.35061	0.470653
GLAST129 pD	aNSC	aNSC	naive	vSVZ	wt	pD	Smart-seq 3	AS-584768-LR-55587	AS-606021-LR-56130_AS-621309-LR-56630	214702	2690645	2495	181276	1703562	TRUE	0.725297	0.0802935	0.454102	0.543723	0.089621	-0.0378418	-0.000808472	0.112999	0.11668	0.785727	-2.34704	2.17377	191	0.962854	-5.02901	-3.00177	1.42774	0.882199	0.185069	NA	NA	3.68446	2.99233	0.383399
GLAST13 pD	qNSC2	qNSC2	naive	vSVZ	wt	pD	Smart-seq 3	AS-584536-LR-55587	AS-604687-LR-56221_AS-621438-LR-56645	196463	5336547	3700	217055	2040709	TRUE	0.769035	0.340134	0.707885	0.521204	-0.186681	0.107785	-0.0195969	0.316493	0.34579	-1.73087	-1.84417	1.69217	139	0.0566665	-7.76611	-2.41332	0.170532	3.52764	4.66119	NA	NA	-1.50101	5.2857	0.243538
GLAST130 pD	aNSC	aNSC	naive	vSVZ	wt	pD	Smart-seq 3	AS-584770-LR-55587	AS-606023-LR-56130_AS-621311-LR-56630	69827	15250974	2618	632706	5939045	TRUE	0.747007	0.0727156	0.62907	0.513661	-0.115409	0.0628641	-0.0225682	0.0903567	0.107899	0.383917	-2.39736	2.09867	183	0.380375	-7.00317	-2.27968	-0.319639	0.736467	1.52139	NA	NA	-1.21144	4.95472	0.263838
GLAST131 pD	neuroblast	neuroblast	naive	vSVZ	wt	pD	Smart-seq 3	AS-584772-LR-55587	AS-606025-LR-56130_AS-621313-LR-56630	247410	14120164	3407	562244	5288896	TRUE	0.729546	0.109246	0.636959	0.422157	-0.214802	0.0657335	-0.08659	0.135335	0.176632	0.133255	2.41295	5.17332	435	2.49555	-3.09768	-1.4061	-0.851086	-8.28805	-6.25715	NA	NA	6.93209	4.31312	0.528366
GLAST132 pD	vSVZ astrocyte	vSVZ astrocyte	naive	vSVZ	wt	pD	Smart-seq 3	AS-584774-LR-55587	AS-606027-LR-56130_AS-621315-LR-56630	276885	12822590	3331	630167	5998358	TRUE	0.767084	0.0578717	0.540121	0.61913	0.0790091	0.00919392	0.0429868	0.0911286	0.0798872	-4.6139	-1.28681	1.37603	125	-0.264564	-9.36985	-2.79911	-0.657478	0.893343	4.17157	NA	NA	-3.85684	7.40898	0.167418
GLAST133 pD	vSVZ astrocyte	vSVZ astrocyte	naive	vSVZ	wt	pD	Smart-seq 3	AS-584776-LR-55587	AS-604747-LR-56221_AS-621498-LR-56645	203267	17176023	3583	686293	6378849	TRUE	0.745104	0.365185	0.430325	0.635854	0.205529	-0.0809769	0.05715	0.34501	0.340627	-3.08464	-1.98207	1.3022	117	-0.294648	-10.2249	-5.1804	3.16767	3.84383	4.7043	NA	NA	-4.85628	7.58479	0.172127
GLAST134 pD	TAP	TAP	naive	vSVZ	wt	pD	Smart-seq 3	AS-584778-LR-55587	AS-604749-LR-56221_AS-621500-LR-56645	236953	14985194	4199	843620	7789862	TRUE	0.737419	0.0958294	0.632679	0.464494	-0.168184	0.0622484	-0.0677069	0.123475	0.147837	3.81449	-0.240293	3.57027	330	4.08479	-2.61624	-0.918156	-0.876689	-0.701883	0.783844	NA	NA	8.35629	4.62037	0.624782
GLAST135 pD	qNSC2	qNSC2	naive	vSVZ	wt	pD	Smart-seq 3	AS-584780-LR-55587	AS-604751-LR-56221_AS-621502-LR-56645	280563	12125137	3936	548004	5117521	TRUE	0.752168	0.230285	0.627922	0.474353	-0.153569	0.0635861	-0.0442862	0.247329	0.260195	-1.07593	-1.98324	1.86453	159	-0.420385	-7.32368	0.368795	0.18563	2.59487	4.0492	NA	NA	-2.32453	4.64038	0.256198
GLAST136 pD	TAP	TAP	naive	vSVZ	wt	pD	Smart-seq 3	AS-584782-LR-55587	AS-604753-LR-56221_AS-621504-LR-56645	179848	16232705	5822	460906	4355113	TRUE	0.742982	0.0986693	0.57696	0.403176	-0.173784	0.0203748	-0.0940897	0.119287	0.165638	3.79479	-0.749887	3.32103	314	3.9522	-3.16358	-0.808534	0.296133	-0.984255	0.419242	NA	NA	6.53273	3.74688	0.537187
GLAST137 pD	TAP	TAP	naive	vSVZ	wt	pD	Smart-seq 3	AS-584784-LR-55587	AS-604755-LR-56221_AS-621506-LR-56645	265755	14290191	3536	748320	6984102	TRUE	0.715365	0.0753045	0.642297	0.44023	-0.202068	0.0732436	-0.0768701	0.0841866	0.113355	4.62701	0.248171	3.60589	337	4.1427	-2.68632	-0.90471	-1.541	-2.57616	-0.985796	NA	NA	8.6174	5.02971	0.61603
GLAST139 pD	qNSC2	qNSC2	naive	vSVZ	wt	pD	Smart-seq 3	AS-584788-LR-55587	AS-604942-LR-56234_AS-621691-LR-56669	235809	11401933	2486	258196	2410220	TRUE	0.731026	0.239403	0.560028	0.422356	-0.137673	0.0177598	-0.0665278	0.260627	0.26263	-1.29933	-1.95235	1.99844	176	0.0404359	-7.71067	-0.232877	1.058	3.08963	4.22247	NA	NA	-2.49005	6.05325	0.252211
GLAST140 pD	qNSC2	qNSC2	naive	vSVZ	wt	pD	Smart-seq 3	AS-584790-LR-55587	AS-604944-LR-56234_AS-621693-LR-56669	236758	27432108	3046	411929	3851037	TRUE	0.73802	0.333214	0.528753	0.545604	0.0168507	-0.00242206	0.00649815	0.325028	0.323674	-2.70314	-1.78068	1.60494	133	-0.232015	-9.04157	-3.64827	1.12191	3.42806	4.0239	NA	NA	-4.00705	7.19877	0.185028
GLAST141 pD	qNSC2	qNSC2	naive	vSVZ	wt	pD	Smart-seq 3	AS-584792-LR-55587	AS-604946-LR-56234_AS-621695-LR-56669	290210	7192034	3460	178802	1675972	TRUE	0.741021	0.070525	0.598055	0.500589	-0.0974662	0.0419798	-0.0250675	0.0879179	0.0949149	0.0219796	-2.35209	1.89639	160	0.637587	-6.19428	-0.118521	0.00918525	0.260692	1.7482	NA	NA	-0.114036	4.54892	0.246033
GLAST142 pD	aNSC	aNSC	naive	vSVZ	wt	pD	Smart-seq 3	AS-584794-LR-55587	AS-604948-LR-56234_AS-621697-LR-56669	410522	17929876	6082	308945	2924981	TRUE	0.756662	0.0747465	0.670652	0.505941	-0.164711	0.0814319	-0.0334487	0.0930202	0.114342	0.450512	-2.35686	2.08001	182	0.804559	-5.46569	-2.53878	-0.791383	0.374638	1.16895	NA	NA	1.59589	3.79709	0.338907
GLAST143 pD	qNSC2	qNSC2	naive	vSVZ	wt	pD	Smart-seq 3	AS-584796-LR-55587	AS-604950-LR-56234_AS-621699-LR-56669	285216	6993466	3185	149648	1393542	TRUE	0.729392	0.368328	0.654832	0.478007	-0.176825	0.0659516	-0.0320433	0.349949	0.350832	-1.56682	-1.76313	1.90948	163	-0.340203	-7.46278	1.50949	0.572554	3.6663	4.47876	NA	NA	-2.31534	5.09294	0.249857
GLAST144 pD	vSVZ astrocyte	vSVZ astrocyte	naive	vSVZ	wt	pD	Smart-seq 3	AS-584798-LR-55587	AS-604952-LR-56234_AS-621701-LR-56669	273876	9666609	4567	195937	1853835	TRUE	0.735267	0.198713	0.301675	0.69346	0.391784	-0.14161	0.101064	0.222396	0.208869	-4.52514	-2.43549	0.810369	46	-1.18065	-10.4371	-4.7193	2.14849	2.41856	4.37348	NA	NA	-5.34441	7.85268	0.142645
GLAST146 pD	aNSC	aNSC	naive	vSVZ	wt	pD	Smart-seq 3	AS-584802-LR-55587	AS-605838-LR-56124_AS-621101-LR-56607	177206	3460258	3463	225951	2064594	TRUE	0.707109	0.0911574	0.546912	0.411783	-0.135129	0.00880117	-0.0734357	0.104177	0.130918	2.7526	-2.1933	2.83155	240	2.95856	-3.02071	0.0777153	0.637922	-0.0971305	0.122324	NA	NA	6.72026	4.18832	0.535197
GLAST147 pD	vSVZ astrocyte	vSVZ astrocyte	naive	vSVZ	wt	pD	Smart-seq 3	AS-584804-LR-55587	AS-605840-LR-56124_AS-621103-LR-56607	322998	17498908	3505	888643	8181490	TRUE	0.742485	0.0613052	0.417883	0.671259	0.253376	-0.0808865	0.0788119	0.109525	0.08846	-5.07264	-1.35418	1.14891	102	-1.29359	-9.80732	-4.4396	1.46614	0.340457	4.20111	NA	NA	-3.80704	7.77877	0.182362
GLAST149 pD	qNSC2	qNSC2	naive	vSVZ	wt	pD	Smart-seq 3	AS-584808-LR-55587	AS-605844-LR-56124_AS-621107-LR-56607	274066	12287271	2997	424871	3985490	TRUE	0.749952	0.0594938	0.674282	0.46036	-0.213922	0.0891493	-0.0511509	0.0793026	0.0925676	-0.0109414	-2.37983	1.9395	169	0.394654	-7.84252	-2.45256	0.286155	0.910135	1.84575	NA	NA	-1.48308	5.40814	0.260649
GLAST152 pD	vSVZ astrocyte	vSVZ astrocyte	naive	vSVZ	wt	pD	Smart-seq 3	AS-584814-LR-55587	AS-606031-LR-56130_AS-621319-LR-56630	230206	22635694	3062	797113	7279052	TRUE	0.734768	0.102888	0.387195	0.68095	0.293755	-0.0996875	0.0795227	0.141752	0.117991	-5.20536	-1.51682	1.01178	72	0.163902	-9.29786	-5.05978	1.86222	0.989296	4.04299	NA	NA	-4.57401	7.76366	0.157406
GLAST153 pD	aNSC	aNSC	naive	vSVZ	wt	pD	Smart-seq 3	AS-584816-LR-55587	AS-606033-LR-56130_AS-621321-LR-56630	282592	15763653	3443	597831	5544317	TRUE	0.692634	0.0720152	0.589522	0.414258	-0.175264	0.0377303	-0.094037	0.0887314	0.119276	2.54269	-1.87433	2.76475	232	3.47142	-2.06345	-2.06017	-0.525376	0.263787	1.28237	NA	NA	9.09355	3.88027	0.643072
GLAST154 pD	aNSC	aNSC	naive	vSVZ	wt	pD	Smart-seq 3	AS-584818-LR-55587	AS-606035-LR-56130_AS-621323-LR-56630	103612	13619212	2518	417476	3940545	TRUE	0.745674	0.0967932	0.574727	0.432607	-0.14212	0.0286133	-0.0766064	0.126774	0.147948	3.36794	-2.16219	2.92483	255	3.29061	-2.61614	-0.0888765	0.74708	-0.246967	-0.644431	NA	NA	8.32109	4.51062	0.600719
GLAST156 pD	TAP	TAP	naive	vSVZ	wt	pD	Smart-seq 3	AS-584822-LR-55587	AS-606039-LR-56130_AS-621327-LR-56630	165288	11712192	3932	802877	7520105	TRUE	0.741628	0.0803281	0.642317	0.429773	-0.212544	0.0757737	-0.0721024	0.0909765	0.132189	4.48797	0.385145	3.67316	345	6.63116	6.56215	-1.45234	-1.49051	-3.1333	-2.17608	NA	NA	6.93206	1.71033	0.835518
GLAST157 pD	TAP	TAP	naive	vSVZ	wt	pD	Smart-seq 3	AS-584824-LR-55587	AS-604759-LR-56221_AS-621510-LR-56645	179264	17646289	5258	1421598	13331155	TRUE	0.729051	0.0758579	0.63709	0.447461	-0.189629	0.0696684	-0.0767488	0.0919075	0.110048	3.45786	-1.41542	3.05734	277	3.93022	-1.40012	-2.58672	-1.06963	-0.200111	0.513764	NA	NA	8.76443	2.36795	0.666866
GLAST158 pD	qNSC2	qNSC2	naive	vSVZ	wt	pD	Smart-seq 3	AS-584826-LR-55587	AS-604761-LR-56221_AS-621512-LR-56645	288599	4384635	2887	177816	1660674	TRUE	0.736087	0.165646	0.592072	0.473923	-0.118149	0.0468202	-0.0439657	0.209385	0.209878	-0.140367	-2.26715	1.96671	171	0.0155944	-7.38152	-2.21008	0.58227	0.153934	2.53273	NA	NA	-1.93857	5.23816	0.253288
GLAST159 pD	vSVZ astrocyte	vSVZ astrocyte	naive	vSVZ	wt	pD	Smart-seq 3	AS-584828-LR-55587	AS-604763-LR-56221_AS-621514-LR-56645	559242	5170199	4478	245093	2283898	TRUE	0.737565	0.0587399	0.426337	0.67615	0.249813	-0.0636082	0.0768367	0.101963	0.0787857	-4.689	-1.17115	1.30508	118	-0.9174	-9.90205	-4.4024	1.53282	0.60756	4.40488	NA	NA	-3.71256	7.76712	0.193947
GLAST16 pD	aNSC	aNSC	naive	vSVZ	wt	pD	Smart-seq 3	AS-584542-LR-55587	AS-604693-LR-56221_AS-621444-LR-56645	172208	1741290	5402	114941	1059812	TRUE	0.737143	0.0834006	0.619324	0.428267	-0.191057	0.0610994	-0.0641127	0.107539	0.121784	2.56523	-1.64939	2.75386	231	2.11394	-3.82352	-1.86705	-1.21882	-0.912175	0.771922	NA	NA	5.12359	3.76369	0.478863
GLAST160 pD	TAP	TAP	naive	vSVZ	wt	pD	Smart-seq 3	AS-584830-LR-55587	AS-604765-LR-56221_AS-621516-LR-56645	168599	3111396	5615	139162	1284636	TRUE	0.707772	0.0840798	0.566346	0.474109	-0.0922368	0.020708	-0.0464309	0.0907354	0.119072	4.03216	-0.0766936	3.62242	338	4.38851	-2.97325	-2.03981	-0.987045	-1.54821	-0.33346	NA	NA	8.1757	4.6043	0.619697
GLAST161 pD	qNSC2	qNSC2	naive	vSVZ	wt	pD	Smart-seq 3	AS-584832-LR-55587	AS-604767-LR-56221_AS-621518-LR-56645	208400	1582526	3308	65924	611068	TRUE	0.721543	0.359548	0.408363	0.54005	0.131686	-0.0512048	0.00601332	0.361952	0.367557	-2.83501	-1.7463	1.48066	130	-0.0676852	-9.89305	-3.99151	1.48219	3.02315	4.58417	NA	NA	-4.23101	7.61143	0.207209
GLAST162 pD	vSVZ astrocyte	vSVZ astrocyte	naive	vSVZ	wt	pD	Smart-seq 3	AS-584834-LR-55587	AS-604769-LR-56221_AS-621520-LR-56645	195609	2369485	3165	149992	1397200	TRUE	0.724859	0.0619253	0.319613	0.596396	0.276783	-0.119789	0.0562961	0.0882405	0.0752196	-5.13783	-1.51031	1.01401	73	0.170157	-10.1621	-5.27253	2.50976	0.111542	4.09568	NA	NA	-4.80518	6.80608	0.160435
GLAST163 pD	vSVZ astrocyte	vSVZ astrocyte	naive	vSVZ	wt	pD	Smart-seq 3	AS-584836-LR-55587	AS-604954-LR-56234_AS-621703-LR-56669	240169	10194279	4207	289675	2690431	TRUE	0.738576	0.0594908	0.399558	0.633031	0.233473	-0.0707918	0.0663526	0.109267	0.0763911	-5.25209	-1.58432	0.950914	66	0.137584	-9.70339	-4.87414	1.56048	0.250366	3.69937	NA	NA	-4.32213	7.10299	0.169579
GLAST164 pD	vSVZ astrocyte	vSVZ astrocyte	naive	vSVZ	wt	pD	Smart-seq 3	AS-584838-LR-55587	AS-604956-LR-56234_AS-621705-LR-56669	193031	2040937	2822	84707	798964	TRUE	0.711795	0.0551201	0.300734	0.599653	0.298919	-0.121778	0.0446544	0.0810963	0.0687119	-4.92906	-1.40843	1.08844	91	0.124512	-10.0178	-5.13003	2.56853	0.140802	3.61486	NA	NA	-4.41977	7.15775	0.161233
GLAST165 pD	qNSC2	qNSC2	naive	vSVZ	wt	pD	Smart-seq 3	AS-584840-LR-55587	AS-604958-LR-56234_AS-621707-LR-56669	156330	4709911	4468	100646	971410	TRUE	0.717545	0.100312	0.592378	0.447374	-0.145005	0.0372298	-0.0579595	0.128507	0.113522	-0.479962	-2.11912	1.76368	145	-0.460301	-7.02897	0.905897	0.194959	0.805989	3.17882	NA	NA	-1.68823	5.25148	0.263413
GLAST167 pD	aNSC	aNSC	naive	vSVZ	wt	pD	Smart-seq 3	AS-584844-LR-55587	AS-604962-LR-56234_AS-621711-LR-56669	222547	3597878	3361	93425	866104	TRUE	0.714466	0.0701567	0.568631	0.417845	-0.150786	0.0309004	-0.0887963	0.0906105	0.124201	1.76168	-2.18495	2.49803	212	1.03442	-4.92782	1.05177	-0.00397712	0.281131	1.52568	NA	NA	3.50608	2.77656	0.391381
GLAST168 pD	aNSC	aNSC	naive	vSVZ	wt	pD	Smart-seq 3	AS-584846-LR-55587	AS-604964-LR-56234_AS-621713-LR-56669	234934	1970752	5088	78458	716450	TRUE	0.678771	0.101373	0.588955	0.453401	-0.135553	0.0366169	-0.0783184	0.128068	0.143036	2.58505	-1.68989	2.807	238	3.192	-2.9816	-1.29879	-1.15389	-0.227667	0.925888	NA	NA	7.03374	4.56257	0.565642
GLAST169 pD	aNSC	aNSC	naive	vSVZ	wt	pD	Smart-seq 3	AS-584848-LR-55587	AS-605848-LR-56124_AS-621111-LR-56607	298503	17502165	3700	416687	3937083	TRUE	0.75179	0.0688708	0.634036	0.463519	-0.170517	0.0616025	-0.0531103	0.0925925	0.112409	1.91154	-2.36607	2.5484	215	1.15608	-4.37053	-2.41988	-0.978842	-0.0466534	1.21162	NA	NA	3.55494	2.86682	0.385913
GLAST170 pD	qNSC2	qNSC2	naive	vSVZ	wt	pD	Smart-seq 3	AS-584850-LR-55587	AS-605850-LR-56124_AS-621113-LR-56607	192777	7074892	3133	392704	3643171	TRUE	0.741989	0.129028	0.702525	0.477408	-0.225117	0.113573	-0.0539117	0.15448	0.158202	0.0649961	-2.37474	2.02158	177	0.300355	-7.87502	-2.68462	-0.518795	-0.1981	1.74495	NA	NA	-1.65644	5.46926	0.255973
GLAST172 pD	vSVZ astrocyte	vSVZ astrocyte	naive	vSVZ	wt	pD	Smart-seq 3	AS-584854-LR-55587	AS-605854-LR-56124_AS-621117-LR-56607	84840	16278293	2717	431903	4059796	TRUE	0.743827	0.288748	0.402332	0.612238	0.209906	-0.0813878	0.045041	0.270169	0.267113	-3.26762	-1.91287	1.19166	109	-1.07693	-10.4604	-4.94329	2.56618	3.00879	4.39169	NA	NA	-5.12428	7.67948	0.152956
GLAST173 pD	TAP	TAP	naive	vSVZ	wt	pD	Smart-seq 3	AS-584856-LR-55587	AS-605856-LR-56124_AS-621119-LR-56607	139164	7097401	2746	350520	3280255	TRUE	0.724412	0.0807526	0.612962	0.455652	-0.15731	0.0537107	-0.063785	0.0944961	0.115927	4.08452	-0.456349	3.43704	321	4.08119	-2.00142	-1.86854	-0.618067	-0.591742	-0.555677	NA	NA	9.2591	3.44255	0.662891
GLAST174 pD	TAP	TAP	naive	vSVZ	wt	pD	Smart-seq 3	AS-584858-LR-55587	AS-605858-LR-56124_AS-621121-LR-56607	172737	5362312	3663	275172	2588895	TRUE	0.727559	0.0918442	0.61091	0.45519	-0.155719	0.0532946	-0.0538026	0.105491	0.150994	3.72685	-1.87698	3.07625	282	2.68125	-2.02412	0.874336	0.840699	-0.233493	-0.169137	NA	NA	4.69501	2.47888	0.520697
GLAST175 pD	TAP	TAP	naive	vSVZ	wt	pD	Smart-seq 3	AS-584860-LR-55587	AS-606041-LR-56130_AS-621329-LR-56630	163944	15699208	4261	928282	8657592	TRUE	0.716618	0.0686423	0.570423	0.435141	-0.135282	0.0241238	-0.0679226	0.0872879	0.112613	3.91353	-1.343	3.17828	291	3.52307	-1.7456	-0.29362	-0.825813	-0.552356	-0.888978	NA	NA	8.66588	3.49517	0.642758
GLAST176 pD	qNSC2	qNSC2	naive	vSVZ	wt	pD	Smart-seq 3	AS-584862-LR-55587	AS-606043-LR-56130_AS-621331-LR-56630	351377	13443230	2710	484479	4619898	TRUE	0.754388	0.0586156	0.712561	0.489802	-0.222759	0.109903	-0.0435553	0.0937176	0.104176	0.0442863	-2.3738	1.97672	173	0.175947	-8.10024	-2.3986	0.511524	0.249326	3.06488	NA	NA	-2.16159	5.90136	0.228669
GLAST177 pD	vSVZ astrocyte	vSVZ astrocyte	naive	vSVZ	wt	pD	Smart-seq 3	AS-584864-LR-55587	AS-606045-LR-56130_AS-621333-LR-56630	158634	14077766	3012	553378	5181560	TRUE	0.731157	0.0490545	0.285365	0.675267	0.389901	-0.146571	0.0859737	0.0842037	0.06868	-5.08772	-1.47021	1.02904	77	-0.399716	-9.86283	-5.59415	3.16305	0.943455	4.28993	NA	NA	-4.69804	7.65842	0.166696
GLAST178 pD	TAP	TAP	naive	vSVZ	wt	pD	Smart-seq 3	AS-584866-LR-55587	AS-606047-LR-56130_AS-621335-LR-56630	203077	6232755	4716	607598	5645239	TRUE	0.724367	0.0994525	0.582251	0.465079	-0.117172	0.03705	-0.0554165	0.127062	0.141853	3.61682	-1.83558	3.04293	273	3.2228	-2.76118	-0.432744	0.230023	0.276933	-0.062614	NA	NA	8.10665	4.64467	0.605659
GLAST179 pD	aNSC	aNSC	naive	vSVZ	wt	pD	Smart-seq 3	AS-584868-LR-55587	AS-606049-LR-56130_AS-621337-LR-56630	134945	13223024	2956	482577	4573680	TRUE	0.755479	0.0570895	0.617477	0.513035	-0.104442	0.0631598	-0.0213667	0.0829309	0.0965634	0.797747	-2.51194	2.21499	194	1.15561	-5.50779	-0.754934	0.738446	1.13305	0.544114	NA	NA	0.531382	4.40978	0.334118
GLAST180 pD	qNSC2	qNSC2	naive	vSVZ	wt	pD	Smart-seq 3	AS-584870-LR-55587	AS-606051-LR-56130_AS-621339-LR-56630	151832	13730975	4914	428552	4033314	TRUE	0.760701	0.0615737	0.617661	0.487018	-0.130643	0.0533589	-0.0293109	0.097913	0.107162	-1.45102	-1.4895	1.98872	174	0.998415	-5.30798	-0.0343262	-1.17599	-8.2811	-5.72415	NA	NA	3.29269	2.82897	0.367921
GLAST182 pD	aNSC	aNSC	naive	vSVZ	wt	pD	Smart-seq 3	AS-584874-LR-55587	AS-604773-LR-56221_AS-621524-LR-56645	219115	15030243	3877	516731	4860898	TRUE	0.742814	0.0953813	0.57395	0.44236	-0.131591	0.0334524	-0.0643947	0.129316	0.13796	2.90588	-1.57258	2.95634	259	2.68111	-3.31108	-1.30108	-0.136927	-0.436195	-0.0153282	NA	NA	6.52682	4.15332	0.519835
GLAST183 pD	aNSC	aNSC	naive	vSVZ	wt	pD	Smart-seq 3	AS-584876-LR-55587	AS-604775-LR-56221_AS-621526-LR-56645	254890	13435108	4227	569236	5433402	TRUE	0.754383	0.0668011	0.71057	0.515742	-0.194829	0.12057	-0.0261441	0.0887168	0.112963	1.87809	-2.23361	2.55697	216	1.55645	-4.27686	-2.52935	-0.271648	-0.0165082	0.532084	NA	NA	4.53737	2.82954	0.454083
GLAST184 pD	vSVZ astrocyte	vSVZ astrocyte	naive	vSVZ	wt	pD	Smart-seq 3	AS-584878-LR-55587	AS-604777-LR-56221_AS-621528-LR-56645	128085	11278763	4223	371257	3542286	TRUE	0.743014	0.0952862	0.462436	0.586768	0.124332	-0.0474137	0.0231945	0.144488	0.123442	-4.52153	-1.62596	1.1849	108	-0.353523	-10.6192	-3.45573	0.439528	0.589644	3.69578	NA	NA	-5.07236	7.90756	0.153344
GLAST185 pD	qNSC2	qNSC2	naive	vSVZ	wt	pD	Smart-seq 3	AS-584880-LR-55587	AS-604779-LR-56221_AS-621530-LR-56645	138874	11462359	3795	434648	4054971	TRUE	0.729245	0.321742	0.544367	0.535308	-0.00905872	0.00780825	-0.00419614	0.313839	0.313901	-2.72578	-1.75582	1.53619	131	-0.462131	-10.1084	-3.48159	0.9512	3.57915	4.61474	NA	NA	-3.94396	6.15346	0.186456
GLAST186 pD	TAP	TAP	naive	vSVZ	wt	pD	Smart-seq 3	AS-584882-LR-55587	AS-604781-LR-56221_AS-621532-LR-56645	248914	4521190	4381	267571	2518899	TRUE	0.699097	0.0817853	0.499494	0.347201	-0.152293	-0.0138204	-0.111279	0.0973764	0.126752	4.18853	-0.0815311	3.59901	334	4.76483	-1.69618	-0.0696818	-0.60981	-0.863963	-0.334846	NA	NA	8.9999	2.03756	0.67562
GLAST187 pD	qNSC2	qNSC2	naive	vSVZ	wt	pD	Smart-seq 3	AS-584884-LR-55587	AS-604966-LR-56234_AS-621715-LR-56669	85010	18592277	2690	350143	3307280	TRUE	0.750993	0.0523179	0.612233	0.465411	-0.146823	0.0460237	-0.0560232	0.0782773	0.0693584	-0.126132	-2.27615	1.90354	161	0.0328328	-6.78715	-0.227702	0.33224	0.318847	3.18925	NA	NA	-2.1599	5.7375	0.23365
GLAST188 pD	aNSC	aNSC	naive	vSVZ	wt	pD	Smart-seq 3	AS-584886-LR-55587	AS-604968-LR-56234_AS-621717-LR-56669	162952	8237719	3945	192358	1813801	TRUE	0.7146	0.0793918	0.618911	0.430712	-0.188198	0.0664829	-0.0658486	0.094373	0.113354	2.81096	-1.78905	2.8346	241	3.54328	-1.22576	-2.27713	-0.248675	0.724033	0.217151	NA	NA	8.78581	2.77015	0.710594
GLAST189 pD	vSVZ astrocyte	vSVZ astrocyte	naive	vSVZ	wt	pD	Smart-seq 3	AS-584888-LR-55587	AS-604970-LR-56234_AS-621719-LR-56669	230164	1788874	3785	73411	664283	TRUE	0.695332	0.0626299	0.461409	0.566044	0.104635	-0.043305	0.0289983	0.120814	0.0970884	-4.56029	-1.65026	1.12816	99	0.0982152	-9.93951	-3.81752	0.972223	0.659851	3.57228	NA	NA	-3.87727	6.99808	0.185851
GLAST190 pD	TAP	TAP	naive	vSVZ	wt	pD	Smart-seq 3	AS-584890-LR-55587	AS-604972-LR-56234_AS-621721-LR-56669	159926	16003241	3024	307855	2897444	TRUE	0.732852	0.064454	0.622998	0.411051	-0.211947	0.0593968	-0.0877467	0.0756943	0.112337	4.08606	-0.14441	3.51468	327	7.01325	8.70068	-1.49173	-1.41542	-2.69205	-0.8737	NA	NA	2.90555	-5.54831	0.934104
GLAST191 pD	qNSC2	qNSC2	naive	vSVZ	wt	pD	Smart-seq 3	AS-584892-LR-55587	AS-604974-LR-56234_AS-621723-LR-56669	154323	3308203	3634	76171	706844	TRUE	0.729608	0.337937	0.584887	0.479452	-0.105435	0.0388318	-0.0455835	0.324561	0.331912	-1.63922	-1.84212	1.7792	149	-0.13531	-7.43154	-0.878507	0.4695	3.46037	4.73954	NA	NA	-2.04947	5.3024	0.258525
GLAST192 pD	aNSC	aNSC	naive	vSVZ	wt	pD	Smart-seq 3	AS-584894-LR-55587	AS-604976-LR-56234_AS-621725-LR-56669	76480	9255024	3848	230245	2189191	TRUE	0.724754	0.0765584	0.598769	0.447908	-0.150861	0.0411272	-0.0662147	0.102411	0.112799	3.2175	-2.11267	2.89721	253	1.71056	-2.53937	1.1958	0.0669712	-0.576875	0.659725	NA	NA	4.05245	2.06169	0.40801
GLAST193 pD	aNSC	aNSC	naive	vSVZ	wt	pD	Smart-seq 3	AS-584896-LR-55587	AS-605860-LR-56124_AS-621123-LR-56607	186599	9837813	3118	345651	3290132	TRUE	0.735867	0.0799321	0.626673	0.424327	-0.202346	0.059671	-0.070393	0.101099	0.125495	3.05121	-2.26033	2.8969	252	1.942	-2.82264	-0.744938	0.748665	0.236295	0.819928	NA	NA	3.88902	2.82473	0.432794
GLAST195 pD	qNSC2	qNSC2	naive	vSVZ	wt	pD	Smart-seq 3	AS-584900-LR-55587	AS-605864-LR-56124_AS-621127-LR-56607	102782	9802732	2910	316085	2987660	TRUE	0.760324	0.1753	0.629744	0.485409	-0.144336	0.0603579	-0.042943	0.208637	0.220826	-0.496669	-2.15215	1.83392	153	0.0459489	-7.10665	-0.861631	0.644577	1.54745	3.46199	NA	NA	-0.652783	4.83126	0.307103
GLAST196 pD	TAP	TAP	naive	vSVZ	wt	pD	Smart-seq 3	AS-584902-LR-55587	AS-605866-LR-56124_AS-621129-LR-56607	74334	11739365	3472	494489	4649864	TRUE	0.720564	0.0841691	0.595233	0.44208	-0.153154	0.0434524	-0.0599436	0.10533	0.111334	4.04758	-0.714409	3.34517	317	3.86201	-2.12847	-1.01536	-1.26997	-1.69178	-0.131695	NA	NA	8.77011	3.91561	0.634322
GLAST198 pD	TAP	TAP	naive	vSVZ	wt	pD	Smart-seq 3	AS-584906-LR-55587	AS-605870-LR-56124_AS-621133-LR-56607	58080	17140326	3234	951498	8987668	TRUE	0.730616	0.0703389	0.644176	0.425424	-0.218752	0.074494	-0.0848137	0.0788494	0.11367	4.58419	0.281438	3.63843	342	4.73763	-1.67287	-1.31914	-0.151447	-2.007	-0.820079	NA	NA	9.12169	2.00968	0.680158
GLAST20 pD	aNSC	aNSC	naive	vSVZ	wt	pD	Smart-seq 3	AS-584550-LR-55587	AS-604884-LR-56234_AS-621633-LR-56669	154225	4632860	4602	111049	1044579	TRUE	0.732235	0.071043	0.567622	0.497696	-0.0699251	0.035298	-0.0291761	0.0962069	0.131282	1.33239	-2.27079	2.33718	199	1.27787	-4.86742	-1.7095	-0.440805	-1.06573	0.646465	NA	NA	2.09388	3.65231	0.379542
GLAST200 pD	aNSC	aNSC	naive	vSVZ	wt	pD	Smart-seq 3	AS-584910-LR-55587	AS-606055-LR-56130_AS-621343-LR-56630	140001	3972162	3458	202104	1935403	TRUE	0.724686	0.0615763	0.540031	0.414365	-0.125666	0.00403745	-0.0870794	0.100915	0.11768	1.70723	-2.25117	2.47948	209	3.50002	-1.36824	0.501359	0.230748	-0.717167	1.50631	NA	NA	8.74346	2.47682	0.734993
GLAST201 pD	TAP	TAP	naive	vSVZ	wt	pD	Smart-seq 3	AS-584912-LR-55587	AS-606057-LR-56130_AS-621345-LR-56630	237556	16398159	3512	623824	5824552	TRUE	0.716792	0.0940896	0.605313	0.41922	-0.186093	0.0546254	-0.0874733	0.124202	0.139715	3.38453	-2.27255	2.9899	265	2.88384	-2.88495	1.86433	-0.0184184	0.303038	-0.0619812	NA	NA	7.41663	4.3988	0.555659
GLAST206 pD	vSVZ astrocyte	vSVZ astrocyte	naive	vSVZ	wt	pD	Smart-seq 3	AS-584922-LR-55587	AS-604785-LR-56221_AS-621536-LR-56645	137836	11250833	3766	472589	4485535	TRUE	0.737127	0.0506203	0.426204	0.643348	0.217144	-0.0665767	0.0536527	0.0889085	0.0673205	-4.78106	-1.60425	1.06556	85	-0.309013	-10.4529	-3.88397	1.91504	0.927339	3.67661	NA	NA	-4.52845	7.38338	0.158886
GLAST207 pD	vSVZ astrocyte	vSVZ astrocyte	naive	vSVZ	wt	pD	Smart-seq 3	AS-584924-LR-55587	AS-604787-LR-56221_AS-621538-LR-56645	81193	12103177	3596	372807	3584978	TRUE	0.724171	0.0828624	0.38778	0.663676	0.275896	-0.0940132	0.0764963	0.124801	0.112753	-5.18039	-1.45045	1.05353	82	-0.781768	-10.4183	-4.36862	1.65036	0.424611	3.993	NA	NA	-5.33112	7.81667	0.170124
GLAST208 pD	TAP	TAP	naive	vSVZ	wt	pD	Smart-seq 3	AS-584926-LR-55587	AS-604789-LR-56221_AS-621540-LR-56645	13870	11908524	3009	432815	4057740	TRUE	0.727814	0.150741	0.606283	0.470813	-0.13547	0.0524988	-0.0561707	0.175194	0.191895	3.1508	-1.32695	3.01042	270	3.8891	-2.92223	-1.736	0.533282	0.850523	0.715791	NA	NA	8.19891	4.05158	0.613658
GLAST210 pD	aNSC	aNSC	naive	vSVZ	wt	pD	Smart-seq 3	AS-584930-LR-55587	AS-604793-LR-56221_AS-621544-LR-56645	56446	1922263	4831	92558	870396	TRUE	0.72359	0.0797407	0.640525	0.407099	-0.233426	0.0572533	-0.0640408	0.104197	0.154172	2.56368	-2.35793	2.73008	229	2.89013	-2.16794	1.37791	0.285955	0.424587	0.00514887	NA	NA	4.08403	2.35889	0.455583
GLAST211 pD	TAP	TAP	naive	vSVZ	wt	pD	Smart-seq 3	AS-584932-LR-55587	AS-604978-LR-56234_AS-621727-LR-56669	121139	13428656	4672	349378	3310456	TRUE	0.73255	0.0922015	0.558019	0.47423	-0.083789	0.0117514	-0.0454362	0.126873	0.157579	3.49659	-2.1605	2.99728	267	2.51871	-2.24551	0.0961282	-0.0601972	-0.360129	-0.594582	NA	NA	4.22273	2.32899	0.484575
GLAST212 pD	vSVZ astrocyte	vSVZ astrocyte	naive	vSVZ	wt	pD	Smart-seq 3	AS-584934-LR-55587	AS-604980-LR-56234_AS-621729-LR-56669	39691	11785031	3345	317195	2998300	TRUE	0.734926	0.293368	0.37327	0.634507	0.261236	-0.103199	0.0500101	0.283066	0.274474	-3.57318	-2.39736	0.997736	70	-1.89093	-10.9162	-4.26519	1.85439	3.2837	4.3159	NA	NA	-6.77263	8.3445	0.120422
GLAST213 pD	TAP	TAP	naive	vSVZ	wt	pD	Smart-seq 3	AS-584936-LR-55587	AS-604982-LR-56234_AS-621731-LR-56669	66437	21790754	4175	477589	4426558	TRUE	0.69614	0.0689579	0.58826	0.41566	-0.172599	0.037342	-0.0871346	0.0851929	0.121673	3.75788	-1.84685	3.02211	271	3.70204	-2.50905	1.10917	-0.0769407	0.242373	-0.150752	NA	NA	8.67144	4.02733	0.634322
GLAST214 pD	aNSC	aNSC	naive	vSVZ	wt	pD	Smart-seq 3	AS-584938-LR-55587	AS-604984-LR-56234_AS-621733-LR-56669	176279	8836739	3100	180161	1703778	TRUE	0.736241	0.0672095	0.625628	0.456264	-0.169364	0.0730537	-0.0513225	0.109153	0.111259	2.12938	-2.20509	2.66676	226	1.7066	-3.90155	-2.725	0.15782	-0.0293918	1.24919	NA	NA	3.79958	3.30157	0.417107
GLAST215 pD	TAP	TAP	naive	vSVZ	wt	pD	Smart-seq 3	AS-584940-LR-55587	AS-604986-LR-56234_AS-621735-LR-56669	80468	3168366	2877	137512	1259410	TRUE	0.702433	0.0668988	0.611693	0.383404	-0.228288	0.0526772	-0.0764797	0.0787589	0.109818	3.87783	0.199935	3.65434	344	7.33045	7.57334	-0.438333	-2.76247	-3.53104	-1.90809	NA	NA	2.62213	-4.95441	0.878221
GLAST216 pD	aNSC	aNSC	naive	vSVZ	wt	pD	Smart-seq 3	AS-584942-LR-55587	AS-604988-LR-56234_AS-621737-LR-56669	29637	3478815	3933	108009	1021738	TRUE	0.740411	0.0725489	0.674097	0.49607	-0.178027	0.088358	-0.0282853	0.109952	0.129959	1.34036	-2.30584	2.35383	201	1.46978	-5.32444	-2.3479	-0.885437	-0.994527	1.08137	NA	NA	4.04771	4.03708	0.410318
GLAST225 pD	aNSC	aNSC	naive	vSVZ	wt	pD	Smart-seq 3	AS-584960-LR-55587	AS-606069-LR-56130_AS-621357-LR-56630	122906	7141877	3008	273327	2607470	TRUE	0.741965	0.067027	0.611748	0.459569	-0.152179	0.0499281	-0.0642082	0.0992561	0.108655	2.27011	-2.23528	2.72299	228	1.92696	-3.4087	-1.77726	-0.201803	0.512908	0.409426	NA	NA	3.70472	2.97042	0.404355
GLAST243 pD	vSVZ astrocyte	vSVZ astrocyte	naive	vSVZ	wt	pD	Smart-seq 3	AS-584996-LR-55587	AS-605888-LR-56124_AS-621151-LR-56607	305881	6728220	3514	336844	3054392	TRUE	0.71271	0.192849	0.406837	0.634511	0.227673	-0.0836373	0.0684321	0.205606	0.202553	-4.3354	-1.77753	1.11683	97	-1.24486	-9.88432	-4.78845	1.77464	1.91595	4.99954	NA	NA	-5.61332	6.78216	0.146896
GLAST244 pD	vSVZ astrocyte	vSVZ astrocyte	naive	vSVZ	wt	pD	Smart-seq 3	AS-584998-LR-55587	AS-605890-LR-56124_AS-621153-LR-56607	304298	14602080	3423	472781	4529144	TRUE	0.747213	0.1429	0.33982	0.65881	0.31899	-0.122455	0.0565632	0.18507	0.164993	-4.80376	-1.61825	1.07093	86	0.16967	-9.51316	-4.64922	1.68032	1.51265	3.86505	NA	NA	-5.23029	7.57592	0.141799
GLAST245 pD	aNSC	aNSC	naive	vSVZ	wt	pD	Smart-seq 3	AS-585000-LR-55587	AS-605892-LR-56124_AS-621155-LR-56607	219708	18244244	3916	565775	5317633	TRUE	0.72751	0.0698845	0.588021	0.40509	-0.18293	0.0373831	-0.0781496	0.0918593	0.114069	1.9113	-2.21461	2.57771	217	1.9653	-3.90377	1.34018	-0.162648	-1.0179	0.614696	NA	NA	5.15203	3.91594	0.462605
GLAST248 pD	aNSC	aNSC	naive	vSVZ	wt	pD	Smart-seq 3	AS-585006-LR-55587	AS-606079-LR-56130_AS-621367-LR-56630	249468	16757065	3803	428601	4100910	TRUE	0.753657	0.0863808	0.555389	0.443572	-0.111818	0.0155152	-0.062811	0.105913	0.150286	3.0445	-2.30659	2.84276	244	2.03412	-3.21521	-0.331305	-0.351308	0.0882249	0.467305	NA	NA	4.62684	2.97236	0.460583
GLAST249 pD	aNSC	aNSC	naive	vSVZ	wt	pD	Smart-seq 3	AS-585008-LR-55587	AS-606081-LR-56130_AS-621369-LR-56630	317563	4760507	4810	227846	2100827	TRUE	0.726034	0.0895067	0.621704	0.408854	-0.212849	0.0687043	-0.0741641	0.117384	0.141451	3.16714	-1.74549	2.9473	257	2.9706	-2.98468	-2.62001	-0.424367	-0.321852	0.33484	NA	NA	7.0988	4.47994	0.566296
GLAST250 pD	aNSC	aNSC	naive	vSVZ	wt	pD	Smart-seq 3	AS-585010-LR-55587	AS-606083-LR-56130_AS-621371-LR-56630	240318	12715316	3518	434869	4132380	TRUE	0.743757	0.0668639	0.590768	0.489626	-0.101142	0.0488183	-0.0440077	0.104042	0.113483	0.696235	-2.46396	2.16227	190	0.76368	-5.70326	-0.213093	-0.570549	0.459144	0.996951	NA	NA	0.539437	4.37179	0.293095
GLAST252 pD	vSVZ astrocyte	vSVZ astrocyte	naive	vSVZ	wt	pD	Smart-seq 3	AS-585014-LR-55587	AS-606087-LR-56130_AS-621375-LR-56630	304693	13698338	2929	514235	4855054	TRUE	0.73623	0.0484285	0.428321	0.568388	0.140067	-0.0736911	0.0163052	0.0763333	0.0668998	-4.73159	-1.43197	1.16879	107	-0.468328	-9.37172	-3.97778	2.65182	0.958249	3.4141	NA	NA	-4.10821	6.84891	0.184702
GLAST253 pD	TAP	TAP	naive	vSVZ	wt	pD	Smart-seq 3	AS-585016-LR-55587	AS-604807-LR-56221_AS-621558-LR-56645	220431	16546919	4406	786945	7348627	TRUE	0.711834	0.0716307	0.637616	0.435192	-0.202424	0.0714683	-0.0799243	0.0872765	0.113272	3.84128	-1.72845	3.07536	281	3.58571	-2.28106	1.11967	0.283533	0.0358446	-0.411789	NA	NA	8.54485	4.00852	0.625793
GLAST254 pD	TAP	TAP	naive	vSVZ	wt	pD	Smart-seq 3	AS-585018-LR-55587	AS-604809-LR-56221_AS-621560-LR-56645	254279	13892263	4264	603562	5666385	TRUE	0.71644	0.0923186	0.606491	0.402888	-0.203602	0.055407	-0.0917333	0.111478	0.143124	4.08398	-0.93647	3.28987	307	3.77156	-2.88904	-1.69162	-1.06737	-1.279	-0.127625	NA	NA	7.91295	4.43412	0.602777
GLAST255 pD	vSVZ astrocyte	vSVZ astrocyte	naive	vSVZ	wt	pD	Smart-seq 3	AS-585020-LR-55587	AS-604811-LR-56221_AS-621562-LR-56645	512529	16066231	4186	467511	4396638	TRUE	0.723743	0.0553079	0.355165	0.67921	0.324046	-0.115527	0.0839104	0.0978718	0.063928	-5.21666	-1.67147	0.949643	65	0.277512	-9.34816	-4.52861	1.56777	0.919287	4.30954	NA	NA	-5.48385	7.20879	0.155141
GLAST256 pD	vSVZ astrocyte	vSVZ astrocyte	naive	vSVZ	wt	pD	Smart-seq 3	AS-585022-LR-55587	AS-604813-LR-56221_AS-621564-LR-56645	253895	2684199	3096	148649	1401406	TRUE	0.742104	0.116095	0.408333	0.633544	0.225211	-0.0699581	0.0518523	0.171934	0.143009	-4.63402	-1.40533	1.22682	111	-0.583577	-9.31705	-3.91888	1.63805	1.30533	3.67872	NA	NA	-3.98403	7.7393	0.170375
GLAST257 pD	vSVZ astrocyte	vSVZ astrocyte	naive	vSVZ	wt	pD	Smart-seq 3	AS-585024-LR-55587	AS-604815-LR-56221_AS-621566-LR-56645	277886	12347652	3038	348681	3321447	TRUE	0.715611	0.046844	0.331624	0.680383	0.348758	-0.127048	0.0804959	0.0789189	0.0648357	-5.05045	-1.54607	1.0283	75	0.0706717	-10.003	-4.55458	2.31551	0.677863	3.74769	NA	NA	-4.3793	8.02956	0.154512
GLAST258 pD	qNSC2	qNSC2	naive	vSVZ	wt	pD	Smart-seq 3	AS-585026-LR-55587	AS-604817-LR-56221_AS-621568-LR-56645	269052	9429036	2625	354954	3344668	TRUE	0.751154	0.347213	0.603908	0.502742	-0.101166	0.0473026	-0.0318933	0.335792	0.348217	-1.5439	-1.8268	1.91434	165	-0.10586	-7.99191	-0.264295	0.601849	3.81921	4.56512	NA	NA	-2.90291	5.80806	0.225708
GLAST259 pD	qNSC2	qNSC2	naive	vSVZ	wt	pD	Smart-seq 3	AS-585028-LR-55587	AS-605002-LR-56234_AS-621751-LR-56669	293593	4591525	2854	130026	1227683	TRUE	0.715349	0.058968	0.614352	0.440226	-0.174126	0.0529485	-0.0538356	0.0807394	0.0794722	-0.413772	-2.25495	1.65538	134	-0.0311202	-8.3396	0.43429	0.11523	0.28909	2.72566	NA	NA	-2.41511	5.92611	0.228948
GLAST260 pD	TAP	TAP	naive	vSVZ	wt	pD	Smart-seq 3	AS-585030-LR-55587	AS-605004-LR-56234_AS-621753-LR-56669	576279	16468348	3486	304261	2894302	TRUE	0.738228	0.0697743	0.565387	0.389578	-0.17581	0.01378	-0.0950362	0.0815539	0.126988	3.75797	-0.675719	3.27808	306	4.58511	5.85837	-0.626721	-0.58652	-3.39001	-1.75846	NA	NA	2.8733	-2.88694	0.8991
GLAST264 pD	qNSC2	qNSC2	naive	vSVZ	wt	pD	Smart-seq 3	AS-585038-LR-55587	AS-605012-LR-56234_AS-621761-LR-56669	347835	7110123	4283	166501	1568912	TRUE	0.736296	0.0594508	0.635653	0.503094	-0.132559	0.0746323	-0.0169488	0.0883783	0.0878036	-0.208884	-2.28804	1.82258	152	0.0110787	-7.66876	-2.83006	-0.0098235	0.677663	2.18963	NA	NA	-1.00818	4.0612	0.258442
GLAST268 pD	TAP	TAP	naive	vSVZ	wt	pD	Smart-seq 3	AS-585046-LR-55587	AS-605902-LR-56124_AS-621165-LR-56607	269426	3601045	3244	139307	1319861	TRUE	0.71888	0.0968435	0.554353	0.384026	-0.170327	0.0164385	-0.0965386	0.125602	0.143816	3.75626	-0.837993	3.24073	301	1.86542	-2.13594	-0.0610553	-0.106574	-1.95336	-0.413292	NA	NA	4.52647	0.0485884	0.863685
GLAST269 pD	aNSC	aNSC	naive	vSVZ	wt	pD	Smart-seq 3	AS-585048-LR-55587	AS-605904-LR-56124_AS-621167-LR-56607	227982	5309740	4021	196417	1855622	TRUE	0.713803	0.0653177	0.593738	0.420257	-0.17348	0.0480051	-0.0830151	0.0929201	0.107884	1.69425	-2.27457	2.47143	208	3.39018	-1.42509	-1.77918	-0.641331	0.0613896	-0.445349	NA	NA	3.85426	2.46732	0.414888
GLAST270 pD	aNSC	aNSC	naive	vSVZ	wt	pD	Smart-seq 3	AS-585050-LR-55587	AS-605906-LR-56124_AS-621169-LR-56607	207469	6071870	3313	208590	1771878	TRUE	0.707129	0.076722	0.682232	0.513101	-0.16913	0.0936076	-0.0128978	0.0984153	0.125257	0.928709	-2.28997	2.24104	196	1.12161	-5.35507	-1.47855	0.295186	0.387238	0.998574	NA	NA	0.892	4.30506	0.329695
GLAST271 pD	vSVZ astrocyte	vSVZ astrocyte	naive	vSVZ	wt	pD	Smart-seq 3	AS-585052-LR-55587	AS-606089-LR-56130_AS-621377-LR-56630	193734	9052889	3396	358455	3323049	TRUE	0.731018	0.362973	0.320679	0.605819	0.28514	-0.132646	0.0304493	0.341871	0.349769	-2.93917	-1.82979	1.41948	126	-0.147027	-9.54522	-5.3685	3.16837	3.52195	4.02983	NA	NA	-4.49051	7.28935	0.176722
GLAST272 pD	vSVZ astrocyte	vSVZ astrocyte	naive	vSVZ	wt	pD	Smart-seq 3	AS-585054-LR-55587	AS-606091-LR-56130_AS-621379-LR-56630	210857	7391144	3178	353418	3340166	TRUE	0.741804	0.0490847	0.334069	0.678793	0.344724	-0.123442	0.0852567	0.088274	0.0659699	-4.99266	-1.56591	1.0476	81	-0.240332	-9.63123	-5.03141	3.36602	0.113056	3.47412	NA	NA	-4.12673	8.31838	0.177189
GLAST273 pD	TAP	TAP	naive	vSVZ	wt	pD	Smart-seq 3	AS-585056-LR-55587	AS-606093-LR-56130_AS-621381-LR-56630	225158	5420565	4237	426443	3960133	TRUE	0.696724	0.0748157	0.566751	0.413698	-0.153053	0.0205972	-0.0824216	0.0825065	0.109885	3.93297	-1.48618	3.13411	288	4.2022	-1.32059	1.21924	-0.134287	-0.804931	0.494305	NA	NA	8.89631	2.64065	0.665522
GLAST275 pD	vSVZ astrocyte	vSVZ astrocyte	naive	vSVZ	wt	pD	Smart-seq 3	AS-585060-LR-55587	AS-606097-LR-56130_AS-621385-LR-56630	189228	9697331	2865	362917	3433147	TRUE	0.71375	0.0463977	0.421755	0.625628	0.203873	-0.0722796	0.0567811	0.0759062	0.0545169	-4.70781	-1.49176	1.15408	104	0.266486	-9.78793	-5.57986	2.71712	1.30371	3.64603	NA	NA	-4.17216	7.40681	0.166203
GLAST277 pD	TAP	TAP	naive	vSVZ	wt	pD	Smart-seq 3	AS-585064-LR-55587	AS-604819-LR-56221_AS-621570-LR-56645	104967	9893241	3024	345134	3293013	TRUE	0.74064	0.0950962	0.696749	0.48668	-0.210069	0.103775	-0.0565059	0.117298	0.160808	3.32471	-1.4856	3.06707	279	2.34191	-3.01518	-2.4738	-1.13405	-0.953861	-0.345459	NA	NA	5.40172	3.29441	0.493136
GLAST278 pD	TAP	TAP	naive	vSVZ	wt	pD	Smart-seq 3	AS-585066-LR-55587	AS-604821-LR-56221_AS-621572-LR-56645	221304	14910568	3194	540743	5130589	TRUE	0.736531	0.0896529	0.664215	0.42481	-0.239405	0.0933583	-0.0755315	0.104406	0.140266	3.48201	-1.54002	3.10777	285	2.48795	-2.1857	-2.40052	-1.01243	-0.321252	-0.354374	NA	NA	4.54354	2.35605	0.517367
GLAST279 pD	vSVZ astrocyte	vSVZ astrocyte	naive	vSVZ	wt	pD	Smart-seq 3	AS-585068-LR-55587	AS-604823-LR-56221_AS-621574-LR-56645	61275	16138846	3423	472806	4454696	TRUE	0.73811	0.0533549	0.403094	0.689017	0.285923	-0.0817233	0.0794424	0.0916742	0.0668528	-4.95795	-1.28378	1.14102	101	-1.26333	-9.77906	-4.78377	1.56577	0.38722	4.32164	NA	NA	-5.97457	6.83118	0.148838
GLAST280 pD	qNSC2	qNSC2	naive	vSVZ	wt	pD	Smart-seq 3	AS-585070-LR-55587	AS-604825-LR-56221_AS-621576-LR-56645	220001	15963316	2942	448986	4259800	TRUE	0.75385	0.0831027	0.686288	0.45774	-0.228548	0.102707	-0.0529956	0.109728	0.120326	-0.131119	-2.29785	1.90778	162	0.0576846	-8.85749	1.60792	0.495863	0.536461	2.5536	NA	NA	-2.91821	6.12591	0.21829
GLAST281 pD	qNSC2	qNSC2	naive	vSVZ	wt	pD	Smart-seq 3	AS-585072-LR-55587	AS-604827-LR-56221_AS-621578-LR-56645	551184	12563296	2744	378852	3544581	TRUE	0.748498	0.350101	0.440778	0.553971	0.113193	-0.0575741	0.00915478	0.335314	0.334597	-2.63228	-1.76027	1.69538	140	-0.163425	-9.44915	-3.98623	2.88191	2.93028	3.93857	NA	NA	-4.95592	6.91074	0.194691
GLAST282 pD	TAP	TAP	naive	vSVZ	wt	pD	Smart-seq 3	AS-585074-LR-55587	AS-604829-LR-56221_AS-621580-LR-56645	270446	13925315	5881	795416	7443036	TRUE	0.723829	0.0822006	0.555964	0.40738	-0.148584	0.0131185	-0.0994961	0.0984346	0.130896	4.46227	-0.0953585	3.51332	326	4.35045	-2.71786	-0.593802	-0.376432	-1.18744	-1.2982	NA	NA	8.9869	4.05532	0.643072
GLAST283 pD	qNSC2	qNSC2	naive	vSVZ	wt	pD	Smart-seq 3	AS-585076-LR-55587	AS-605014-LR-56234_AS-621763-LR-56669	269990	21419688	2899	442237	4155760	TRUE	0.737304	0.0430956	0.654321	0.518203	-0.136118	0.0795237	-0.00649664	0.063931	0.0644423	-0.259179	-2.32488	1.68636	138	-0.236354	-8.92198	-2.72545	-0.874178	0.849814	1.94269	NA	NA	-4.13828	6.87717	0.196258
GLAST284 pD	vSVZ astrocyte	vSVZ astrocyte	naive	vSVZ	wt	pD	Smart-seq 3	AS-585078-LR-55587	AS-605016-LR-56234_AS-621765-LR-56669	223394	17845737	5518	371950	3530735	TRUE	0.745662	0.0852582	0.36632	0.697586	0.331266	-0.103195	0.0841336	0.14403	0.0997935	-4.99858	-2.39693	0.67055	27	-1.59003	-11.147	-4.40851	1.69563	0.320229	3.73504	NA	NA	-6.49472	8.03068	0.12451
GLAST285 pD	vSVZ astrocyte	vSVZ astrocyte	naive	vSVZ	wt	pD	Smart-seq 3	AS-585080-LR-55587	AS-605018-LR-56234_AS-621767-LR-56669	267220	4578807	3844	90553	847347	TRUE	0.718596	0.0475036	0.340828	0.619849	0.279021	-0.111397	0.0466131	0.0829572	0.0657069	-4.87029	-2.31004	0.816516	49	0.15146	-10.8155	-4.88588	2.25792	0.748716	3.53306	NA	NA	-5.59543	8.10895	0.129226
GLAST288 pD	TAP	TAP	naive	vSVZ	wt	pD	Smart-seq 3	AS-585086-LR-55587	AS-605024-LR-56234_AS-621773-LR-56669	204552	1889988	5460	85285	785827	TRUE	0.70785	0.0804846	0.602097	0.379963	-0.222135	0.0665295	-0.0907934	0.0881473	0.11963	3.50979	-1.46604	3.12178	287	2.13384	-2.79479	-1.41324	-0.726719	0.410033	0.382061	NA	NA	4.3893	2.71215	0.455609
GLAST292 pD	TAP	TAP	naive	vSVZ	wt	pD	Smart-seq 3	AS-585094-LR-55587	AS-605914-LR-56124_AS-621177-LR-56607	137518	12323907	2984	331359	3089154	TRUE	0.726635	0.0814534	0.631515	0.400112	-0.231403	0.0685712	-0.103212	0.0984891	0.140564	4.31773	0.00320186	3.55869	329	4.14876	5.64945	1.50702	-0.453819	-1.61548	-1.2641	NA	NA	3.17385	-2.04653	0.879166
GLAST293 pD	vSVZ astrocyte	vSVZ astrocyte	naive	vSVZ	wt	pD	Smart-seq 3	AS-585096-LR-55587	AS-605916-LR-56124_AS-621179-LR-56607	82099	2527959	2666	81670	770613	TRUE	0.687486	0.0522766	0.33322	0.562249	0.229029	-0.109797	0.0327064	0.102914	0.0690726	-4.69823	-1.46503	1.1504	103	-1.10172	-9.91285	-4.94048	2.71822	0.132643	3.6611	NA	NA	-4.46651	7.80522	0.153632
GLAST294 pD	vSVZ astrocyte	vSVZ astrocyte	naive	vSVZ	wt	pD	Smart-seq 3	AS-585098-LR-55587	AS-605918-LR-56124_AS-621181-LR-56607	308650	7574850	3120	285728	2685736	TRUE	0.73802	0.0559474	0.35026	0.640199	0.289939	-0.108885	0.0635847	0.130761	0.0926893	-5.17373	-1.43242	1.05834	83	-0.529208	-9.64467	-4.47688	2.83663	0.355479	4.38438	NA	NA	-5.2125	7.1925	0.18154
GLAST296 pD	aNSC	aNSC	naive	vSVZ	wt	pD	Smart-seq 3	AS-585102-LR-55587	AS-606103-LR-56130_AS-621391-LR-56630	235229	3029430	2854	154107	1438388	TRUE	0.730246	0.0705922	0.550154	0.484112	-0.0660425	0.0256849	-0.0473171	0.107168	0.0952118	0.562121	-2.48189	2.10851	186	0.533527	-6.10386	0.358109	0.352823	0.29716	1.27219	NA	NA	-1.28809	5.07857	0.241677
GLAST298 pD	aNSC	aNSC	naive	vSVZ	wt	pD	Smart-seq 3	AS-585106-LR-55587	AS-606107-LR-56130_AS-621395-LR-56630	234050	1097845	3379	72325	660495	TRUE	0.711027	0.0838341	0.597779	0.437662	-0.160117	0.0505661	-0.0726089	0.10065	0.125698	2.70313	-1.85704	2.83752	243	2.2745	-2.83072	-0.551597	-0.342433	-0.835464	0.279083	NA	NA	4.30059	2.71174	0.440489
GLAST3 pD	neuroblast	neuroblast	naive	vSVZ	wt	pD	Smart-seq 3	AS-584516-LR-55587	AS-605768-LR-56124_AS-621031-LR-56607	143683	11238938	4384	418576	3954250	TRUE	0.738482	0.0735201	0.628071	0.375092	-0.252979	0.0562859	-0.108911	0.0814514	0.123535	4.04929	0.377623	3.73003	352	6.62033	6.86356	-0.276483	-1.93128	-2.65155	-0.842316	NA	NA	3.22285	-5.18227	0.910624
GLAST303 pD	vSVZ astrocyte	vSVZ astrocyte	naive	vSVZ	wt	pD	Smart-seq 3	AS-585116-LR-55587	AS-604835-LR-56221_AS-621586-LR-56645	272811	11714404	3142	468474	4348398	TRUE	0.747002	0.275525	0.373077	0.649279	0.276202	-0.0971164	0.0619523	0.279793	0.293089	-3.11415	-1.79111	1.29888	116	-0.495965	-9.52002	-4.84489	1.90561	3.27203	4.18034	NA	NA	-4.41935	6.86652	0.176579
GLAST306 pD	vSVZ astrocyte	vSVZ astrocyte	naive	vSVZ	wt	pD	Smart-seq 3	AS-585122-LR-55587	AS-604841-LR-56221_AS-621592-LR-56645	292720	902822	4363	96116	847933	TRUE	0.695087	0.228062	0.424806	0.623988	0.199181	-0.0598924	0.0501944	0.231451	0.207056	-4.21694	-1.62296	1.11067	96	-0.639695	-10.2502	-4.80902	1.86042	2.71755	4.28228	NA	NA	-4.85731	8.05038	0.165555
GLAST307 pD	aNSC	aNSC	naive	vSVZ	wt	pD	Smart-seq 3	AS-585124-LR-55587	AS-605026-LR-56234_AS-621775-LR-56669	339322	2063839	3642	64510	587854	TRUE	0.694373	0.0684575	0.477823	0.443939	-0.0338832	-0.0262891	-0.0441842	0.0917983	0.117468	1.007	-2.2747	2.19667	193	0.794709	-5.57357	-0.26683	-0.145606	-0.184189	1.62996	NA	NA	0.835861	4.42145	0.324795
GLAST310 pD	vSVZ astrocyte	vSVZ astrocyte	naive	vSVZ	wt	pD	Smart-seq 3	AS-585130-LR-55587	AS-605032-LR-56234_AS-621781-LR-56669	195445	6150101	3075	168228	1570212	TRUE	0.731454	0.191116	0.489155	0.602263	0.113109	-0.0274993	0.02899	0.217176	0.216406	-3.70402	-1.62735	1.37366	124	0.105292	-9.32009	-3.64066	1.29562	1.95719	4.50954	NA	NA	-3.68666	7.14939	0.196676
GLAST311 pD	TAP	TAP	naive	vSVZ	wt	pD	Smart-seq 3	AS-585132-LR-55587	AS-605034-LR-56234_AS-621783-LR-56669	116664	3965892	5715	117269	1048444	TRUE	0.693807	0.0868363	0.578378	0.444612	-0.133767	0.0437854	-0.064011	0.0996109	0.14914	3.86818	-0.790158	3.31054	312	4.38466	5.58214	0.721298	-0.127578	-0.336127	1.00954	NA	NA	5.0855	0.127627	0.877105
GLAST316 pD	qNSC2	qNSC2	naive	vSVZ	wt	pD	Smart-seq 3	AS-585142-LR-55587	AS-605926-LR-56124_AS-621189-LR-56607	421011	1479942	3375	97885	892766	TRUE	0.717393	0.069437	0.63308	0.385417	-0.247664	0.0730792	-0.0830682	0.096351	0.114291	-0.362521	-2.23509	1.76904	146	-0.432043	-7.59495	1.68952	0.649623	0.665611	4.06072	NA	NA	-2.64247	5.11903	0.23331
GLAST317 pD	aNSC	aNSC	naive	vSVZ	wt	pD	Smart-seq 3	AS-585144-LR-55587	AS-605928-LR-56124_AS-621191-LR-56607	273383	2206902	4748	131469	1231155	TRUE	0.720946	0.0863157	0.555819	0.42234	-0.133478	0.0267774	-0.06361	0.11093	0.151546	2.11843	-2.24388	2.66196	225	2.05901	-3.73856	-3.00177	-0.123134	-0.357199	-0.916059	NA	NA	5.12571	3.80758	0.464306
GLAST319 pD	TAP	TAP	naive	vSVZ	wt	pD	Smart-seq 3	AS-585148-LR-55587	AS-606113-LR-56130_AS-621401-LR-56630	164669	2522824	2582	157487	1450434	TRUE	0.714586	0.0803263	0.636199	0.397096	-0.239103	0.0662754	-0.0856505	0.0974612	0.112272	4.14683	-0.446298	3.45506	323	6.17336	6.53915	-1.70675	-1.24014	-2.66255	-1.27378	NA	NA	3.44604	-2.0108	0.891623
GLAST320 pD	TAP	TAP	naive	vSVZ	wt	pD	Smart-seq 3	AS-585150-LR-55587	AS-606115-LR-56130_AS-621403-LR-56630	47903	1143272	2727	102311	913439	TRUE	0.688997	0.0883321	0.656345	0.405965	-0.25038	0.0828414	-0.076629	0.102087	0.124632	3.65336	-1.94062	3.06853	280	1.68595	-2.4367	1.38078	0.388543	-1.1566	0.201087	NA	NA	3.80385	2.6805	0.402197
GLAST321 pD	aNSC	aNSC	naive	vSVZ	wt	pD	Smart-seq 3	AS-585152-LR-55587	AS-606117-LR-56130_AS-621405-LR-56630	276532	2355884	3887	141487	1312795	TRUE	0.733559	0.0750079	0.569961	0.41833	-0.151632	0.0260358	-0.0803839	0.0870863	0.104816	1.95128	-2.30034	2.60258	220	1.53033	-3.81447	0.0543702	0.135959	-0.706869	0.358815	NA	NA	3.94937	2.96836	0.400267
GLAST322 pD	aNSC	aNSC	naive	vSVZ	wt	pD	Smart-seq 3	AS-585154-LR-55587	AS-606119-LR-56130_AS-621407-LR-56630	418098	3237497	3899	187604	1702127	TRUE	0.724345	0.0796968	0.622541	0.459369	-0.163172	0.0588681	-0.0572633	0.115333	0.125634	1.10857	-2.40536	2.35414	202	1.39112	-4.42485	1.5356	0.472234	0.23079	-0.252054	NA	NA	2.72307	3.28519	0.356039
GLAST323 pD	aNSC	aNSC	naive	vSVZ	wt	pD	Smart-seq 3	AS-585156-LR-55587	AS-606121-LR-56130_AS-621409-LR-56630	361260	4846738	3911	204500	1895125	TRUE	0.730244	0.0693954	0.642242	0.475671	-0.16657	0.0788153	-0.0490824	0.0874464	0.113116	1.52571	-2.37913	2.43667	206	1.06478	-5.48152	-2.29043	-0.0785927	-0.1974	1.12047	NA	NA	0.243782	4.48432	0.308094
GLAST324 pD	aNSC	aNSC	naive	vSVZ	wt	pD	Smart-seq 3	AS-585158-LR-55587	AS-606123-LR-56130_AS-621411-LR-56630	562456	8320375	2975	361088	3377393	TRUE	0.759571	0.202998	0.650653	0.501445	-0.149208	0.0783502	-0.0436994	0.229345	0.234448	-1.18007	-1.9264	2.10766	185	0.0840703	-6.93106	1.47138	0.737577	1.98881	3.30264	NA	NA	-2.61065	4.66458	0.256542
GLAST325 pD	qNSC2	qNSC2	naive	vSVZ	wt	pD	Smart-seq 3	AS-585160-LR-55587	AS-604843-LR-56221_AS-621594-LR-56645	249232	4024062	3584	178793	1681106	TRUE	0.724738	0.108187	0.590856	0.463119	-0.127737	0.0352087	-0.0400782	0.149464	0.122222	-0.470352	-2.33568	1.5911	132	-0.335569	-8.85513	-1.3918	0.916339	1.01099	3.06775	NA	NA	-2.32366	5.21762	0.222824
GLAST326 pD	aNSC	aNSC	naive	vSVZ	wt	pD	Smart-seq 3	AS-585162-LR-55587	AS-604845-LR-56221_AS-621596-LR-56645	322084	3776063	2826	154604	1429069	TRUE	0.732271	0.0669331	0.570301	0.44023	-0.130071	0.0313957	-0.0458057	0.0708158	0.0946754	0.562456	-2.29402	2.1215	188	0.767521	-5.97396	-1.3928	-0.657005	0.689775	2.17283	NA	NA	0.0392293	4.64493	0.298214
GLAST328 pD	vSVZ astrocyte	vSVZ astrocyte	naive	vSVZ	wt	pD	Smart-seq 3	AS-585166-LR-55587	AS-604849-LR-56221_AS-621600-LR-56645	348182	5188176	2800	217336	2028746	TRUE	0.733988	0.286195	0.381876	0.642492	0.260616	-0.086835	0.0613145	0.26849	0.271958	-3.12544	-1.76	1.36562	122	-0.628252	-9.79769	-4.39422	1.91078	3.01269	3.98695	NA	NA	-4.13236	7.99492	0.181891
GLAST329 pD	TAP	TAP	naive	vSVZ	wt	pD	Smart-seq 3	AS-585168-LR-55587	AS-604851-LR-56221_AS-621602-LR-56645	568138	2228004	4205	99934	941519	TRUE	0.722357	0.0944707	0.632868	0.459402	-0.173466	0.0617389	-0.0382574	0.106577	0.144868	3.58925	-1.01595	3.20358	294	2.16884	-2.70263	-1.95663	-1.12494	-0.956027	-1.24352	NA	NA	5.65065	3.3283	0.498836
GLAST33 pD	vSVZ astrocyte	vSVZ astrocyte	naive	vSVZ	wt	pD	Smart-seq 3	AS-584576-LR-55587	AS-605973-LR-56130_AS-621261-LR-56630	114029	5469536	3017	235861	2219062	TRUE	0.745634	0.056454	0.426372	0.699709	0.273337	-0.0719978	0.0876519	0.0965121	0.0738592	-4.79216	-1.67206	1.07455	87	-0.902618	-9.79706	-4.3215	1.63363	0.922592	2.92816	NA	NA	-4.28649	7.93426	0.146045
GLAST331 pD	TAP	TAP	naive	vSVZ	wt	pD	Smart-seq 3	AS-585172-LR-55587	AS-605038-LR-56234_AS-621787-LR-56669	285987	8685204	4571	294718	2734465	TRUE	0.71074	0.0982485	0.646361	0.432416	-0.213945	0.080862	-0.0694065	0.102272	0.124225	3.57326	-0.871011	3.16487	290	4.15501	-1.14085	1.23244	0.583125	-0.214064	1.61005	NA	NA	8.70135	2.29001	0.670973
GLAST333 pD	vSVZ astrocyte	vSVZ astrocyte	naive	vSVZ	wt	pD	Smart-seq 3	AS-585176-LR-55587	AS-605042-LR-56234_AS-621791-LR-56669	340447	12414881	3384	330245	3116875	TRUE	0.706793	0.0708488	0.318045	0.665363	0.347319	-0.134114	0.0743397	0.111715	0.0945065	-5.01835	-1.55213	1.03098	78	-0.0507301	-9.62292	-5.59337	2.94726	0.908121	3.54767	NA	NA	-4.74615	7.2001	0.160076
GLAST334 pD	vSVZ astrocyte	vSVZ astrocyte	naive	vSVZ	wt	pD	Smart-seq 3	AS-585178-LR-55587	AS-605044-LR-56234_AS-621793-LR-56669	479824	5762296	3528	205181	1892838	TRUE	0.713775	0.0559995	0.301599	0.67603	0.374431	-0.143815	0.075369	0.118456	0.0661728	-4.63495	-1.35539	1.29436	115	0.158406	-9.50845	-5.01419	2.41927	0.547632	4.51198	NA	NA	-4.49345	7.06995	0.187234
GLAST335 pD	aNSC	aNSC	naive	vSVZ	wt	pD	Smart-seq 3	AS-585180-LR-55587	AS-605046-LR-56234_AS-621795-LR-56669	182696	9308961	3172	230799	2128478	TRUE	0.733686	0.0735295	0.600818	0.376712	-0.224105	0.0580809	-0.0955455	0.106406	0.127703	1.03368	-2.44669	2.34494	200	0.955895	-5.73617	-0.67935	0.421289	-0.465201	0.201381	NA	NA	0.36261	4.40907	0.321965
GLAST336 pD	aNSC	aNSC	naive	vSVZ	wt	pD	Smart-seq 3	AS-585182-LR-55587	AS-605048-LR-56234_AS-621797-LR-56669	248617	14878657	4681	340038	3187381	TRUE	0.744855	0.0832897	0.634566	0.436867	-0.197699	0.0710305	-0.0727551	0.108718	0.137229	2.7541	-2.1715	2.83465	242	2.13054	-3.55702	-1.71192	0.462758	-0.063263	0.161836	NA	NA	5.21312	3.65196	0.478167
GLAST337 pD	TAP	TAP	naive	vSVZ	wt	pD	Smart-seq 3	AS-585184-LR-55587	AS-605932-LR-56124_AS-621195-LR-56607	113662	7782039	2851	350143	3258741	TRUE	0.722111	0.10157	0.564163	0.472715	-0.0914479	0.0233313	-0.038861	0.144845	0.15579	3.40672	-2.07908	2.98326	264	2.76267	-3.07067	-0.60862	-0.526453	-0.642265	-0.215662	NA	NA	6.98642	4.38712	0.537187
GLAST339 pD	TAP	TAP	naive	vSVZ	wt	pD	Smart-seq 3	AS-585188-LR-55587	AS-605936-LR-56124_AS-621199-LR-56607	64251	15478017	3618	608835	5783207	TRUE	0.73785	0.0806698	0.667274	0.449772	-0.217502	0.0839871	-0.0599273	0.094307	0.128484	4.01183	-1.13336	3.20936	296	4.07609	-1.30245	-2.10908	-0.261566	0.263856	0.641495	NA	NA	8.77532	2.47507	0.666866
GLAST34 pD	TAP	TAP	naive	vSVZ	wt	pD	Smart-seq 3	AS-584578-LR-55587	AS-605975-LR-56130_AS-621263-LR-56630	152746	9709113	3379	411547	3877817	TRUE	0.733049	0.0876369	0.624798	0.492427	-0.132371	0.0539433	-0.047088	0.122142	0.153098	3.38555	-1.97347	3.00504	269	2.70013	-1.9029	-0.835674	0.636613	-0.41609	-0.40198	NA	NA	4.34947	2.40822	0.490708
GLAST341 pD	qNSC2	qNSC2	naive	vSVZ	wt	pD	Smart-seq 3	AS-585192-LR-55587	AS-605940-LR-56124_AS-621203-LR-56607	135178	5117161	4372	305805	2853488	TRUE	0.730923	0.0510151	0.670829	0.420892	-0.249938	0.0838706	-0.0737331	0.0715474	0.0837229	-0.198375	-2.30599	1.92038	166	-0.320547	-7.64653	-1.24134	0.531509	0.657975	2.67731	NA	NA	-1.79482	5.01824	0.262573
GLAST342 pD	TAP	TAP	naive	vSVZ	wt	pD	Smart-seq 3	AS-585194-LR-55587	AS-605942-LR-56124_AS-621205-LR-56607	103234	9159477	3359	439335	4039496	TRUE	0.700311	0.0878939	0.607634	0.434864	-0.172771	0.0534266	-0.0756005	0.108752	0.132798	3.93368	-0.766457	3.29651	308	3.50084	-2.4605	-2.88644	-0.264403	-0.980793	-1.10184	NA	NA	8.51896	4.34495	0.624782
GLAST343 pD	aNSC	aNSC	naive	vSVZ	wt	pD	Smart-seq 3	AS-585196-LR-55587	AS-606125-LR-56130_AS-621413-LR-56630	93107	3668363	3392	205944	1902792	TRUE	0.73804	0.0886298	0.555843	0.557212	0.00136867	0.0267311	0.00105934	0.1248	0.123992	3.42442	-2.19195	2.94492	256	2.52711	-3.00626	0.509925	0.367424	-0.743174	-1.16091	NA	NA	7.29539	4.40131	0.547351
GLAST344 pD	aNSC	aNSC	naive	vSVZ	wt	pD	Smart-seq 3	AS-585198-LR-55587	AS-606127-LR-56130_AS-621415-LR-56630	172439	6191247	3562	373872	3438781	TRUE	0.704083	0.0807676	0.598545	0.410855	-0.18769	0.0486315	-0.0861898	0.100501	0.123599	3.37142	-2.04129	2.95485	258	3.04246	-2.67915	-0.938045	-0.0984604	0.0292314	-0.43497	NA	NA	8.01206	4.2445	0.57286
GLAST345 pD	vSVZ astrocyte	vSVZ astrocyte	naive	vSVZ	wt	pD	Smart-seq 3	AS-585200-LR-55587	AS-606129-LR-56130_AS-621417-LR-56630	82726	2234898	2845	147760	1296432	TRUE	0.706294	0.0572494	0.344994	0.623218	0.278224	-0.108124	0.0445943	0.087766	0.0698691	-4.7868	-1.24424	1.21565	110	-1.03233	-9.66702	-4.44661	2.5318	0.766065	4.1183	NA	NA	-6.10619	6.74737	0.132276
GLAST347 pD	aNSC	aNSC	naive	vSVZ	wt	pD	Smart-seq 3	AS-585204-LR-55587	AS-606133-LR-56130_AS-621421-LR-56630	165897	11998078	2551	508588	4699938	TRUE	0.743132	0.306359	0.670525	0.429558	-0.240968	0.0813631	-0.0780413	0.297631	0.305083	-1.46792	-1.76704	2.11461	187	-0.48216	-7.46907	1.92352	-0.120676	2.97748	3.86551	NA	NA	-1.6456	5.04088	0.306969
GLAST348 pD	TAP	TAP	naive	vSVZ	wt	pD	Smart-seq 3	AS-585206-LR-55587	AS-606135-LR-56130_AS-621423-LR-56630	48268	7825040	2853	464470	4387467	TRUE	0.716152	0.0841094	0.544176	0.44588	-0.0982959	0.00994733	-0.0705283	0.104632	0.134022	3.56943	-2.09332	2.97926	263	1.81701	-2.55969	1.21247	-0.202925	0.0562982	-0.112428	NA	NA	4.39174	1.48543	0.41501
GLAST351 pD	vSVZ astrocyte	vSVZ astrocyte	naive	vSVZ	wt	pD	Smart-seq 3	AS-585212-LR-55587	AS-604859-LR-56221_AS-621610-LR-56645	104373	2723824	2778	131139	1217990	TRUE	0.722135	0.146748	0.336544	0.654492	0.317948	-0.114246	0.0675084	0.184286	0.144291	-4.78832	-1.95789	0.916709	61	-0.765447	-9.89041	-4.87445	2.59639	1.84663	3.97139	NA	NA	-4.51412	7.65103	0.161454
GLAST352 pD	aNSC	aNSC	naive	vSVZ	wt	pD	Smart-seq 3	AS-585214-LR-55587	AS-604861-LR-56221_AS-621612-LR-56645	117302	4737767	3498	229991	2164078	TRUE	0.726828	0.0865588	0.647284	0.441974	-0.20531	0.070879	-0.0664279	0.11143	0.124821	2.1391	-2.43001	2.63005	222	1.48729	-4.01661	-1.00642	0.0469442	0.159203	0.221641	NA	NA	3.30143	3.04101	0.384919
GLAST355 pD	vSVZ astrocyte	vSVZ astrocyte	naive	vSVZ	wt	pD	Smart-seq 3	AS-585220-LR-55587	AS-605050-LR-56234_AS-621799-LR-56669	216569	5095348	3719	137438	1268578	TRUE	0.713434	0.0576039	0.273023	0.648291	0.375267	-0.152078	0.0747267	0.10721	0.0707934	-4.88927	-2.17261	0.82115	50	0.2686	-10.4403	-4.57951	2.80377	0.506809	3.36636	NA	NA	-4.4688	8.66202	0.141799
GLAST356 pD	qNSC2	qNSC2	naive	vSVZ	wt	pD	Smart-seq 3	AS-585222-LR-55587	AS-605052-LR-56234_AS-621801-LR-56669	179695	7278430	3004	194677	1817193	TRUE	0.742964	0.0787445	0.666715	0.468452	-0.198263	0.0711931	-0.0493202	0.122563	0.12939	-0.271697	-2.2376	1.77037	147	-0.130384	-7.77135	-0.573352	0.848532	0.362935	3.93957	NA	NA	-2.74715	5.59148	0.218924
GLAST357 pD	vSVZ astrocyte	vSVZ astrocyte	naive	vSVZ	wt	pD	Smart-seq 3	AS-585224-LR-55587	AS-605054-LR-56234_AS-621803-LR-56669	191684	2587220	3132	63470	605937	TRUE	0.69124	0.0654045	0.348373	0.624074	0.275701	-0.103424	0.0348667	0.109158	0.0795799	-4.76697	-1.64263	1.06247	84	-0.95127	-10.1561	-3.97185	1.86286	0.795486	3.64502	NA	NA	-3.85842	7.79909	0.159405
GLAST358 pD	TAP	TAP	naive	vSVZ	wt	pD	Smart-seq 3	AS-585226-LR-55587	AS-605056-LR-56234_AS-621805-LR-56669	178109	8937213	3867	265364	2476540	TRUE	0.73106	0.0920498	0.672956	0.494108	-0.178848	0.0862049	-0.0444518	0.115155	0.151463	3.38505	-1.56511	3.08012	283	2.63253	-3.08107	-1.3617	0.461234	-0.454732	0.0850432	NA	NA	5.81481	3.46811	0.504349
GLAST359 pD	TAP	TAP	naive	vSVZ	wt	pD	Smart-seq 3	AS-585228-LR-55587	AS-605058-LR-56234_AS-621807-LR-56669	105162	3949656	2954	95161	887081	TRUE	0.723794	0.0945663	0.636379	0.406958	-0.229421	0.0537001	-0.0874546	0.117775	0.160547	3.08371	-1.34135	3.02928	272	2.13052	-2.43804	-1.64748	-0.738613	-0.282028	-0.908315	NA	NA	4.47327	2.34001	0.451154
GLAST364 pD	aNSC	aNSC	naive	vSVZ	wt	pD	Smart-seq 3	AS-585238-LR-55587	AS-605950-LR-56124_AS-621213-LR-56607	244246	20659049	4698	823204	7551744	TRUE	0.720141	0.2458	0.626787	0.419235	-0.207551	0.0649172	-0.0919909	0.265545	0.279646	2.38328	-1.75031	2.67215	227	3.43062	-2.20401	-0.526737	0.871564	0.130158	1.81314	NA	NA	8.2511	4.10587	0.603668
GLAST366 pD	qNSC2	qNSC2	naive	vSVZ	wt	pD	Smart-seq 3	AS-585242-LR-55587	AS-605954-LR-56124_AS-621217-LR-56607	321663	3519264	2890	204998	1890741	TRUE	0.724929	0.333227	0.639434	0.487054	-0.152379	0.0787228	-0.0406948	0.30629	0.327768	-1.62305	-1.83182	1.85496	156	-0.285847	-7.35388	-0.885467	-0.834174	3.20339	4.05987	NA	NA	-2.6533	4.93141	0.228668
GLAST367 pD	vSVZ astrocyte	vSVZ astrocyte	naive	vSVZ	wt	pD	Smart-seq 3	AS-585244-LR-55587	AS-606137-LR-56130_AS-621425-LR-56630	403544	4833726	3054	244450	2261451	TRUE	0.702344	0.323429	0.296499	0.637441	0.340942	-0.143074	0.0532038	0.298849	0.316345	-3.09532	-1.85368	1.33604	121	-1.11596	-9.94385	-5.40703	3.02488	3.41444	4.30839	NA	NA	-3.82862	7.59958	0.174716
GLAST368 pD	vSVZ astrocyte	vSVZ astrocyte	naive	vSVZ	wt	pD	Smart-seq 3	AS-585246-LR-55587	AS-606139-LR-56130_AS-621427-LR-56630	352113	7336783	3055	356945	3327184	TRUE	0.737783	0.0478119	0.325306	0.673596	0.34829	-0.131503	0.0791487	0.0766051	0.0752064	-4.58835	-1.96512	0.973722	69	0.241766	-9.94095	-5.00372	3.07671	1.7697	4.84881	NA	NA	-4.44308	8.23361	0.157855
GLAST369 pD	vSVZ astrocyte	vSVZ astrocyte	naive	vSVZ	wt	pD	Smart-seq 3	AS-585248-LR-55587	AS-606141-LR-56130_AS-621429-LR-56630	298999	13928797	5346	482232	4476982	TRUE	0.73476	0.142498	0.30276	0.654807	0.352047	-0.140259	0.0677529	0.193405	0.170158	-5.04926	-2.34461	0.676889	31	-0.9419	-10.3764	-5.38024	3.17439	1.27989	3.92383	NA	NA	-4.47151	7.78715	0.14815
GLAST370 pD	TAP	TAP	naive	vSVZ	wt	pD	Smart-seq 3	AS-585250-LR-55587	AS-606143-LR-56130_AS-621431-LR-56630	354558	5541612	4016	243491	2287308	TRUE	0.721419	0.0880515	0.607015	0.403783	-0.203232	0.044695	-0.0861244	0.0995641	0.136682	3.95895	-0.809094	3.30415	311	4.27899	5.55644	1.14744	0.184876	-1.40308	-0.672528	NA	NA	4.64354	0.065759	0.871125
GLAST371 pD	aNSC	aNSC	naive	vSVZ	wt	pD	Smart-seq 3	AS-585252-LR-55587	AS-606145-LR-56130_AS-621433-LR-56630	294422	11078621	3824	402691	3721654	TRUE	0.723299	0.0763639	0.612855	0.45176	-0.161096	0.0586757	-0.0640397	0.103195	0.111504	2.1502	-2.43841	2.64586	224	1.70766	-3.92212	-1.78291	-0.343556	-0.28976	0.375125	NA	NA	3.86951	3.12678	0.427317
GLAST373 pD	aNSC	aNSC	naive	vSVZ	wt	pD	Smart-seq 3	AS-585256-LR-55587	AS-604867-LR-56221_AS-621618-LR-56645	112998	16095756	3610	494955	4727948	TRUE	0.748389	0.0775188	0.630598	0.436589	-0.194009	0.0697989	-0.0662431	0.0986033	0.122215	1.9153	-2.28778	2.58754	218	2.81448	-3.29428	-1.70029	0.849957	0.185928	0.157444	NA	NA	6.95116	4.3016	0.526437
GLAST374 pD	neuroblast	neuroblast	naive	vSVZ	wt	pD	Smart-seq 3	AS-585258-LR-55587	AS-604869-LR-56221_AS-621620-LR-56645	432220	5445405	4090	205919	1916341	TRUE	0.707773	0.0862268	0.652144	0.404077	-0.248067	0.0707293	-0.0924187	0.102328	0.13234	4.14737	0.301705	3.76449	360	4.3721	-2.38942	-1.72853	-1.33377	-2.30227	-0.679301	NA	NA	9.51482	3.73879	0.655111
GLAST375 pD	aNSC	aNSC	naive	vSVZ	wt	pD	Smart-seq 3	AS-585260-LR-55587	AS-604871-LR-56221_AS-621622-LR-56645	301473	2021053	4086	95099	879373	TRUE	0.710775	0.0970874	0.507879	0.457034	-0.0508451	-0.00565608	-0.0430503	0.131343	0.160057	2.58938	-2.20215	2.78857	236	2.20645	-3.39362	0.198927	-0.671734	0.915775	0.21502	NA	NA	5.16311	3.42121	0.477856
GLAST376 pD	aNSC	aNSC	naive	vSVZ	wt	pD	Smart-seq 3	AS-585262-LR-55587	AS-604873-LR-56221_AS-621624-LR-56645	295879	1193257	4353	95137	857840	TRUE	0.701967	0.0610498	0.587367	0.567996	-0.0193712	0.0482568	0.00961281	0.090407	0.0962333	1.85879	-2.23376	2.51788	213	1.79569	-3.92087	-0.857278	-0.301727	0.560729	0.342623	NA	NA	5.29095	3.86257	0.478167
GLAST377 pD	TAP	TAP	naive	vSVZ	wt	pD	Smart-seq 3	AS-585264-LR-55587	AS-604875-LR-56221_AS-621626-LR-56645	328658	6855288	3576	341209	3213999	TRUE	0.729485	0.066	0.641785	0.449002	-0.192783	0.0774876	-0.0547272	0.0790451	0.114057	3.06374	-1.60332	2.95937	260	2.42454	-3.38494	-2.55908	0.335428	-0.244182	0.233634	NA	NA	6.09637	3.90064	0.506099
GLAST378 pD	TAP	TAP	naive	vSVZ	wt	pD	Smart-seq 3	AS-585266-LR-55587	AS-604877-LR-56221_AS-621628-LR-56645	113328	10491525	2996	613616	5709169	TRUE	0.722304	0.0695879	0.573723	0.451399	-0.122324	0.0289889	-0.0583787	0.0872484	0.114785	4.17811	-0.681573	3.35743	318	4.40813	-1.72934	-0.112523	-0.490781	-1.13745	-0.761036	NA	NA	8.94197	2.48024	0.673165
GLAST379 pD	neuroblast	neuroblast	naive	vSVZ	wt	pD	Smart-seq 3	AS-585268-LR-55587	AS-605062-LR-56234_AS-621811-LR-56669	423094	29054013	2892	916679	8520117	TRUE	0.716	0.0809921	0.5914	0.398887	-0.192513	0.0396527	-0.0910518	0.0945903	0.130189	4.54331	0.428752	3.76373	357	4.52208	-2.12697	-1.3747	-1.7297	-2.08383	-1.52093	NA	NA	9.69512	3.45961	0.669575
GLAST38 pD	TAP	TAP	naive	vSVZ	wt	pD	Smart-seq 3	AS-584586-LR-55587	AS-604701-LR-56221_AS-621452-LR-56645	31151	2430351	2696	176174	1614822	TRUE	0.705019	0.0910107	0.562378	0.517279	-0.0450985	0.0158614	-0.0240232	0.10938	0.128573	3.81074	-0.656666	3.31985	313	3.73541	-2.32167	-1.51039	-0.12987	0.508954	0.243101	NA	NA	8.97221	3.74817	0.64755
GLAST380 pD	vSVZ astrocyte	vSVZ astrocyte	naive	vSVZ	wt	pD	Smart-seq 3	AS-585270-LR-55587	AS-605064-LR-56234_AS-621813-LR-56669	426035	24142867	3539	468814	4470483	TRUE	0.737757	0.0483142	0.382167	0.6295	0.247333	-0.101199	0.0495394	0.0813213	0.0703939	-4.84017	-1.54171	1.0908	92	-0.259412	-9.53775	-3.95078	1.75413	0.0311564	3.55921	NA	NA	-3.99377	7.80397	0.173664
GLAST381 pD	aNSC	aNSC	naive	vSVZ	wt	pD	Smart-seq 3	AS-585272-LR-55587	AS-605066-LR-56234_AS-621815-LR-56669	319608	29359178	3367	508264	4904551	TRUE	0.74809	0.0660939	0.635465	0.468413	-0.167052	0.0689227	-0.0541271	0.0889142	0.112396	2.48731	-2.29938	2.73375	230	1.96981	-3.4695	-1.12167	0.545278	0.283576	1.00153	NA	NA	5.10943	3.48119	0.463126
GLAST39 pD	TAP	TAP	naive	vSVZ	wt	pD	Smart-seq 3	AS-584588-LR-55587	AS-604703-LR-56221_AS-621454-LR-56645	127160	11933456	4132	830771	7822265	TRUE	0.74012	0.131252	0.617333	0.481071	-0.136262	0.0468484	-0.0424744	0.135783	0.158188	3.68958	-0.897907	3.23184	300	4.19312	-1.41014	-0.234324	-0.229875	-0.363289	1.27692	NA	NA	8.67312	2.34428	0.666866
GLAST4 pD	TAP	TAP	naive	vSVZ	wt	pD	Smart-seq 3	AS-584518-LR-55587	AS-605770-LR-56124_AS-621033-LR-56607	211131	12169527	6627	655792	6088140	TRUE	0.730719	0.0712186	0.634854	0.497242	-0.137612	0.0644677	-0.0325921	0.0801835	0.0981346	3.58232	-0.773174	3.22048	299	4.34553	-1.4052	-1.53205	-0.939726	-1.11538	0.710252	NA	NA	8.55987	2.03689	0.670973
GLAST40 pD	TAP	TAP	naive	vSVZ	wt	pD	Smart-seq 3	AS-584590-LR-55587	AS-604705-LR-56221_AS-621456-LR-56645	116245	12505798	3709	580601	5433074	TRUE	0.721582	0.0926796	0.654039	0.423599	-0.23044	0.074353	-0.0842581	0.108883	0.127387	3.94248	-1.19689	3.20983	297	3.27871	-2.20562	1.87061	-0.255003	-0.751612	0.113175	NA	NA	8.5898	4.10958	0.628538
GLAST43 pD	TAP	TAP	naive	vSVZ	wt	pD	Smart-seq 3	AS-584596-LR-55587	AS-604894-LR-56234_AS-621643-LR-56669	244405	2894945	4215	82083	745717	TRUE	0.688852	0.106693	0.613656	0.422917	-0.190739	0.0528395	-0.0622192	0.105584	0.146373	3.51192	-0.740828	3.18232	292	3.61947	-2.44552	-1.06244	0.203924	-1.17856	0.288441	NA	NA	8.1974	4.60587	0.592001
GLAST49 pD	TAP	TAP	naive	vSVZ	wt	pD	Smart-seq 3	AS-584608-LR-55587	AS-605788-LR-56124_AS-621051-LR-56607	174709	18513673	4564	670223	6166798	TRUE	0.686242	0.0912709	0.599749	0.340408	-0.259341	0.0491447	-0.134835	0.109145	0.13792	3.92817	-1.71696	3.10483	284	3.19758	-3.0169	1.82038	-0.0407881	0.078971	-0.110891	NA	NA	7.93155	4.46657	0.587575
GLAST5 pD	TAP	TAP	naive	vSVZ	wt	pD	Smart-seq 3	AS-584520-LR-55587	AS-605772-LR-56124_AS-621035-LR-56607	133803	4571012	5416	274062	2589251	TRUE	0.741912	0.0829889	0.587266	0.458158	-0.129108	0.0473947	-0.0506495	0.0964391	0.110649	4.18838	-0.0816284	3.6021	335	4.91549	-1.86658	-1.09146	0.4955	-1.74108	-0.275282	NA	NA	8.84865	1.73091	0.675256
GLAST51 pD	TAP	TAP	naive	vSVZ	wt	pD	Smart-seq 3	AS-584612-LR-55587	AS-605792-LR-56124_AS-621055-LR-56607	204156	18039243	4271	1214785	11313518	TRUE	0.706853	0.0947787	0.602132	0.416291	-0.185841	0.053908	-0.0933404	0.111497	0.157437	4.70866	0.315568	3.62716	339	4.23205	-2.49961	-2.31819	-1.00288	-1.54321	-0.459154	NA	NA	9.07671	3.87889	0.650102
GLAST52 pD	qNSC2	qNSC2	naive	vSVZ	wt	pD	Smart-seq 3	AS-584614-LR-55587	AS-605794-LR-56124_AS-621057-LR-56607	634256	10985648	3153	522804	4923417	TRUE	0.763451	0.048795	0.618833	0.44495	-0.173883	0.0575584	-0.0638558	0.075028	0.0897466	-0.300891	-2.20614	1.85424	155	-0.552397	-7.63348	0.365829	0.380355	0.199281	3.86162	NA	NA	-2.55609	5.20001	0.26185
GLAST53 pD	qNSC2	qNSC2	naive	vSVZ	wt	pD	Smart-seq 3	AS-584616-LR-55587	AS-605796-LR-56124_AS-621059-LR-56607	195311	11137535	2741	514492	4801157	TRUE	0.746636	0.0598943	0.69795	0.459654	-0.238296	0.104573	-0.0632106	0.0828152	0.0887616	0.124775	-2.32213	2.02883	178	0.426696	-7.58629	-2.18223	-0.750976	0.793399	2.56679	NA	NA	-1.48675	5.37956	0.249857
GLAST54 pD	TAP	TAP	naive	vSVZ	wt	pD	Smart-seq 3	AS-584618-LR-55587	AS-605798-LR-56124_AS-621061-LR-56607	226442	11477688	4021	940725	8854993	TRUE	0.706922	0.117363	0.509464	0.397247	-0.112216	-0.0166307	-0.106552	0.131267	0.140353	4.08907	-0.10775	3.58782	333	4.63994	-1.54546	0.931942	-1.75309	-0.562399	1.45777	NA	NA	8.9047	1.91269	0.679753
GLAST56 pD	TAP	TAP	naive	vSVZ	wt	pD	Smart-seq 3	AS-584622-LR-55587	AS-605983-LR-56130_AS-621271-LR-56630	269995	13062085	3757	1026097	9485557	TRUE	0.719507	0.0757791	0.594459	0.441842	-0.152617	0.0409884	-0.0744417	0.0878291	0.121553	4.18216	-0.742536	3.36528	319	3.51044	-2.2428	-1.44505	-0.149418	-1.40614	-0.575386	NA	NA	8.73056	4.10582	0.634322
GLAST57 pD	aNSC	aNSC	naive	vSVZ	wt	pD	Smart-seq 3	AS-584624-LR-55587	AS-605985-LR-56130_AS-621273-LR-56630	331663	3099445	3771	140458	1310982	TRUE	0.722721	0.0783603	0.634819	0.43836	-0.196459	0.0700863	-0.0533103	0.0982402	0.129616	0.853442	-2.41145	2.23161	195	1.10105	-5.36372	-1.21208	-0.575704	0.171421	1.50106	NA	NA	1.55662	3.89092	0.337712
GLAST58 pD	TAP	TAP	naive	vSVZ	wt	pD	Smart-seq 3	AS-584626-LR-55587	AS-605987-LR-56130_AS-621275-LR-56630	248112	9464056	4375	490618	4565240	TRUE	0.707228	0.0999119	0.554841	0.486635	-0.0682062	0.0217323	-0.0434808	0.120179	0.138553	3.5501	-1.69343	3.06583	278	3.33094	-2.50971	-2.07826	-0.700354	-0.224456	0.139108	NA	NA	8.51016	4.12611	0.624697
GLAST59 pD	TAP	TAP	naive	vSVZ	wt	pD	Smart-seq 3	AS-584628-LR-55587	AS-605989-LR-56130_AS-621277-LR-56630	363682	7272077	2491	309974	2920608	TRUE	0.716125	0.0714964	0.649388	0.389216	-0.260172	0.0822275	-0.0890351	0.0812868	0.113765	4.03216	-0.277759	3.46905	324	5.78512	9.01432	-1.75288	-1.52744	-2.39789	-0.625094	NA	NA	2.20019	-4.74258	0.896175
GLAST6 pD	TAP	TAP	naive	vSVZ	wt	pD	Smart-seq 3	AS-584522-LR-55587	AS-605774-LR-56124_AS-621037-LR-56607	125326	11157696	5823	520531	4883532	TRUE	0.694773	0.0713996	0.476786	0.450948	-0.0258385	-0.0322103	-0.0561764	0.0962068	0.0931884	3.6091	-1.30784	3.05401	275	4.30491	-1.93287	0.256132	-0.295693	-1.43272	0.273693	NA	NA	8.70864	3.51302	0.643072
GLAST64 pD	TAP	TAP	naive	vSVZ	wt	pD	Smart-seq 3	AS-584638-LR-55587	AS-604717-LR-56221_AS-621468-LR-56645	265978	9890701	3961	364918	3447417	TRUE	0.718633	0.0679706	0.597668	0.441925	-0.155743	0.0424296	-0.0615178	0.0670621	0.0863027	3.4293	-1.27934	3.04801	274	3.829	-1.48725	-1.94105	-0.807905	-0.898617	0.911594	NA	NA	8.74882	2.55358	0.670973
GLAST66 pD	TAP	TAP	naive	vSVZ	wt	pD	Smart-seq 3	AS-584642-LR-55587	AS-604721-LR-56221_AS-621472-LR-56645	321450	11911023	4634	644141	6095225	TRUE	0.70275	0.069911	0.498078	0.470262	-0.0278156	-0.0272083	-0.0468238	0.094827	0.108762	3.77058	-1.44632	3.12146	286	4.14075	-1.53362	-0.440875	-0.419636	0.0351385	1.19805	NA	NA	8.96847	3.25849	0.655111
GLAST68 pD	aNSC	aNSC	naive	vSVZ	wt	pD	Smart-seq 3	AS-584646-LR-55587	AS-604908-LR-56234_AS-621657-LR-56669	227376	13170332	5180	316165	2992356	TRUE	0.71964	0.0771609	0.592665	0.430768	-0.161898	0.0338232	-0.078397	0.0987754	0.126449	2.6717	-2.28319	2.78019	235	3.86726	-1.4067	1.09896	0.742493	0.228294	-0.325229	NA	NA	8.49102	3.51673	0.556179
GLAST69 pD	vSVZ astrocyte	vSVZ astrocyte	naive	vSVZ	wt	pD	Smart-seq 3	AS-584648-LR-55587	AS-604910-LR-56234_AS-621659-LR-56669	236317	4475884	3503	113460	1054789	TRUE	0.711167	0.055522	0.402071	0.555296	0.153225	-0.0720653	0.0168654	0.114508	0.0576197	-4.80043	-2.13209	0.861787	55	-1.24043	-10.0573	-3.92015	1.79156	0.21696	3.24277	NA	NA	-4.5284	7.79118	0.148711
GLAST7 pD	neuroblast	neuroblast	naive	vSVZ	wt	pD	Smart-seq 3	AS-584524-LR-55587	AS-605957-LR-56130_AS-621245-LR-56630	126225	10713112	5384	335955	3136452	TRUE	0.737387	0.0696669	0.617046	0.454227	-0.162819	0.050681	-0.0486685	0.0903361	0.118303	-1.54861	-1.48462	5.77729	467	1.02996	-5.3978	-0.950128	0.743178	-8.38545	-6.45758	NA	NA	3.33844	3.01674	0.387849
GLAST70 pD	aNSC	aNSC	naive	vSVZ	wt	pD	Smart-seq 3	AS-584650-LR-55587	AS-604912-LR-56234_AS-621661-LR-56669	269702	6930597	3808	166926	1531103	TRUE	0.685477	0.0822518	0.559763	0.418818	-0.140945	0.0227002	-0.0763444	0.108873	0.121659	1.97166	-1.92671	2.43002	205	3.40053	-2.23079	-0.774544	0.86799	0.145068	1.80502	NA	NA	8.43725	4.60862	0.60742
GLAST71 pD	aNSC	aNSC	naive	vSVZ	wt	pD	Smart-seq 3	AS-584652-LR-55587	AS-604914-LR-56234_AS-621663-LR-56669	150556	2938710	3426	88520	814270	TRUE	0.64817	0.0709089	0.564741	0.372168	-0.192573	0.0105008	-0.0958296	0.0885219	0.0998557	2.16869	-1.75414	2.53201	214	3.65277	-2.05286	0.9429	0.158054	0.167864	2.43646	NA	NA	9.08461	3.66906	0.651196
GLAST72 pD	TAP	TAP	naive	vSVZ	wt	pD	Smart-seq 3	AS-584654-LR-55587	AS-604916-LR-56234_AS-621665-LR-56669	199518	15578173	4302	246359	2350938	TRUE	0.751391	0.0933449	0.66515	0.427186	-0.237964	0.0839471	-0.0533486	0.117767	0.147271	3.6285	-0.81258	3.25161	303	1.96479	-2.33674	-2.27997	-0.511194	-0.0245783	1.41148	NA	NA	4.72104	2.44481	0.462039
GLAST74 pD	aNSC	aNSC	naive	vSVZ	wt	pD	Smart-seq 3	AS-584658-LR-55587	AS-605802-LR-56124_AS-621065-LR-56607	288494	11860451	3824	542841	5109877	TRUE	0.752976	0.0896045	0.635109	0.492686	-0.142423	0.0727667	-0.0449023	0.114079	0.131647	2.67359	-1.64346	2.86995	248	1.98404	-3.18828	-2.36073	0.115937	0.00941144	1.02772	NA	NA	5.37275	3.22016	0.470721
GLAST75 pD	TAP	TAP	naive	vSVZ	wt	pD	Smart-seq 3	AS-584660-LR-55587	AS-605804-LR-56124_AS-621067-LR-56607	261628	14465358	3709	814010	7709614	TRUE	0.709678	0.0814265	0.620903	0.418227	-0.202676	0.0570453	-0.0894092	0.0914387	0.117503	4.09753	-0.819162	3.32302	316	4.29758	-1.28219	1.0338	0.897112	-1.34062	-0.348026	NA	NA	8.94206	2.37107	0.679753
GLAST76 pD	aNSC	aNSC	naive	vSVZ	wt	pD	Smart-seq 3	AS-584662-LR-55587	AS-605806-LR-56124_AS-621069-LR-56607	292489	12240989	4121	454334	4280041	TRUE	0.730707	0.0761327	0.597471	0.386457	-0.211014	0.0524591	-0.0912899	0.104019	0.130671	0.857032	-2.494	2.26045	198	0.99609	-5.11725	1.47699	0.263116	0.862211	1.06923	NA	NA	1.21387	4.05942	0.329655
GLAST78 pD	TAP	TAP	naive	vSVZ	wt	pD	Smart-seq 3	AS-584666-LR-55587	AS-605810-LR-56124_AS-621073-LR-56607	181007	15078210	4274	968456	8984050	TRUE	0.724029	0.0755212	0.631782	0.463897	-0.167885	0.0702402	-0.0564198	0.0901795	0.112768	4.07174	-1.07841	3.25724	304	4.02388	-1.75201	-1.97704	0.299192	-1.09192	-0.551515	NA	NA	8.9544	3.44955	0.655974
GLAST8 pD	vSVZ astrocyte	vSVZ astrocyte	naive	vSVZ	wt	pD	Smart-seq 3	AS-584526-LR-55587	AS-605959-LR-56130_AS-621247-LR-56630	145272	8827596	3916	351077	3307668	TRUE	0.75304	0.175038	0.388644	0.679964	0.291319	-0.0885122	0.0691664	0.202903	0.188118	-4.77723	-2.21562	0.862375	56	-0.763683	-10.7373	-4.88264	2.00319	2.16228	3.83991	NA	NA	-4.83784	7.50549	0.137954
GLAST80 pD	TAP	TAP	naive	vSVZ	wt	pD	Smart-seq 3	AS-584670-LR-55587	AS-605995-LR-56130_AS-621283-LR-56630	330001	10480818	3433	500876	4732535	TRUE	0.724387	0.0802652	0.518319	0.457787	-0.0605323	-0.0108496	-0.0548739	0.102169	0.130072	3.56557	-1.94802	3.05724	276	2.42867	-2.16999	-0.101008	-0.623554	-0.927774	-1.08728	NA	NA	4.41125	2.33077	0.488981
GLAST81 pD	TAP	TAP	naive	vSVZ	wt	pD	Smart-seq 3	AS-584672-LR-55587	AS-605997-LR-56130_AS-621285-LR-56630	339285	6549168	3673	244038	2317046	TRUE	0.749699	0.088514	0.595455	0.501187	-0.0942682	0.0407743	-0.0387116	0.1177	0.155732	3.48877	-2.16069	2.99512	266	1.88046	-2.56676	0.105994	-0.372955	-0.15367	-0.178838	NA	NA	4.11408	2.60213	0.450073
GLAST83 pD	vSVZ astrocyte	vSVZ astrocyte	naive	vSVZ	wt	pD	Smart-seq 3	AS-584676-LR-55587	AS-606001-LR-56130_AS-621289-LR-56630	407734	6060977	3194	271578	2585212	TRUE	0.761085	0.058432	0.403168	0.659511	0.256343	-0.0810199	0.0678371	0.0840984	0.0931289	-4.83795	-1.69945	1.03392	80	0.19453	-9.45225	-4.36402	1.93693	0.325387	3.21822	NA	NA	-4.31146	7.75533	0.14901
GLAST84 pD	aNSC	aNSC	naive	vSVZ	wt	pD	Smart-seq 3	AS-584678-LR-55587	AS-606003-LR-56130_AS-621291-LR-56630	291059	4267972	3897	232889	2205474	TRUE	0.735471	0.0895807	0.665594	0.478419	-0.187175	0.0828165	-0.0533017	0.128904	0.12475	3.02802	-1.92857	2.88676	250	2.62243	-2.4519	-1.14598	-0.977474	0.151269	0.843705	NA	NA	4.35722	2.45188	0.482497
GLAST85 pD	vSVZ astrocyte	vSVZ astrocyte	naive	vSVZ	wt	pD	Smart-seq 3	AS-584680-LR-55587	AS-604723-LR-56221_AS-621474-LR-56645	245284	17855715	5115	601983	5617181	TRUE	0.742227	0.0686485	0.385532	0.623968	0.238436	-0.0991398	0.0573993	0.09366	0.0861545	-3.29109	-2.79448	0.749233	39	0.286402	-10.721	-4.90013	2.95894	-8.40114	-6.66602	NA	NA	-4.80473	8.1342	0.137049
GLAST86 pD	vSVZ astrocyte	vSVZ astrocyte	naive	vSVZ	wt	pD	Smart-seq 3	AS-584682-LR-55587	AS-604725-LR-56221_AS-621476-LR-56645	303623	8585109	3001	350411	3328145	TRUE	0.736775	0.0563692	0.496886	0.61719	0.120303	-0.0196851	0.0340733	0.1245	0.0860219	-4.74735	-1.17606	1.32075	119	0.0114032	-9.52093	-3.43392	0.903379	0.545263	4.10823	NA	NA	-3.57755	7.18849	0.186456
GLAST87 pD	aNSC	aNSC	naive	vSVZ	wt	pD	Smart-seq 3	AS-584684-LR-55587	AS-604727-LR-56221_AS-621478-LR-56645	299559	1761374	3975	81834	763357	TRUE	0.723636	0.103007	0.679871	0.357078	-0.322793	0.100255	-0.107091	0.116676	0.150927	2.72598	-1.5889	2.88714	251	2.28153	-3.37253	-2.36335	-0.56514	-0.403046	-0.350189	NA	NA	5.28899	3.47444	0.482409
GLAST88 pD	qNSC2	qNSC2	naive	vSVZ	wt	pD	Smart-seq 3	AS-584686-LR-55587	AS-604729-LR-56221_AS-621480-LR-56645	248276	13747524	4039	349032	3320088	TRUE	0.74747	0.0535763	0.697775	0.462073	-0.235702	0.101828	-0.0611236	0.0672582	0.0753784	0.0705297	-2.27446	2.03642	179	0.361812	-7.59648	-2.40155	0.379192	0.991151	2.86065	NA	NA	-1.53702	5.19979	0.256198
GLAST9 pD	aNSC	aNSC	naive	vSVZ	wt	pD	Smart-seq 3	AS-584528-LR-55587	AS-605961-LR-56130_AS-621249-LR-56630	160739	7425179	4642	326023	3081630	TRUE	0.741291	0.0765598	0.646289	0.426582	-0.219707	0.0659443	-0.063561	0.107267	0.117194	0.674428	-2.41339	2.12745	189	1.10231	-5.22235	-1.46942	-0.0626121	0.924352	0.5098	NA	NA	1.29964	3.92984	0.327125
GLAST94 pD	vSVZ astrocyte	vSVZ astrocyte	naive	vSVZ	wt	pD	Smart-seq 3	AS-584698-LR-55587	AS-604924-LR-56234_AS-621673-LR-56669	336683	24146893	4708	371516	3518110	TRUE	0.732047	0.0932509	0.493219	0.574172	0.0809537	-0.0255761	0.0311418	0.14515	0.13106	-4.8603	-1.48533	1.09731	93	-0.253415	-10.4295	-3.21801	0.678471	0.946517	3.52661	NA	NA	-4.26553	7.55286	0.16082
GLAST98 pD	aNSC	aNSC	naive	vSVZ	wt	pD	Smart-seq 3	AS-584706-LR-55587	AS-605814-LR-56124_AS-621077-LR-56607	264016	13915416	3576	564320	5301281	TRUE	0.723253	0.271466	0.648365	0.45361	-0.194754	0.0794657	-0.0731463	0.284201	0.292964	3.01064	-1.39561	2.87653	249	3.80232	-1.21479	-2.65626	-0.380396	1.7687	2.99769	NA	NA	8.68199	2.43912	0.691754
STRASTRO-B2 pE	astrocyte (striatum)	astrocyte (striatum)	naive	striatum	wt	pE	Smart-seq 3	AS-557384-LR-54049	AS-558329-LR-56166_AS-558522-LR-56167	1539421	9058704	7492	1167384	10686314	TRUE	0.731831	0.196396	0.48489	0.60413	0.11924	-0.038492	0.0434032	0.211513	0.207816	-2.97733	-1.73911	1.43567	128	-0.877526	-10.5323	-3.65143	1.40091	2.59989	4.10095	NA	NA	-6.11467	7.05534	0.164463
STRASTRO-B22 pE	astrocyte (striatum)	astrocyte (striatum)	naive	striatum	wt	pE	Smart-seq 3	AS-557426-LR-54049	AS-558497-LR-56166_AS-558690-LR-56167	1680675	14469004	8272	1370802	12665538	TRUE	0.733803	0.0327656	0.640634	0.506199	-0.134435	0.0755815	-0.0368851	0.0456464	0.0467809	-1.56294	-1.84667	1.8396	154	-0.404257	-6.89157	1.57965	0.597963	2.43881	5.35319	NA	NA	-3.85801	5.06263	0.239328
STRASTRO-B6 pE	astrocyte (striatum)	astrocyte (striatum)	naive	striatum	wt	pE	Smart-seq 3	AS-557392-LR-54049	AS-558355-LR-56166_AS-558548-LR-56167	1178582	15451198	8989	1411134	13006547	TRUE	0.722848	0.0338095	0.388822	0.646786	0.257964	-0.109676	0.0749174	0.0643728	0.0467483	-3.86007	-2.81175	0.787802	42	-1.88317	-11.0662	-5.26543	1.79157	2.39423	5.93634	NA	NA	-6.64422	8.22275	0.124385
STRASTRO-B7 pE	astrocyte (striatum)	astrocyte (striatum)	naive	striatum	wt	pE	Smart-seq 3	AS-557394-LR-54049	AS-558375-LR-56166_AS-558568-LR-56167	1456239	8099191	9777	1092553	10026400	TRUE	0.737947	0.0410272	0.31527	0.693688	0.378418	-0.156995	0.0933324	0.062629	0.0566783	-4.12381	-3.08655	0.504807	12	-1.76906	-11.2292	-4.40027	3.23081	2.51254	5.88976	NA	NA	-7.28751	8.73981	0.102387
STRASTRO10 pE	astrocyte (striatum)	astrocyte (striatum)	naive	striatum	wt	pE	Smart-seq 3	AS-557304-LR-54049	AS-558387-LR-56166_AS-558580-LR-56167	2105330	3538599	10034	626011	5630502	TRUE	0.717761	0.0318252	0.290207	0.757412	0.467205	-0.158278	0.131947	0.0534586	0.0436488	-3.70334	-2.74529	0.849967	53	-0.356256	-11.7658	-4.91123	3.57504	3.22707	5.81974	NA	NA	-8.30392	8.12949	0.0622327
STRASTRO11 pE	astrocyte (striatum)	astrocyte (striatum)	naive	striatum	wt	pE	Smart-seq 3	AS-557306-LR-54049	AS-558389-LR-56166_AS-558582-LR-56167	2713995	5757508	9264	913068	8303649	TRUE	0.730936	0.191574	0.299919	0.689507	0.389587	-0.168986	0.0924095	0.198295	0.179036	-3.84105	-2.81989	0.664304	26	-2.0205	-10.9685	-4.51932	3.29614	3.24591	4.68707	NA	NA	-7.24302	9.16229	0.108605
STRASTRO13 pE	astrocyte (striatum)	astrocyte (striatum)	naive	striatum	wt	pE	Smart-seq 3	AS-557310-LR-54049	AS-558411-LR-56166_AS-558604-LR-56167	2098979	3838131	8703	592249	5345619	TRUE	0.716584	0.038673	0.585134	0.455065	-0.130069	0.029224	-0.0518906	0.039639	0.0675437	3.73843	1.04029	4.01133	397	4.15215	6.15894	1.95844	-1.12715	-4.1919	-3.00401	NA	NA	6.56401	-2.70425	0.89868
STRASTRO15 pE	astrocyte (striatum)	astrocyte (striatum)	naive	striatum	wt	pE	Smart-seq 3	AS-557314-LR-54049	AS-558415-LR-56166_AS-558608-LR-56167	2590539	4979833	9159	771636	6957143	TRUE	0.721181	0.241538	0.311313	0.687865	0.376552	-0.158373	0.0979967	0.241677	0.228309	-3.52646	-2.67009	0.869972	57	-0.0375498	-11.0969	-4.66404	3.41743	3.39095	4.91102	NA	NA	-7.2989	8.2573	0.104561
STRASTRO21 pE	astrocyte (striatum)	astrocyte (striatum)	naive	striatum	wt	pE	Smart-seq 3	AS-557328-LR-54049	AS-558483-LR-56166_AS-558676-LR-56167	2495438	8153858	9569	995036	9025326	TRUE	0.733394	0.290574	0.33596	0.704847	0.368887	-0.146309	0.102345	0.286155	0.280667	-3.81349	-2.873	0.704421	35	-1.74185	-10.845	-5.23269	1.75804	3.59148	4.52453	NA	NA	-6.20043	7.41294	0.121907
STRASTRO23 pE	astrocyte (striatum)	astrocyte (striatum)	naive	striatum	wt	pE	Smart-seq 3	AS-557332-LR-54049	AS-558487-LR-56166_AS-558680-LR-56167	2216500	8389330	8906	1112645	10204041	TRUE	0.709036	0.0392192	0.296238	0.705635	0.409397	-0.172088	0.09815	0.0738899	0.0506705	-4.22761	-3.00431	0.718104	37	-0.221697	-11.7291	-4.9438	3.38432	2.1266	5.65394	NA	NA	-8.14753	7.90006	0.0727217
STRASTRO6 pE	astrocyte (striatum)	astrocyte (striatum)	naive	striatum	wt	pE	Smart-seq 3	AS-557296-LR-54049	AS-558343-LR-56166_AS-558536-LR-56167	1025739	8562653	8136	1254753	11447528	TRUE	0.723604	0.149282	0.31683	0.680826	0.363995	-0.167043	0.0869923	0.175019	0.15178	-4.41784	-2.86949	0.67599	30	-0.494797	-11.853	-5.47308	3.67527	2.23273	4.45617	NA	NA	-7.4853	7.65524	0.0721847
STRASTRO9 pE	astrocyte (striatum)	astrocyte (striatum)	naive	striatum	wt	pE	Smart-seq 3	AS-557302-LR-54049	AS-558367-LR-56166_AS-558560-LR-56167	2324857	5644841	9509	877102	7973778	TRUE	0.742557	0.032364	0.349318	0.710269	0.360951	-0.134669	0.107935	0.0524459	0.0394439	-3.76334	-2.96471	0.675639	29	-1.64652	-11.193	-4.92134	3.53052	3.52576	5.53628	NA	NA	-7.21781	7.94182	0.103977
NSC-B1 pE	vSVZ astrocyte	vSVZ astrocyte	naive	vSVZ	wt	pE	Smart-seq 3	AS-557334-LR-54049	AS-558321-LR-56166_AS-558514-LR-56167	1879160	13837130	8046	1492344	13642320	TRUE	0.735864	0.0314015	0.417753	0.638389	0.220636	-0.0914409	0.0625057	0.0480996	0.0426462	-3.51906	-2.80686	0.853382	54	-0.6837	-10.5782	-4.55022	3.03815	3.44184	5.64616	NA	NA	NA	NA	0.135917
NSC-B10 pE	vSVZ astrocyte	vSVZ astrocyte	naive	vSVZ	wt	pE	Smart-seq 3	AS-557352-LR-54049	AS-558393-LR-56166_AS-558586-LR-56167	2988802	5315543	10321	829800	7558646	TRUE	0.752798	0.0316143	0.411549	0.704716	0.293167	-0.0813496	0.109446	0.0587046	0.0384601	-4.05494	-2.88936	0.712688	36	-0.128747	-11.2497	-3.98619	2.73054	2.93294	5.49548	NA	NA	NA	NA	0.116446
NSC-B11 pE	aNSC	aNSC	naive	vSVZ	wt	pE	Smart-seq 3	AS-557354-LR-54049	AS-558395-LR-56166_AS-558588-LR-56167	2175111	4633936	10495	772577	6996682	TRUE	0.743209	0.0384578	0.56967	0.464767	-0.104903	0.0382874	-0.0581581	0.0492404	0.0662939	1.87862	-2.05238	2.49704	211	2.75029	-3.79599	0.564806	1.03736	0.948648	2.51461	NA	NA	NA	NA	0.500173
NSC-B13 pE	vSVZ astrocyte	vSVZ astrocyte	naive	vSVZ	wt	pE	Smart-seq 3	AS-557358-LR-54049	AS-558417-LR-56166_AS-558610-LR-56167	2889920	4049988	9920	518833	4708446	TRUE	0.736418	0.13175	0.371895	0.662604	0.29071	-0.109596	0.0756303	0.15928	0.139382	-4.31106	-2.77517	0.659155	25	-1.4773	-11.01	-4.08572	2.51457	2.47288	5.01575	NA	NA	NA	NA	0.107527
NSC-B15 pE	aNSC	aNSC	naive	vSVZ	wt	pE	Smart-seq 3	AS-557362-LR-54049	AS-558421-LR-56166_AS-558614-LR-56167	902890	5866984	9622	813247	7427830	TRUE	0.739261	0.0329645	0.59251	0.455032	-0.137479	0.0418641	-0.069055	0.0434994	0.0497086	1.88053	-2.0298	2.48058	210	1.7631	-4.09543	0.197229	0.382773	1.09689	2.53507	NA	NA	NA	NA	0.421371
NSC-B16 pE	vSVZ astrocyte	vSVZ astrocyte	naive	vSVZ	wt	pE	Smart-seq 3	AS-557364-LR-54049	AS-558441-LR-56166_AS-558634-LR-56167	2602635	4831030	10274	857061	7778899	TRUE	0.729346	0.0296231	0.348636	0.669417	0.320782	-0.132087	0.0880001	0.0534474	0.040954	-3.82743	-2.94425	0.703363	34	-0.874465	-10.988	-4.21331	3.08829	3.19235	5.4123	NA	NA	NA	NA	0.123005
NSC-B17 pE	qNSC2	qNSC2	naive	vSVZ	wt	pE	Smart-seq 3	AS-557366-LR-54049	AS-558443-LR-56166_AS-558636-LR-56167	2357631	5332007	9383	795916	7242681	TRUE	0.739862	0.185003	0.658085	0.482919	-0.175166	0.0865026	-0.0498526	0.189617	0.185287	-1.69276	-1.98537	1.68021	137	0.0715259	-8.20784	-3.03489	-0.269414	2.54649	4.71814	NA	NA	NA	NA	0.199229
NSC-B19 pE	TAP	TAP	naive	vSVZ	wt	pE	Smart-seq 3	AS-557370-LR-54049	AS-558465-LR-56166_AS-558658-LR-56167	2502251	5315434	10660	1308905	11754584	TRUE	0.712171	0.0497214	0.625847	0.439411	-0.186436	0.0747791	-0.0870498	0.056419	0.0773012	4.23584	-0.102925	3.57221	331	4.07663	-2.68811	-1.73327	-0.671555	-0.945801	-0.721212	NA	NA	NA	NA	0.614397
NSC-B20 pE	vSVZ astrocyte	vSVZ astrocyte	naive	vSVZ	wt	pE	Smart-seq 3	AS-557372-LR-54049	AS-558467-LR-56166_AS-558660-LR-56167	2475219	3890856	9357	675948	6135648	TRUE	0.733876	0.0349807	0.393297	0.649629	0.256332	-0.0956828	0.0712039	0.055678	0.0507077	-4.25087	-2.75967	0.729662	38	-1.48675	-10.6428	-3.98201	2.82911	2.50923	5.91675	NA	NA	NA	NA	0.124147
NSC-B21 pE	vSVZ astrocyte	vSVZ astrocyte	naive	vSVZ	wt	pE	Smart-seq 3	AS-557376-LR-54049	AS-558489-LR-56166_AS-558682-LR-56167	2854564	7785275	8610	762241	6926748	TRUE	0.74151	0.313462	0.338077	0.707196	0.36912	-0.138821	0.0929755	0.300934	0.297967	-3.46422	-2.43107	0.999493	71	0.428441	-11.3353	-4.97416	3.17261	3.36548	4.256	NA	NA	NA	NA	0.027059
NSC-B22 pE	aNSC	aNSC	naive	vSVZ	wt	pE	Smart-seq 3	AS-557378-LR-54049	AS-558491-LR-56166_AS-558684-LR-56167	2060811	7382382	10500	861007	7938673	TRUE	0.736375	0.0624528	0.638972	0.478996	-0.159977	0.0777625	-0.0538002	0.0766126	0.105027	2.57808	-2.26064	2.79283	237	1.99717	-3.7623	-2.09016	0.292194	0.580191	-0.288376	NA	NA	NA	NA	0.463254
NSC-B23 pE	TAP	TAP	naive	vSVZ	wt	pE	Smart-seq 3	AS-557380-LR-54049	AS-558493-LR-56166_AS-558686-LR-56167	2235914	4523057	9896	745912	6858257	TRUE	0.734223	0.0530757	0.660715	0.474993	-0.185722	0.0933828	-0.0557934	0.0620817	0.0816404	3.85382	-1.29453	3.14988	289	3.96989	-1.42112	-2.39998	-1.02022	0.606399	-0.438931	NA	NA	NA	NA	0.639314
NSC-B4 pE	vSVZ astrocyte	vSVZ astrocyte	naive	vSVZ	wt	pE	Smart-seq 3	AS-557340-LR-54049	AS-558345-LR-56166_AS-558538-LR-56167	1984838	7660693	8901	1032262	9449266	TRUE	0.746956	0.0318229	0.478274	0.559596	0.0813221	-0.0358165	0.00168831	0.0472884	0.0424631	-3.12002	-2.27954	1.22804	112	-0.854081	-10.9721	-0.0952662	0.988769	3.41725	5.49687	NA	NA	NA	NA	0.179793
NSC-B9 pE	vSVZ astrocyte	vSVZ astrocyte	naive	vSVZ	wt	pE	Smart-seq 3	AS-557350-LR-54049	AS-558373-LR-56166_AS-558566-LR-56167	1315147	4544860	9176	652957	5936735	TRUE	0.7037	0.025213	0.404316	0.599323	0.195007	-0.0836622	0.0447609	0.0366946	0.035198	-3.3504	-2.51829	1.02831	76	-0.717315	-10.7358	-3.77254	2.08655	3.5823	5.55486	NA	NA	NA	NA	0.133785
NSC1 pE	vSVZ astrocyte	vSVZ astrocyte	naive	vSVZ	wt	pE	Smart-seq 3	AS-557238-LR-54049	AS-558309-LR-56166_AS-558502-LR-56167	1122546	9003166	8206	1129721	10304088	TRUE	0.722457	0.0334561	0.367851	0.638947	0.271096	-0.121067	0.0669417	0.0603314	0.0445829	-4.00901	-3.06606	0.631242	18	0.318791	-11.1436	-5.66686	3.06127	2.65936	6.01736	NA	NA	NA	NA	0.111495
NSC10 pE	vSVZ astrocyte	vSVZ astrocyte	naive	vSVZ	wt	pE	Smart-seq 3	AS-557256-LR-54049	AS-558381-LR-56166_AS-558574-LR-56167	1310356	9864987	7961	1156616	10632070	TRUE	0.717751	0.0912501	0.38544	0.667379	0.281939	-0.108523	0.0829445	0.132242	0.105324	-4.87635	-2.51626	0.690095	32	-1.22722	-10.8939	-5.13318	2.30664	1.22541	4.30618	NA	NA	NA	NA	0.109616
NSC11 pE	qNSC2	qNSC2	naive	vSVZ	wt	pE	Smart-seq 3	AS-557258-LR-54049	AS-558383-LR-56166_AS-558576-LR-56167	1094438	6209639	8383	926199	8418094	TRUE	0.753348	0.0363829	0.628146	0.482186	-0.14596	0.0665079	-0.0460127	0.0456519	0.0541685	-1.21875	-1.91976	1.77474	148	-0.412466	-6.70532	0.838745	0.692069	1.24101	3.12008	NA	NA	NA	NA	0.220869
NSC12 pE	vSVZ astrocyte	vSVZ astrocyte	naive	vSVZ	wt	pE	Smart-seq 3	AS-557260-LR-54049	AS-558385-LR-56166_AS-558578-LR-56167	1928791	5191270	9144	699441	6360236	TRUE	0.748167	0.0287497	0.413324	0.644632	0.231308	-0.0774475	0.0561299	0.0443196	0.0418922	-3.64998	-2.8117	0.801525	45	-0.0322343	-11.0649	-5.21092	2.92013	3.34986	5.85692	NA	NA	NA	NA	0.144696
NSC13 pE	qNSC2	qNSC2	naive	vSVZ	wt	pE	Smart-seq 3	AS-557262-LR-54049	AS-558405-LR-56166_AS-558598-LR-56167	1752556	10209535	9006	1260196	11519786	TRUE	0.746501	0.0392021	0.686231	0.436798	-0.249433	0.105796	-0.0701384	0.0589631	0.0571948	-1.36992	-1.90446	1.96696	172	-0.483503	-6.98297	1.82793	0.580046	2.359	5.23835	NA	NA	NA	NA	0.234752
NSC14 pE	qNSC2	qNSC2	naive	vSVZ	wt	pE	Smart-seq 3	AS-557264-LR-54049	AS-558407-LR-56166_AS-558600-LR-56167	1161516	4404820	9015	628095	5677519	TRUE	0.732265	0.0328716	0.625929	0.459676	-0.166253	0.0673454	-0.056891	0.0440516	0.0472887	-1.44075	-2.00957	1.79246	150	-0.245742	-6.78901	0.833757	0.670193	2.467	5.22404	NA	NA	NA	NA	0.23194
NSC15 pE	vSVZ astrocyte	vSVZ astrocyte	naive	vSVZ	wt	pE	Smart-seq 3	AS-557266-LR-54049	AS-558409-LR-56166_AS-558602-LR-56167	1961565	14193540	9248	989737	8957549	TRUE	0.731658	0.029982	0.450956	0.660792	0.209835	-0.0535351	0.069914	0.0493563	0.0680878	-3.55866	-2.29691	1.03384	79	-0.647614	-11.035	-5.16073	2.10072	3.14319	5.47635	NA	NA	NA	NA	0.138681
NSC16 pE	vSVZ astrocyte	vSVZ astrocyte	naive	vSVZ	wt	pE	Smart-seq 3	AS-557268-LR-54049	AS-558429-LR-56166_AS-558622-LR-56167	1076020	14325327	8988	1215846	11155709	TRUE	0.729407	0.168343	0.333573	0.677511	0.343938	-0.147076	0.0856056	0.186043	0.179438	-4.13615	-3.07029	0.531122	15	-1.60834	-11.0897	-5.16791	1.8322	2.20245	4.63389	NA	NA	NA	NA	0.0932286
NSC17 pE	vSVZ astrocyte	vSVZ astrocyte	naive	vSVZ	wt	pE	Smart-seq 3	AS-557270-LR-54049	AS-558431-LR-56166_AS-558624-LR-56167	1117929	4554698	7001	697390	6296004	TRUE	0.724691	0.0294631	0.385562	0.627549	0.241987	-0.101599	0.0460962	0.039418	0.037627	-3.31853	-2.39885	1.08634	90	-0.699229	-10.0664	-4.79111	3.02875	3.47939	5.72231	NA	NA	NA	NA	0.158208
NSC18 pE	vSVZ astrocyte	vSVZ astrocyte	naive	vSVZ	wt	pE	Smart-seq 3	AS-557272-LR-54049	AS-558433-LR-56166_AS-558626-LR-56167	3202977	4502625	8986	681371	6178540	TRUE	0.738539	0.0375064	0.305981	0.680982	0.375001	-0.154445	0.0956384	0.0632723	0.0466292	-4.28999	-3.03103	0.512755	13	0.364443	-11.0587	-5.35486	3.45228	2.09522	5.76349	NA	NA	NA	NA	0.106624
NSC19 pE	qNSC2	qNSC2	naive	vSVZ	wt	pE	Smart-seq 3	AS-557274-LR-54049	AS-558453-LR-56166_AS-558646-LR-56167	1221805	6972683	7956	971731	8924850	TRUE	0.741934	0.029719	0.687436	0.48594	-0.201496	0.106704	-0.0479628	0.0371235	0.0434151	-1.55562	-1.74242	1.85911	157	-0.403414	-7.3353	0.345233	1.01396	3.0109	5.27948	NA	NA	NA	NA	0.23723
NSC2 pE	vSVZ astrocyte	vSVZ astrocyte	naive	vSVZ	wt	pE	Smart-seq 3	AS-557240-LR-54049	AS-558311-LR-56166_AS-558504-LR-56167	1028933	9375742	8159	1389172	12654968	TRUE	0.736239	0.0375426	0.411324	0.643013	0.231688	-0.0933478	0.0685749	0.0576892	0.047302	-3.67918	-2.65241	0.910862	60	-1.3161	-10.7773	-4.08961	2.9481	3.11162	5.31802	NA	NA	NA	NA	0.116812
NSC22 pE	TAP	TAP	naive	vSVZ	wt	pE	Smart-seq 3	AS-557282-LR-54049	AS-558479-LR-56166_AS-558672-LR-56167	1444755	5426239	9753	1013690	9131567	TRUE	0.710088	0.0652072	0.541773	0.480477	-0.0612962	0.0058603	-0.0631565	0.0811159	0.102676	3.9435	-1.31541	3.19859	293	3.88413	-2.43708	0.00506996	0.715523	-0.853098	-0.669746	NA	NA	NA	NA	0.608886
NSC23 pE	vSVZ astrocyte	vSVZ astrocyte	naive	vSVZ	wt	pE	Smart-seq 3	AS-557284-LR-54049	AS-558481-LR-56166_AS-558674-LR-56167	1706527	8303828	8958	974222	8934106	TRUE	0.729126	0.0568278	0.331411	0.667736	0.336325	-0.145148	0.0782878	0.0987131	0.0671755	-4.88434	-2.89241	0.425366	11	0.325951	-11.2559	-5.16973	3.54417	1.37034	4.93542	NA	NA	NA	NA	0.110375
NSC3 pE	qNSC2	qNSC2	naive	vSVZ	wt	pE	Smart-seq 3	AS-557242-LR-54049	AS-558313-LR-56166_AS-558506-LR-56167	1346329	5066989	9384	663450	6016232	TRUE	0.754116	0.309179	0.595399	0.483139	-0.112259	0.0364555	-0.0539374	0.284741	0.28749	-1.6283	-1.74194	1.9097	164	-0.591939	-7.05458	0.347965	0.909219	3.43116	4.72639	NA	NA	NA	NA	0.239979
NSC4 pE	qNSC2	qNSC2	naive	vSVZ	wt	pE	Smart-seq 3	AS-557244-LR-54049	AS-558333-LR-56166_AS-558526-LR-56167	705448	12845084	8138	1514709	13850172	TRUE	0.752313	0.0375781	0.68835	0.50281	-0.18554	0.113546	-0.0414868	0.048537	0.0575108	-1.50486	-1.77277	1.92818	167	-0.248149	-6.84022	1.86717	0.277094	2.5621	5.20849	NA	NA	NA	NA	0.23723
NSC5 pE	qNSC2	qNSC2	naive	vSVZ	wt	pE	Smart-seq 3	AS-557246-LR-54049	AS-558335-LR-56166_AS-558528-LR-56167	1054080	10145609	8712	1251604	11476957	TRUE	0.750875	0.16355	0.646004	0.46408	-0.181924	0.078108	-0.0642194	0.176555	0.167929	-1.3799	-1.92419	1.98946	175	-0.234022	-7.23932	0.226644	0.95348	2.53876	4.61504	NA	NA	NA	NA	0.250669
NSC6 pE	vSVZ astrocyte	vSVZ astrocyte	naive	vSVZ	wt	pE	Smart-seq 3	AS-557248-LR-54049	AS-558337-LR-56166_AS-558530-LR-56167	718506	3604676	7834	677972	6115688	TRUE	0.710193	0.0286007	0.42259	0.579506	0.156917	-0.0668528	0.0184543	0.0483252	0.0344944	-3.46114	-2.51691	0.969009	68	-0.745975	-10.6625	-4.31801	2.3742	3.28834	5.53119	NA	NA	NA	NA	0.130007
NSC7 pE	vSVZ astrocyte	vSVZ astrocyte	naive	vSVZ	wt	pE	Smart-seq 3	AS-557250-LR-54049	AS-558357-LR-56166_AS-558550-LR-56167	2207260	19339484	9106	1626221	14982662	TRUE	0.732135	0.0361253	0.310587	0.670571	0.359984	-0.171568	0.0958177	0.0518986	0.0475914	-3.92989	-3.01785	0.702233	33	0.0393804	-11.2983	-4.57838	3.27742	2.70118	5.90094	NA	NA	NA	NA	0.0991458
NSC8 pE	qNSC2	qNSC2	naive	vSVZ	wt	pE	Smart-seq 3	AS-557252-LR-54049	AS-558359-LR-56166_AS-558552-LR-56167	1247151	5972662	8873	875742	7991927	TRUE	0.745573	0.0368115	0.657357	0.469235	-0.188121	0.0878141	-0.046542	0.0506178	0.0512034	-1.48204	-1.92536	1.70326	141	-0.668124	-6.97598	0.691985	1.03028	2.53622	5.12517	NA	NA	NA	NA	0.224613
NSC9 pE	vSVZ astrocyte	vSVZ astrocyte	naive	vSVZ	wt	pE	Smart-seq 3	AS-557254-LR-54049	AS-558361-LR-56166_AS-558554-LR-56167	2351021	10829267	7741	1102661	10105496	TRUE	0.728869	0.0478483	0.438744	0.606234	0.16749	-0.0744323	0.0416061	0.0828229	0.0607965	-4.2031	-2.80569	0.788788	43	-0.195903	-11.2812	-5.10242	2.60471	1.97725	5.48232	NA	NA	NA	NA	0.139149
OB102 pF	neuroblast/neuron (OB)	neuroblast/neuron (OB)	naive	olfactory bulb	wt	pF	Smart-seq 3	AS-607146-LR-56104	AS-636628-LR-56903	428030	3869038	3107	332688	3022725	TRUE	0.714053	0.0666928	0.54939	0.406506	-0.142884	0.0129841	-0.0864624	0.0880225	0.103291	-0.565666	3.21863	5.61361	463	4.89829	9.2704	1.54621	-2.45582	-7.83539	-6.56554	NA	NA	NA	NA	0.940035
OB103 pF	neuroblast/neuron (OB)	neuroblast/neuron (OB)	naive	olfactory bulb	wt	pF	Smart-seq 3	AS-607148-LR-56104	AS-636640-LR-56903	291787	3723971	3576	90803	779089	TRUE	0.710351	0.0907136	0.675819	0.461667	-0.214152	0.0854242	-0.0623482	0.116577	0.124974	-0.522015	3.13825	5.64168	465	4.97996	9.36582	1.73887	-2.09648	-8.32797	-7.33949	NA	NA	NA	NA	0.935436
OB116 pF	neuroblast/neuron (OB)	neuroblast/neuron (OB)	naive	olfactory bulb	wt	pF	Smart-seq 3	AS-607174-LR-56104	AS-636606-LR-56903	227207	510065	3255	101546	934844	TRUE	0.729679	0.0722024	0.648229	0.419546	-0.228683	0.0628156	-0.0666833	0.101994	0.107402	0.0860567	2.80667	5.17062	434	6.24414	6.63923	-0.725781	-1.59734	-7.5228	-5.92678	NA	NA	NA	NA	0.918642
OB118 pF	neuroblast/neuron (OB)	neuroblast/neuron (OB)	naive	olfactory bulb	wt	pF	Smart-seq 3	AS-607178-LR-56104	AS-636630-LR-56903	299530	3750138	3525	87779	779485	TRUE	0.753073	0.0736012	0.749466	0.521404	-0.228062	0.129142	0.0236006	0.0867842	0.126764	5.74114	-1.76423	6.27519	479	-9.74214	10.0086	1.35334	-3.62579	-8.38123	-7.24159	NA	NA	NA	NA	NA
OB128 pF	neuroblast/neuron (OB)	neuroblast/neuron (OB)	naive	olfactory bulb	wt	pF	Smart-seq 3	AS-607198-LR-56104	AS-636755-LR-56946	430787	883484	3054	158774	1401426	TRUE	0.712856	0.0727673	0.588211	0.436748	-0.151464	0.0315392	-0.0571603	0.0921161	0.120926	-0.164985	2.8524	5.37482	446	4.84503	9.28449	1.49981	-2.38934	-7.66913	-6.12476	NA	NA	NA	NA	0.918137
OB129 pF	neuroblast/neuron (OB)	neuroblast/neuron (OB)	naive	olfactory bulb	wt	pF	Smart-seq 3	AS-607200-LR-56104	AS-636767-LR-56946	431625	950559	4458	168606	1537439	TRUE	0.744125	0.0665711	0.689531	0.423088	-0.266442	0.104625	-0.0768549	0.0760663	0.10101	-0.472073	3.11974	5.47257	457	7.70698	7.69557	-0.158927	-2.74279	-7.65876	-6.20054	NA	NA	NA	NA	0.948019
OB130 pF	neuroblast/neuron (OB)	neuroblast/neuron (OB)	naive	olfactory bulb	wt	pF	Smart-seq 3	AS-607202-LR-56104	AS-636779-LR-56946	385669	237362	2973	98678	929830	TRUE	0.744381	0.0650581	0.562966	0.340278	-0.222688	0.03414	-0.11595	0.0684435	0.096335	3.77467	0.137009	3.65059	343	5.05478	9.22082	0.0270637	-2.2232	-4.51279	-2.36807	NA	NA	NA	NA	0.922608
OB131 pF	neuroblast/neuron (OB)	neuroblast/neuron (OB)	naive	olfactory bulb	wt	pF	Smart-seq 3	AS-607204-LR-56104	AS-636791-LR-56946	479185	2091879	4365	289624	2643021	TRUE	0.71087	0.0623029	0.563785	0.486647	-0.0771385	0.0122345	-0.0379288	0.0720501	0.107359	-0.563197	3.20819	5.61441	464	5.46937	8.73977	0.726903	-3.00056	-7.93833	-6.34799	NA	NA	NA	NA	0.94178
OB145 pF	neuroblast/neuron (OB)	neuroblast/neuron (OB)	naive	olfactory bulb	wt	pF	Smart-seq 3	AS-607232-LR-56104	AS-636769-LR-56946	429807	1291607	6179	138374	1250983	TRUE	0.722802	0.0763016	0.506872	0.405187	-0.101685	-0.0101392	-0.0871254	0.099054	0.123723	-0.443386	3.11537	5.58655	462	4.49495	8.98925	1.65497	-2.3592	-8.05545	-6.77494	NA	NA	NA	NA	0.952003
OB148 pF	neuroblast/neuron (OB)	neuroblast/neuron (OB)	naive	olfactory bulb	wt	pF	Smart-seq 3	AS-607238-LR-56104	AS-636805-LR-56946	184910	1266049	4047	88549	798136	TRUE	0.733074	0.0675298	0.650943	0.467007	-0.183937	0.0751477	-0.031821	0.0704695	0.128456	-0.358488	3.04921	5.43081	453	7.63606	8.13723	0.147806	-2.658	-8.14096	-6.84576	NA	NA	NA	NA	0.958477
OB153 pF	neuroblast/neuron (OB)	neuroblast/neuron (OB)	naive	olfactory bulb	wt	pF	Smart-seq 3	AS-607248-LR-56104	AS-636675-LR-56946	173279	837777	4374	123264	1108190	TRUE	0.71849	0.0688718	0.640183	0.435681	-0.204502	0.0770592	-0.0580045	0.0759207	0.111161	-0.399596	3.07436	5.38566	447	7.6488	7.15721	0.219472	-2.76772	-7.86101	-6.32869	NA	NA	NA	NA	0.944957
OB161 pF	neuroblast/neuron (OB)	neuroblast/neuron (OB)	naive	olfactory bulb	wt	pF	Smart-seq 3	AS-607264-LR-56104	AS-636771-LR-56946	196256	1710929	4042	271968	2494213	TRUE	0.724765	0.068246	0.548265	0.459845	-0.0884196	0.0179565	-0.0573635	0.0864902	0.113502	-0.234601	2.97401	5.39403	450	5.04539	7.51049	1.18839	-2.29272	-7.85321	-6.24979	NA	NA	NA	NA	0.928064
OB163 pF	neuroblast/neuron (OB)	neuroblast/neuron (OB)	naive	olfactory bulb	wt	pF	Smart-seq 3	AS-607268-LR-56104	AS-636795-LR-56946	197263	1878919	3767	339659	3127884	TRUE	0.750721	0.0782842	0.640781	0.57876	-0.0620218	0.0725414	0.017509	0.0856131	0.130905	5.78057	-1.81347	6.03671	470	-10.3581	8.03482	1.42419	-3.51712	-7.70778	-6.40141	NA	NA	NA	NA	NA
OB173 pF	neuroblast/neuron (OB)	neuroblast/neuron (OB)	naive	olfactory bulb	wt	pF	Smart-seq 3	AS-607288-LR-56104	AS-636725-LR-56946	388620	1781655	4653	397323	3638083	TRUE	0.724169	0.0633317	0.543843	0.438395	-0.105448	0.00870605	-0.065542	0.0656598	0.101363	0.232913	2.63127	5.14553	433	5.55647	8.03077	1.68667	-2.22295	-7.32842	-5.48912	NA	NA	NA	NA	0.943069
OB174 pF	neuroblast/neuron (OB)	neuroblast/neuron (OB)	naive	olfactory bulb	wt	pF	Smart-seq 3	AS-607290-LR-56104	AS-636737-LR-56946	245185	1837422	4468	213973	1957640	TRUE	0.767545	0.0741096	0.682387	0.643171	-0.0392153	0.0997402	0.0617544	0.0891286	0.101239	5.77788	-1.79206	6.18466	477	-9.25084	7.71572	1.58915	-3.64426	-7.79678	-6.6978	NA	NA	NA	NA	NA
OB180 pF	neuroblast/neuron (OB)	neuroblast/neuron (OB)	naive	olfactory bulb	wt	pF	Smart-seq 3	AS-607302-LR-56104	AS-636809-LR-56946	241878	1677809	4176	111704	1029518	TRUE	0.749355	0.0724271	0.538975	0.430725	-0.108251	0.0267905	-0.0606063	0.0940266	0.12998	-0.396461	3.05678	5.49464	458	6.77191	7.24092	0.439231	-2.41513	-8.24938	-6.75535	NA	NA	NA	NA	0.930391
OB185 pF	neuroblast/neuron (OB)	neuroblast/neuron (OB)	naive	olfactory bulb	wt	pF	Smart-seq 3	AS-607312-LR-56104	AS-636679-LR-56946	231068	2095214	3872	420019	3889876	TRUE	0.741905	0.0714583	0.59126	0.433724	-0.157536	0.0447871	-0.0633836	0.0798494	0.107842	-0.126245	2.87046	5.40235	452	4.05093	7.61169	1.3486	-2.53016	-7.6488	-5.94593	NA	NA	NA	NA	0.955334
OB192 pF	neuroblast/neuron (OB)	neuroblast/neuron (OB)	naive	olfactory bulb	wt	pF	Smart-seq 3	AS-607326-LR-56104	AS-636763-LR-56946	119615	1924993	4089	365448	3364255	TRUE	0.753092	0.0655334	0.64885	0.584056	-0.0647936	0.0773361	0.0250801	0.0727654	0.107829	5.70853	-1.74089	6.05969	472	-9.64131	8.15779	1.34575	-3.74817	-7.64407	-6.16034	NA	NA	NA	NA	NA
OB193 pF	neuroblast/neuron (OB)	neuroblast/neuron (OB)	naive	olfactory bulb	wt	pF	Smart-seq 3	AS-607328-LR-56104	AS-636775-LR-56946	40690	579122	3760	113095	1023069	TRUE	0.708997	0.0666602	0.492475	0.492381	-9.42195e-05	-0.02252	-0.0283188	0.0742194	0.123436	-0.0246725	2.89929	5.25346	441	7.12765	7.24066	0.0187075	-1.25741	-7.66482	-5.98441	NA	NA	NA	NA	0.959393
OB201 pF	neuroblast/neuron (OB)	neuroblast/neuron (OB)	naive	olfactory bulb	wt	pF	Smart-seq 3	AS-607344-LR-56104	AS-636681-LR-56946	103666	60247753	3287	256367	2239914	TRUE	0.750842	0.140386	0.657258	0.444851	-0.212407	0.0812371	-0.0550099	0.197965	0.233889	-0.62939	2.99212	5.4319	454	6.99494	7.43807	1.61079	-2.03949	-8.3553	-7.26916	NA	NA	NA	NA	0.936741
OB204 pF	neuroblast/neuron (OB)	neuroblast/neuron (OB)	naive	olfactory bulb	wt	pF	Smart-seq 3	AS-607350-LR-56104	AS-636717-LR-56946	49828	462958	3545	186297	1770586	TRUE	0.730865	0.0554573	0.557914	0.43755	-0.120363	0.0262442	-0.0630644	0.0654483	0.0957092	3.78829	0.604274	3.85327	375	6.63584	7.6043	1.74165	-1.46442	-3.68769	-2.30144	NA	NA	NA	NA	0.931656
OB214 pF	neuroblast/neuron (OB)	neuroblast/neuron (OB)	naive	olfactory bulb	wt	pF	Smart-seq 3	AS-607370-LR-56104	AS-636837-LR-56946	120332	1935869	4881	133544	1222761	TRUE	0.762168	0.0737135	0.645401	0.618724	-0.0266772	0.0814178	0.0532668	0.0975822	0.118337	5.75833	-1.78547	6.19792	478	-10.3295	8.0511	1.20757	-3.61871	-8.07759	-6.81388	NA	NA	NA	NA	NA
OB225 pF	neuroblast/neuron (OB)	neuroblast/neuron (OB)	naive	olfactory bulb	wt	pF	Smart-seq 3	AS-607392-LR-56104	AS-636799-LR-56946	105663	712572	3382	184915	1740596	TRUE	0.730141	0.0544676	0.620838	0.413115	-0.207722	0.0575386	-0.0832969	0.0621583	0.0775645	0.025284	2.87048	5.25031	439	7.6562	7.31099	0.183419	-2.83964	-7.65053	-6.03941	NA	NA	NA	NA	0.986875
OB27 pF	neuroblast/neuron (OB)	neuroblast/neuron (OB)	naive	olfactory bulb	wt	pF	Smart-seq 3	AS-606996-LR-56104	AS-636488-LR-56903	136898	1794553	3334	150758	1339298	TRUE	0.746846	0.0866782	0.695661	0.588964	-0.106697	0.094726	0.0334791	0.104905	0.143556	5.78671	-1.8141	6.09894	473	-10.1057	8.19527	1.30188	-3.50159	-7.94908	-6.69018	NA	NA	NA	NA	NA
OB29 pF	neuroblast/neuron (OB)	neuroblast/neuron (OB)	naive	olfactory bulb	wt	pF	Smart-seq 3	AS-607000-LR-56104	AS-636512-LR-56903	256739	788022	3897	164073	1509460	TRUE	0.726951	0.0739423	0.55745	0.460213	-0.0972367	0.0197012	-0.0652438	0.0894609	0.117369	0.120143	2.75583	5.19461	438	7.72095	7.87423	0.761572	-3.07046	-7.48513	-5.71808	NA	NA	NA	NA	0.938786
OB30 pF	neuroblast/neuron (OB)	neuroblast/neuron (OB)	naive	olfactory bulb	wt	pF	Smart-seq 3	AS-607002-LR-56104	AS-636524-LR-56903	179856	318951	3592	97066	921367	TRUE	0.738652	0.0680608	0.592735	0.395528	-0.197207	0.0301623	-0.0810753	0.0827089	0.11088	3.73328	0.649016	3.9806	390	5.58	8.74021	1.16009	-1.99232	-4.33564	-2.21084	NA	NA	NA	NA	0.946589
OB34 pF	neuroblast/neuron (OB)	neuroblast/neuron (OB)	naive	olfactory bulb	wt	pF	Smart-seq 3	AS-607010-LR-56104	AS-636572-LR-56903	82697	3271254	3246	259809	2311160	TRUE	0.719148	0.0240252	0.643949	0.429099	-0.214849	0.074315	-0.072208	0.0248962	0.0376036	-0.485208	3.2433	5.76092	466	7.46843	6.88654	0.32641	-2.94513	4.01843	5.67715	NA	NA	NA	NA	0.931932
OB48 pF	neuroblast/neuron (OB)	neuroblast/neuron (OB)	naive	olfactory bulb	wt	pF	Smart-seq 3	AS-607038-LR-56104	AS-636550-LR-56903	74518	315488	3461	99496	844368	TRUE	0.681857	0.0847332	0.626646	0.323391	-0.303255	0.0599823	-0.116813	0.0861342	0.107225	0.206929	2.61245	5.17658	437	5.25053	8.98687	1.30074	-2.05221	-7.65785	-5.69297	NA	NA	NA	NA	0.980002
OB52 pF	neuroblast/neuron (OB)	neuroblast/neuron (OB)	naive	olfactory bulb	wt	pF	Smart-seq 3	AS-607046-LR-56104	AS-636598-LR-56903	275197	3188189	3982	96546	851516	TRUE	0.776096	0.0972971	0.662037	0.712245	0.0502079	0.0771495	0.0896062	0.137036	0.13557	5.72279	-1.75227	6.153	475	-9.08478	7.93706	1.45687	-3.49582	-8.2212	-7.28177	NA	NA	NA	NA	NA
OB548 pF	neuroblast/neuron (OB)	neuroblast/neuron (OB)	naive	olfactory bulb	wt	pF	Smart-seq 3	AS-608038-LR-56104	AS-640155-LR-57108	558064	4431782	5981	712895	6652948	TRUE	0.7719	0.0761572	0.706779	0.635192	-0.0715869	0.117691	0.0506389	0.0906971	0.101556	5.61862	-1.65904	6.27519	481	-9.84666	9.90303	1.3584	-3.75138	-7.75453	-6.04502	NA	NA	NA	NA	NA
OB550 pF	neuroblast/neuron (OB)	neuroblast/neuron (OB)	naive	olfactory bulb	wt	pF	Smart-seq 3	AS-608042-LR-56104	AS-640159-LR-57108	498861	714879	6501	130783	1243191	TRUE	0.758172	0.0865305	0.610243	0.556944	-0.0532986	0.0575256	0.00762774	0.0961354	0.128395	5.48789	-1.5794	5.88731	468	-9.98153	9.74292	1.20504	-3.783	-6.87515	-5.09248	NA	NA	NA	NA	NA
OB552 pF	neuroblast/neuron (OB)	neuroblast/neuron (OB)	naive	olfactory bulb	wt	pF	Smart-seq 3	AS-608046-LR-56104	AS-640163-LR-57108	447967	5413975	4840	213024	1825325	TRUE	0.689002	0.105105	0.536501	0.436595	-0.0999063	0.0161028	-0.0678111	0.117768	0.172074	-0.411314	3.02754	5.44357	455	5.08799	6.86039	1.5844	-2.35515	-8.24881	-6.93146	NA	NA	NA	NA	0.911332
OB56 pF	neuroblast/neuron (OB)	neuroblast/neuron (OB)	naive	olfactory bulb	wt	pF	Smart-seq 3	AS-607054-LR-56104	AS-636646-LR-56903	275120	2309125	3776	95409	849314	TRUE	0.734637	0.0698929	0.625368	0.352866	-0.272502	0.0555884	-0.0916272	0.0993434	0.150793	-0.534255	3.15788	5.53218	459	6.78028	7.02453	1.69526	-2.1821	-8.39792	-7.26043	NA	NA	NA	NA	0.943914
OB57 pF	neuroblast/neuron (OB)	neuroblast/neuron (OB)	naive	olfactory bulb	wt	pF	Smart-seq 3	AS-607056-LR-56104	AS-636468-LR-56903	344893	2824412	2953	515119	4879485	TRUE	0.787408	0.0901329	0.557739	0.466111	-0.0916284	0.00547306	-0.0653743	0.113145	0.168561	0.251428	2.66093	4.93101	428	4.80233	9.22483	1.19616	-2.37702	-7.44788	-5.66146	NA	NA	NA	NA	0.913924
OB58 pF	neuroblast/neuron (OB)	neuroblast/neuron (OB)	naive	olfactory bulb	wt	pF	Smart-seq 3	AS-607058-LR-56104	AS-636480-LR-56903	473519	5360515	2970	672003	6075682	TRUE	0.733906	0.0835407	0.593801	0.473789	-0.120012	0.048953	-0.0533411	0.0987577	0.118354	0.135122	2.70845	5.17462	436	4.87441	9.21293	0.996161	-2.43661	-8.00178	-5.75537	NA	NA	NA	NA	0.908894
OB61 pF	neuroblast/neuron (OB)	neuroblast/neuron (OB)	naive	olfactory bulb	wt	pF	Smart-seq 3	AS-607064-LR-56104	AS-636516-LR-56903	266618	2078064	4746	370065	3402919	TRUE	0.755756	0.203982	0.676706	0.607589	-0.0691171	0.0958568	0.0450001	0.214935	0.231863	5.6795	-1.71548	6.13894	474	-10.1336	9.67788	1.36957	-3.81228	-7.75479	-6.33743	NA	NA	NA	NA	NA
OB623 pF	neuroblast/neuron (OB)	neuroblast/neuron (OB)	naive	olfactory bulb	wt	pF	Smart-seq 3	AS-608188-LR-56104	AS-640197-LR-57108	470899	5431200	5271	754737	6899056	TRUE	0.770906	0.0657465	0.707986	0.62769	-0.0802964	0.12604	0.0566062	0.0756152	0.0888782	5.55268	-1.61122	5.95573	469	-10.0534	9.7964	0.964327	-3.77932	-7.26613	-5.58449	NA	NA	NA	NA	NA
OB624 pF	neuroblast/neuron (OB)	neuroblast/neuron (OB)	naive	olfactory bulb	wt	pF	Smart-seq 3	AS-608190-LR-56104	AS-640199-LR-57108	316047	1773876	4192	167476	1487217	TRUE	0.702429	0.0916981	0.531974	0.356975	-0.174999	0.00988058	-0.10944	0.0981553	0.145088	-0.12572	2.9328	5.25203	440	5.0072	-2.09725	1.63253	-1.89851	-7.85471	-6.72619	NA	NA	NA	NA	0.718336
OB64 pF	neuroblast/neuron (OB)	neuroblast/neuron (OB)	naive	olfactory bulb	wt	pF	Smart-seq 3	AS-607070-LR-56104	AS-636552-LR-56903	276127	386531	4057	131027	1228719	TRUE	0.770971	0.0641294	0.707512	0.54708	-0.160432	0.119796	-0.00612523	0.0720599	0.104387	3.96262	-0.436217	3.24414	302	-9.28204	8.0901	1.22212	-3.55954	-4.04725	-2.96076	NA	NA	NA	NA	NA
OB645 pF	neuroblast/neuron (OB)	neuroblast/neuron (OB)	naive	olfactory bulb	wt	pF	Smart-seq 3	AS-608232-LR-56104	AS-640205-LR-57108	545896	672437	5132	121297	1072731	TRUE	0.733967	0.0774351	0.629167	0.55351	-0.0756568	0.0824341	0.0157837	0.0963181	0.118265	5.23311	-1.43304	5.29065	443	-9.17264	7.92502	1.02949	-3.39815	-7.20946	-5.40861	NA	NA	NA	NA	NA
OB646 pF	neuroblast/neuron (OB)	neuroblast/neuron (OB)	naive	olfactory bulb	wt	pF	Smart-seq 3	AS-608234-LR-56104	AS-640207-LR-57108	418466	611543	5391	143127	1265429	TRUE	0.699512	0.0960733	0.578784	0.396948	-0.181836	0.0334766	-0.0982916	0.108283	0.14076	0.243093	2.62788	5.0363	431	3.9612	5.916	0.524943	-1.38351	-7.54488	-5.78258	NA	NA	NA	NA	0.871125
OB648 pF	neuroblast/neuron (OB)	neuroblast/neuron (OB)	naive	olfactory bulb	wt	pF	Smart-seq 3	AS-608238-LR-56104	AS-640211-LR-57108	512629	6559848	5080	238724	2114868	TRUE	0.693294	0.0821976	0.522931	0.45514	-0.0677914	-0.00624773	-0.0612334	0.0915285	0.141481	0.014335	2.78683	5.25539	442	4.23081	6.0779	1.21791	-2.17688	-7.80465	-5.95278	NA	NA	NA	NA	0.894804
OB65 pF	neuroblast/neuron (OB)	neuroblast/neuron (OB)	naive	olfactory bulb	wt	pF	Smart-seq 3	AS-607072-LR-56104	AS-636564-LR-56903	105919	1948275	3162	386986	3506903	TRUE	0.740365	0.095906	0.588494	0.454008	-0.134485	0.0401772	-0.0670887	0.112569	0.144836	0.0646222	2.80461	5.14177	432	4.24739	7.50156	1.24468	-2.48193	-7.46819	-6.06737	NA	NA	NA	NA	0.917541
OB66 pF	neuroblast/neuron (OB)	neuroblast/neuron (OB)	naive	olfactory bulb	wt	pF	Smart-seq 3	AS-607074-LR-56104	AS-636576-LR-56903	243748	2295473	3709	220220	1985514	TRUE	0.732917	0.0790128	0.506722	0.457997	-0.0487253	-0.0120265	-0.0568418	0.106597	0.140216	-0.420503	3.08739	5.39203	449	4.4815	6.96387	1.46732	-2.39121	-8.15077	-6.54677	NA	NA	NA	NA	0.901017
OB667 pF	neuroblast/neuron (OB)	neuroblast/neuron (OB)	naive	olfactory bulb	wt	pF	Smart-seq 3	AS-608276-LR-56104	AS-640213-LR-57108	549373	1749949	6163	199654	1779675	TRUE	0.726667	0.0779423	0.607951	0.549504	-0.0584466	0.0494114	0.0168923	0.117396	0.147392	5.67174	-1.71317	6.04493	471	-9.05656	8.02179	1.56896	-3.32007	-7.63226	-6.26472	NA	NA	NA	NA	NA
OB668 pF	neuroblast/neuron (OB)	neuroblast/neuron (OB)	naive	olfactory bulb	wt	pF	Smart-seq 3	AS-608278-LR-56104	AS-640215-LR-57108	503425	2791268	6291	84525	707314	TRUE	0.722981	0.103137	0.655886	0.612923	-0.042963	0.0996885	0.0769882	0.135296	0.162364	5.71866	-1.74793	6.17961	476	-10.0836	8.23848	1.28126	-3.65998	-8.34132	-6.76213	NA	NA	NA	NA	NA
OB691 pF	neuroblast/neuron (OB)	neuroblast/neuron (OB)	naive	olfactory bulb	wt	pF	Smart-seq 3	AS-608324-LR-56104	AS-640225-LR-57108	819738	360690	5195	90775	754050	TRUE	0.672344	0.0987653	0.594524	0.46397	-0.130554	0.0479602	-0.0379464	0.124717	0.153743	0.336272	2.5527	4.82693	426	4.92164	7.58599	1.30729	-1.94409	-7.41854	-5.50062	NA	NA	NA	NA	0.924537
OB720 pF	neuroblast/neuron (OB)	neuroblast/neuron (OB)	naive	olfactory bulb	wt	pF	Smart-seq 3	AS-608382-LR-56104	AS-640247-LR-57108	465092	3974686	5915	248325	2277492	TRUE	0.742052	0.076125	0.621054	0.559046	-0.0620081	0.062745	-0.0066938	0.112431	0.117524	5.74809	-1.77442	6.27519	482	-9.55259	8.19585	1.42979	-3.67741	-8.20712	-7.05658	NA	NA	NA	NA	NA
OB74 pF	neuroblast/neuron (OB)	neuroblast/neuron (OB)	naive	olfactory bulb	wt	pF	Smart-seq 3	AS-607090-LR-56104	AS-636482-LR-56903	246896	3800257	3179	60272	509422	TRUE	0.72639	0.105062	0.671628	0.490991	-0.180638	0.0916583	-0.0220222	0.138275	0.172115	-0.636021	3.0484	5.56571	460	5.14405	9.24023	0.527889	-2.82366	-8.49797	-7.37873	NA	NA	NA	NA	0.944687
OB77 pF	neuroblast/neuron (OB)	neuroblast/neuron (OB)	naive	olfactory bulb	wt	pF	Smart-seq 3	AS-607096-LR-56104	AS-636518-LR-56903	167022	2677113	4292	88886	782621	TRUE	0.730149	0.0950933	0.557222	0.495915	-0.0613072	0.0280183	-0.0301285	0.129809	0.174151	-0.458771	3.08437	5.46466	456	4.51205	7.65579	1.08101	-2.54758	-8.10113	-6.89108	NA	NA	NA	NA	0.923491
OB78 pF	neuroblast/neuron (OB)	neuroblast/neuron (OB)	naive	olfactory bulb	wt	pF	Smart-seq 3	AS-607098-LR-56104	AS-636530-LR-56903	234064	1234796	3782	228792	2075326	TRUE	0.737106	0.0692503	0.54347	0.381516	-0.161954	0.0224237	-0.0977797	0.086383	0.127917	-0.170407	2.90446	5.36091	445	6.36743	8.30987	1.47764	-2.57244	-7.86816	-6.11931	NA	NA	NA	NA	0.948701
OB79 pF	neuroblast/neuron (OB)	neuroblast/neuron (OB)	naive	olfactory bulb	wt	pF	Smart-seq 3	AS-607100-LR-56104	AS-636542-LR-56903	285702	3856196	4192	326329	2985910	TRUE	0.727738	0.0748626	0.603293	0.453601	-0.149692	0.0567169	-0.059558	0.0926282	0.139041	-0.572838	3.13095	5.57265	461	4.36316	8.39225	1.52778	-2.48314	-8.29317	-7.13092	NA	NA	NA	NA	0.930143
OB93 pF	neuroblast/neuron (OB)	neuroblast/neuron (OB)	naive	olfactory bulb	wt	pF	Smart-seq 3	AS-607128-LR-56104	AS-636520-LR-56903	296038	339119	3168	91704	811532	TRUE	0.694157	0.0827916	0.581818	0.393601	-0.188217	0.0485525	-0.0838507	0.0955597	0.117772	0.263976	2.612	4.94892	429	4.87581	9.24882	1.68467	-1.71818	-7.14632	-5.30718	NA	NA	NA	NA	0.914345
OB95 pF	neuroblast/neuron (OB)	neuroblast/neuron (OB)	naive	olfactory bulb	wt	pF	Smart-seq 3	AS-607132-LR-56104	AS-636544-LR-56903	241897	926747	4134	247129	2233084	TRUE	0.734968	0.0801313	0.670299	0.552187	-0.118112	0.0956432	0.0144143	0.0843975	0.0957636	5.65354	-1.67761	6.27519	480	-9.86752	10.1545	1.0929	-3.41298	-7.63051	-6.08546	NA	NA	NA	NA	NA
OB99 pF	neuroblast/neuron (OB)	neuroblast/neuron (OB)	naive	olfactory bulb	wt	pF	Smart-seq 3	AS-607140-LR-56104	AS-636592-LR-56903	252232	1947793	3970	337770	3033110	TRUE	0.735299	0.0754028	0.647279	0.453489	-0.19379	0.0803637	-0.0637535	0.07784	0.120595	-0.319683	3.03211	5.35293	444	7.67706	7.80829	0.061646	-2.8673	-7.79275	-5.97689	NA	NA	NA	NA	0.937951
Str_Glast_1 pH	astrocyte (striatum)	astrocyte (striatum)	21 dpi	striatum	wt	pH	Smart-seq 3	AS-719188-LR-58739	AS-728245-LR-58959	122891	487635	4378	157563	1423889	TRUE	0.73648	0.401427	0.327049	0.625535	0.298486	-0.120564	0.0586338	0.396228	0.405067	NA	NA	NA	NA	NA	NA	NA	NA	NA	NA	NA	NA	-7.04456	7.0018	0.0961113
Str_Glast_10 pH	astrocyte (striatum)	astrocyte (striatum)	21 dpi	striatum	wt	pH	Smart-seq 3	AS-719206-LR-58739	AS-737340-LR-59066	193799	5234324	6112	1272036	11306331	TRUE	0.722057	0.36464	0.362929	0.627186	0.264257	-0.127685	0.0672663	0.35599	0.361172	NA	NA	NA	NA	NA	NA	NA	NA	NA	NA	NA	NA	-5.48041	8.98619	0.137423
Str_Glast_100 pH	astrocyte (striatum)	astrocyte (striatum)	21 dpi	striatum	wt	pH	Smart-seq 3	AS-719386-LR-58739	AS-739186-LR-59093	185890	387040	5086	171680	1567134	TRUE	0.728477	0.490687	0.305801	0.648598	0.342797	-0.127998	0.0514437	0.467662	0.485581	NA	NA	NA	NA	NA	NA	NA	NA	NA	NA	NA	NA	-6.27563	9.06608	0.112935
Str_Glast_102 pH	astrocyte (striatum)	astrocyte (striatum)	21 dpi	striatum	wt	pH	Smart-seq 3	AS-719390-LR-58739	AS-739190-LR-59093	155550	111638	4707	NA	NA	FALSE	NA	NA	NA	NA	NA	NA	NA	NA	NA	NA	NA	NA	NA	NA	NA	NA	NA	NA	NA	NA	NA	-7.98179	8.11408	0.0782286
Str_Glast_104 pH	astrocyte (striatum)	astrocyte (striatum)	21 dpi	striatum	wt	pH	Smart-seq 3	AS-719394-LR-58739	AS-739194-LR-59093	175387	4393029	4744	1040674	9326158	TRUE	0.710382	0.284499	0.326381	0.640193	0.313812	-0.14562	0.0698708	0.292557	0.280105	NA	NA	NA	NA	NA	NA	NA	NA	NA	NA	NA	NA	-7.78315	8.23415	0.0897347
Str_Glast_106 pH	astrocyte (striatum)	astrocyte (striatum)	21 dpi	striatum	wt	pH	Smart-seq 3	AS-719398-LR-58739	AS-737436-LR-59066	253694	4783985	5094	1131707	10201025	TRUE	0.708981	0.277664	0.318045	0.638259	0.320214	-0.156109	0.0642616	0.300261	0.283319	NA	NA	NA	NA	NA	NA	NA	NA	NA	NA	NA	NA	-8.25398	7.53851	0.0710338
Str_Glast_107 pH	astrocyte (striatum)	astrocyte (striatum)	21 dpi	striatum	wt	pH	Smart-seq 3	AS-719400-LR-58739	AS-737438-LR-59066	223464	4552342	4593	1018828	9166910	TRUE	0.727381	0.332165	0.391583	0.632011	0.240428	-0.100167	0.0592279	0.323612	0.332286	NA	NA	NA	NA	NA	NA	NA	NA	NA	NA	NA	NA	-6.0499	9.09061	0.127603
Str_Glast_108 pH	astrocyte (striatum)	astrocyte (striatum)	21 dpi	striatum	wt	pH	Smart-seq 3	AS-719402-LR-58739	AS-737440-LR-59066	248403	4737788	5757	1346747	12062767	TRUE	0.716132	0.391023	0.302324	0.641747	0.339423	-0.168001	0.0680301	0.384424	0.381403	NA	NA	NA	NA	NA	NA	NA	NA	NA	NA	NA	NA	-5.5985	9.3745	0.130028
Str_Glast_11 pH	astrocyte (striatum)	astrocyte (striatum)	21 dpi	striatum	wt	pH	Smart-seq 3	AS-719208-LR-58739	AS-737342-LR-59066	221624	4397398	4524	1174985	10480942	TRUE	0.715706	0.287824	0.316966	0.680176	0.36321	-0.157779	0.0952557	0.300906	0.294062	NA	NA	NA	NA	NA	NA	NA	NA	NA	NA	NA	NA	-7.66697	8.24342	0.0877451
Str_Glast_112 pH	astrocyte (striatum)	astrocyte (striatum)	21 dpi	striatum	wt	pH	Smart-seq 3	AS-719410-LR-58739	AS-736161-LR-59065	233230	4416893	4382	849656	7663416	TRUE	0.735872	0.474146	0.37904	0.654462	0.275422	-0.117487	0.0714174	0.434024	0.455165	NA	NA	NA	NA	NA	NA	NA	NA	NA	NA	NA	NA	-7.41262	8.20697	0.100018
Str_Glast_114 pH	astrocyte (striatum)	astrocyte (striatum)	21 dpi	striatum	wt	pH	Smart-seq 3	AS-719414-LR-58739	AS-736165-LR-59065	262812	4925804	5150	1291085	11576705	TRUE	0.726645	0.401854	0.332482	0.661046	0.328564	-0.144387	0.0851741	0.391806	0.398052	NA	NA	NA	NA	NA	NA	NA	NA	NA	NA	NA	NA	-7.96636	7.98704	0.0851828
Str_Glast_115 pH	astrocyte (striatum)	astrocyte (striatum)	21 dpi	striatum	wt	pH	Smart-seq 3	AS-719416-LR-58739	AS-736167-LR-59065	260573	4100932	5426	691239	6253111	TRUE	0.727478	0.276319	0.340588	0.618868	0.27828	-0.13712	0.0493541	0.28097	0.289176	NA	NA	NA	NA	NA	NA	NA	NA	NA	NA	NA	NA	-5.62522	9.30873	0.129121
Str_Glast_117 pH	astrocyte (striatum)	astrocyte (striatum)	21 dpi	striatum	wt	pH	Smart-seq 3	AS-719420-LR-58739	AS-736171-LR-59065	197774	4053322	4122	973164	8844876	TRUE	0.733975	0.489578	0.457984	0.572375	0.114391	-0.0529456	0.0122754	0.460486	0.478175	NA	NA	NA	NA	NA	NA	NA	NA	NA	NA	NA	NA	-3.34864	5.58281	0.198931
Str_Glast_119 pH	astrocyte (striatum)	astrocyte (striatum)	21 dpi	striatum	wt	pH	Smart-seq 3	AS-719424-LR-58739	AS-728361-LR-58959	171918	3565345	5257	746127	6720708	TRUE	0.723237	0.403769	0.349	0.685125	0.336125	-0.131607	0.0919819	0.392395	0.393544	NA	NA	NA	NA	NA	NA	NA	NA	NA	NA	NA	NA	-7.96007	7.63121	0.0702056
Str_Glast_12 pH	neurogenic striatal astrocyte	neuroblast-like neurogenic striatal astrocyte	21 dpi	striatum	wt	pH	Smart-seq 3	AS-719210-LR-58739	AS-737344-LR-59066	218890	4379059	3792	1128824	10094526	TRUE	0.726147	0.310962	0.622017	0.416717	-0.2053	0.0676053	-0.0867675	0.321355	0.348279	NA	NA	NA	NA	NA	NA	NA	NA	NA	NA	NA	NA	4.03854	-6.84983	0.952833
Str_Glast_121 pH	neurogenic striatal astrocyte	TAP-like neurogenic striatal astrocyte	21 dpi	striatum	wt	pH	Smart-seq 3	AS-719428-LR-58739	AS-728365-LR-58959	315459	140327	4298	NA	NA	FALSE	NA	NA	NA	NA	NA	NA	NA	NA	NA	NA	NA	NA	NA	NA	NA	NA	NA	NA	NA	NA	NA	7.03271	4.27123	0.527611
Str_Glast_123 pH	astrocyte (striatum)	astrocyte (striatum)	21 dpi	striatum	wt	pH	Smart-seq 3	AS-719432-LR-58739	AS-728369-LR-58959	165465	2931527	3920	710347	6450685	TRUE	0.721557	0.472758	0.304969	0.641571	0.336602	-0.155773	0.0628372	0.462182	0.457309	NA	NA	NA	NA	NA	NA	NA	NA	NA	NA	NA	NA	-7.1111	8.54984	0.125534
Str_Glast_129 pH	astrocyte (striatum)	astrocyte (striatum)	21 dpi	striatum	wt	pH	Smart-seq 3	AS-719444-LR-58739	AS-739220-LR-59093	287299	7876738	5537	1439456	13131677	TRUE	0.736412	0.495026	0.367388	0.656416	0.289028	-0.133014	0.0836166	0.471196	0.484784	NA	NA	NA	NA	NA	NA	NA	NA	NA	NA	NA	NA	-8.43885	7.7447	0.0774571
Str_Glast_13 pH	astrocyte (striatum)	astrocyte (striatum)	21 dpi	striatum	wt	pH	Smart-seq 3	AS-719212-LR-58739	AS-737346-LR-59066	240975	4684853	5223	1293590	11635218	TRUE	0.735843	0.371702	0.31711	0.730664	0.413554	-0.15915	0.121643	0.383328	0.374863	NA	NA	NA	NA	NA	NA	NA	NA	NA	NA	NA	NA	-8.3013	7.94544	0.0674454
Str_Glast_130 pH	astrocyte (striatum)	astrocyte (striatum)	21 dpi	striatum	wt	pH	Smart-seq 3	AS-719446-LR-58739	AS-737460-LR-59066	255077	5515462	5236	899276	8005519	TRUE	0.699926	0.325328	0.373383	0.596162	0.222779	-0.114063	0.0340547	0.324194	0.344487	NA	NA	NA	NA	NA	NA	NA	NA	NA	NA	NA	NA	-5.7864	9.02108	0.141799
Str_Glast_131 pH	astrocyte (striatum)	astrocyte (striatum)	21 dpi	striatum	wt	pH	Smart-seq 3	AS-719448-LR-58739	AS-737462-LR-59066	272312	4914518	5857	964037	8757675	TRUE	0.737447	0.479691	0.310242	0.699276	0.389034	-0.15689	0.103164	0.443002	0.476678	NA	NA	NA	NA	NA	NA	NA	NA	NA	NA	NA	NA	-7.84859	7.76514	0.0838189
Str_Glast_133 pH	astrocyte (striatum)	astrocyte (striatum)	21 dpi	striatum	wt	pH	Smart-seq 3	AS-719452-LR-58739	AS-737466-LR-59066	302157	4515075	4966	888186	8070221	TRUE	0.730583	0.398533	0.324282	0.694869	0.370587	-0.150235	0.105101	0.406652	0.411987	NA	NA	NA	NA	NA	NA	NA	NA	NA	NA	NA	NA	-7.71125	7.82283	0.0831988
Str_Glast_134 pH	astrocyte (striatum)	astrocyte (striatum)	21 dpi	striatum	wt	pH	Smart-seq 3	AS-719454-LR-58739	AS-737468-LR-59066	234603	4383775	5204	1088458	9719434	TRUE	0.719395	0.293621	0.301513	0.683138	0.381625	-0.166358	0.0971811	0.299612	0.300701	NA	NA	NA	NA	NA	NA	NA	NA	NA	NA	NA	NA	-7.85294	8.00142	0.0744301
Str_Glast_135 pH	astrocyte (striatum)	astrocyte (striatum)	21 dpi	striatum	wt	pH	Smart-seq 3	AS-719456-LR-58739	AS-737470-LR-59066	151991	4326467	3977	676008	6155802	TRUE	0.73028	0.359912	0.310584	0.682841	0.372256	-0.149618	0.082575	0.344725	0.362471	NA	NA	NA	NA	NA	NA	NA	NA	NA	NA	NA	NA	-7.42046	8.13425	0.0864954
Str_Glast_136 pH	astrocyte (striatum)	astrocyte (striatum)	21 dpi	striatum	wt	pH	Smart-seq 3	AS-719458-LR-58739	AS-736185-LR-59065	219817	4341705	3952	1196885	10892865	TRUE	0.734465	0.495546	0.337244	0.710491	0.373247	-0.149299	0.11083	0.482952	0.494303	NA	NA	NA	NA	NA	NA	NA	NA	NA	NA	NA	NA	-7.0136	7.51566	0.0950066
Str_Glast_139 pH	astrocyte (striatum)	astrocyte (striatum)	21 dpi	striatum	wt	pH	Smart-seq 3	AS-719464-LR-58739	AS-736191-LR-59065	168572	4230367	4413	869166	7847142	TRUE	0.724317	0.278233	0.303256	0.652413	0.349157	-0.15091	0.0783005	0.297187	0.290773	NA	NA	NA	NA	NA	NA	NA	NA	NA	NA	NA	NA	-7.21692	8.18437	0.115532
Str_Glast_142 pH	astrocyte (striatum)	astrocyte (striatum)	21 dpi	striatum	wt	pH	Smart-seq 3	AS-719470-LR-58739	AS-728383-LR-58959	215693	6044393	4950	1061150	9531572	TRUE	0.729902	0.28692	0.365655	0.640503	0.274848	-0.121265	0.0667569	0.295792	0.299663	NA	NA	NA	NA	NA	NA	NA	NA	NA	NA	NA	NA	-5.28917	8.99653	0.141799
Str_Glast_143 pH	astrocyte (striatum)	astrocyte (striatum)	21 dpi	striatum	wt	pH	Smart-seq 3	AS-719472-LR-58739	AS-728385-LR-58959	201575	10476643	4331	357846	3200905	TRUE	0.721067	0.248135	0.375876	0.607098	0.231222	-0.098952	0.0647012	0.263949	0.267058	NA	NA	NA	NA	NA	NA	NA	NA	NA	NA	NA	NA	-5.66154	9.36928	0.121827
Str_Glast_144 pH	neurogenic striatal astrocyte	qNSC2-like neurogenic striatal astrocyte	21 dpi	striatum	wt	pH	Smart-seq 3	AS-719474-LR-58739	AS-728387-LR-58959	204575	4701572	4329	916876	8330382	TRUE	0.733285	0.26341	0.623065	0.503903	-0.119162	0.0630951	-0.0364356	0.280633	0.273365	NA	NA	NA	NA	NA	NA	NA	NA	NA	NA	NA	NA	-1.22005	4.17976	0.261078
Str_Glast_149 pH	astrocyte (striatum)	astrocyte (striatum)	21 dpi	striatum	wt	pH	Smart-seq 3	AS-719484-LR-58739	AS-739236-LR-59093	297529	5072733	5736	744908	6693947	TRUE	0.724833	0.399232	0.331017	0.624606	0.293589	-0.142397	0.0502636	0.36238	0.396691	NA	NA	NA	NA	NA	NA	NA	NA	NA	NA	NA	NA	-5.903	9.41525	0.128417
Str_Glast_151 pH	astrocyte (striatum)	astrocyte (striatum)	21 dpi	striatum	wt	pH	Smart-seq 3	AS-719488-LR-58739	AS-739240-LR-59093	263805	5922403	5947	1332191	11959705	TRUE	0.720623	0.291329	0.33271	0.716893	0.384184	-0.150707	0.116759	0.306401	0.299976	NA	NA	NA	NA	NA	NA	NA	NA	NA	NA	NA	NA	-8.02495	8.22534	0.0868506
Str_Glast_154 pH	astrocyte (striatum)	astrocyte (striatum)	21 dpi	striatum	wt	pH	Smart-seq 3	AS-719494-LR-58739	AS-737484-LR-59066	277567	5855712	4748	1021230	9212389	TRUE	0.718745	0.48952	0.376669	0.659683	0.283014	-0.109191	0.0659654	0.447008	0.47578	NA	NA	NA	NA	NA	NA	NA	NA	NA	NA	NA	NA	-5.57212	9.0913	0.139561
Str_Glast_157 pH	neurogenic striatal astrocyte	qNSC2-like neurogenic striatal astrocyte	21 dpi	striatum	wt	pH	Smart-seq 3	AS-719500-LR-58739	AS-737490-LR-59066	253813	4361775	3884	426367	3865959	TRUE	0.735556	0.327995	0.538806	0.507303	-0.0315038	0.0120304	-0.0226263	0.312471	0.329334	NA	NA	NA	NA	NA	NA	NA	NA	NA	NA	NA	NA	-2.64006	4.85526	0.230561
Str_Glast_159 pH	astrocyte (striatum)	astrocyte (striatum)	21 dpi	striatum	wt	pH	Smart-seq 3	AS-719504-LR-58739	AS-737494-LR-59066	244655	4143109	5059	722959	6534151	TRUE	0.724103	0.480224	0.312299	0.651077	0.338779	-0.149094	0.0685954	0.434798	0.475051	NA	NA	NA	NA	NA	NA	NA	NA	NA	NA	NA	NA	-8.54221	7.50789	0.0503241
Str_Glast_160 pH	neurogenic striatal astrocyte	aNSC-like neurogenic striatal astrocyte	21 dpi	striatum	wt	pH	Smart-seq 3	AS-719506-LR-58739	AS-736209-LR-59065	255007	8641968	6252	952533	8609944	TRUE	0.715466	0.325049	0.584916	0.417164	-0.167752	0.0342324	-0.093155	0.329232	0.37148	NA	NA	NA	NA	NA	NA	NA	NA	NA	NA	NA	NA	5.58404	2.1237	0.475569
Str_Glast_163 pH	astrocyte (striatum)	astrocyte (striatum)	21 dpi	striatum	wt	pH	Smart-seq 3	AS-719512-LR-58739	AS-736215-LR-59065	263185	3724982	4548	621640	5670706	TRUE	0.738998	0.455942	0.355242	0.633599	0.278357	-0.122685	0.0568642	0.416395	0.436263	NA	NA	NA	NA	NA	NA	NA	NA	NA	NA	NA	NA	-5.53317	8.90805	0.143389
Str_Glast_167 pH	astrocyte (striatum)	astrocyte (striatum)	21 dpi	striatum	wt	pH	Smart-seq 3	AS-719520-LR-58739	AS-728409-LR-58959	324956	6654550	5432	1173453	10663508	TRUE	0.70608	0.333206	0.427912	0.637383	0.209471	-0.0825856	0.0496873	0.337764	0.335864	NA	NA	NA	NA	NA	NA	NA	NA	NA	NA	NA	NA	-6.5923	9.30408	0.124858
Str_Glast_168 pH	astrocyte (striatum)	astrocyte (striatum)	21 dpi	striatum	wt	pH	Smart-seq 3	AS-719522-LR-58739	AS-728411-LR-58959	128667	5214480	1602	NA	NA	FALSE	NA	NA	NA	NA	NA	NA	NA	NA	NA	NA	NA	NA	NA	NA	NA	NA	NA	NA	NA	NA	NA	-4.51752	6.73577	0.165276
Str_Glast_169 pH	astrocyte (striatum)	astrocyte (striatum)	21 dpi	striatum	wt	pH	Smart-seq 3	AS-719524-LR-58739	AS-728413-LR-58959	322069	2448733	4242	598769	5420958	TRUE	0.731482	0.488066	0.312875	0.653511	0.340636	-0.147171	0.0796853	0.464872	0.481099	NA	NA	NA	NA	NA	NA	NA	NA	NA	NA	NA	NA	-6.69742	8.44239	0.107194
Str_Glast_171 pH	neurogenic striatal astrocyte	neuroblast-like neurogenic striatal astrocyte	21 dpi	striatum	wt	pH	Smart-seq 3	AS-719528-LR-58739	AS-728417-LR-58959	245763	6386310	4351	913000	8162554	TRUE	0.707493	0.330876	0.615035	0.454588	-0.160447	0.0581615	-0.0715383	0.333415	0.358138	NA	NA	NA	NA	NA	NA	NA	NA	NA	NA	NA	NA	5.17883	-3.26801	0.906467
Str_Glast_172 pH	astrocyte (striatum)	astrocyte (striatum)	21 dpi	striatum	wt	pH	Smart-seq 3	AS-719530-LR-58739	AS-739258-LR-59093	295520	5248696	5340	766641	6927888	TRUE	0.738549	0.306742	0.382843	0.645311	0.262468	-0.110877	0.0708339	0.302485	0.308919	NA	NA	NA	NA	NA	NA	NA	NA	NA	NA	NA	NA	-5.36877	9.08235	0.135404
Str_Glast_173 pH	astrocyte (striatum)	astrocyte (striatum)	21 dpi	striatum	wt	pH	Smart-seq 3	AS-719532-LR-58739	AS-739260-LR-59093	123887	4550524	4290	1055008	9537956	TRUE	0.742619	0.390235	0.328344	0.683422	0.355078	-0.149131	0.106381	0.389557	0.384519	NA	NA	NA	NA	NA	NA	NA	NA	NA	NA	NA	NA	-7.57117	8.91644	0.115011
Str_Glast_175 pH	astrocyte (striatum)	astrocyte (striatum)	21 dpi	striatum	wt	pH	Smart-seq 3	AS-719536-LR-58739	AS-739264-LR-59093	240036	2634688	4566	370855	3342486	TRUE	0.705855	0.276641	0.540459	0.648164	0.107704	0.00999744	0.0713228	0.309647	0.304755	NA	NA	NA	NA	NA	NA	NA	NA	NA	NA	NA	NA	-7.52586	8.56593	0.106866
Str_Glast_2 pH	astrocyte (striatum)	astrocyte (striatum)	21 dpi	striatum	wt	pH	Smart-seq 3	AS-719190-LR-58739	AS-728247-LR-58959	116736	4289732	4556	1032041	9333086	TRUE	0.734682	0.438679	0.351539	0.679909	0.328369	-0.133451	0.088934	0.419865	0.432846	NA	NA	NA	NA	NA	NA	NA	NA	NA	NA	NA	NA	-7.66195	8.21614	0.0826677
Str_Glast_21 pH	astrocyte (striatum)	astrocyte (striatum)	21 dpi	striatum	wt	pH	Smart-seq 3	AS-719228-LR-58739	AS-736075-LR-59065	215835	3604377	4858	986493	8858366	TRUE	0.730677	0.318514	0.31822	0.700884	0.382663	-0.150187	0.0925467	0.326086	0.317791	NA	NA	NA	NA	NA	NA	NA	NA	NA	NA	NA	NA	-6.80581	9.40548	0.12419
Str_Glast_22 pH	astrocyte (striatum)	astrocyte (striatum)	21 dpi	striatum	wt	pH	Smart-seq 3	AS-719230-LR-58739	AS-728263-LR-58959	133743	5143804	3538	1304496	11821629	TRUE	0.746454	0.457909	0.359686	0.663058	0.303371	-0.128375	0.0818797	0.447629	0.449937	NA	NA	NA	NA	NA	NA	NA	NA	NA	NA	NA	NA	-5.74898	8.87749	0.146147
Str_Glast_23 pH	astrocyte (striatum)	astrocyte (striatum)	21 dpi	striatum	wt	pH	Smart-seq 3	AS-719232-LR-58739	AS-728265-LR-58959	56715	4176311	1660	670741	6154895	TRUE	0.755402	0.468041	0.379736	0.637292	0.257556	-0.0954712	0.0582263	0.457787	0.442625	NA	NA	NA	NA	NA	NA	NA	NA	NA	NA	NA	NA	-5.70116	7.225	0.144956
Str_Glast_24 pH	astrocyte (striatum)	astrocyte (striatum)	21 dpi	striatum	wt	pH	Smart-seq 3	AS-719234-LR-58739	AS-728267-LR-58959	159024	5153784	4280	877979	7934559	TRUE	0.72909	0.343292	0.326042	0.670657	0.344615	-0.135659	0.0892889	0.358772	0.341648	NA	NA	NA	NA	NA	NA	NA	NA	NA	NA	NA	NA	-7.99698	7.79076	0.0718076
Str_Glast_25 pH	astrocyte (striatum)	astrocyte (striatum)	21 dpi	striatum	wt	pH	Smart-seq 3	AS-719236-LR-58739	AS-728269-LR-58959	220825	4333633	5035	794518	7178464	TRUE	0.720103	0.249069	0.360108	0.663538	0.303431	-0.114094	0.0757696	0.277559	0.274637	NA	NA	NA	NA	NA	NA	NA	NA	NA	NA	NA	NA	-5.29748	9.11736	0.141799
Str_Glast_26 pH	astrocyte (striatum)	astrocyte (striatum)	21 dpi	striatum	wt	pH	Smart-seq 3	AS-719238-LR-58739	AS-728271-LR-58959	257736	109576	5066	NA	NA	FALSE	NA	NA	NA	NA	NA	NA	NA	NA	NA	NA	NA	NA	NA	NA	NA	NA	NA	NA	NA	NA	NA	-7.08738	8.37838	0.0993718
Str_Glast_29 pH	astrocyte (striatum)	astrocyte (striatum)	21 dpi	striatum	wt	pH	Smart-seq 3	AS-719244-LR-58739	AS-739116-LR-59093	265617	4309985	4786	925450	8302074	TRUE	0.724965	0.285567	0.366265	0.623867	0.257602	-0.111406	0.0483749	0.305724	0.307029	NA	NA	NA	NA	NA	NA	NA	NA	NA	NA	NA	NA	-5.96013	9.0504	0.118729
Str_Glast_31 pH	astrocyte (striatum)	astrocyte (striatum)	21 dpi	striatum	wt	pH	Smart-seq 3	AS-719248-LR-58739	AS-739120-LR-59093	218653	5134681	5125	967991	8805885	TRUE	0.738628	0.437013	0.341222	0.693448	0.352226	-0.140839	0.0978277	0.402225	0.432357	NA	NA	NA	NA	NA	NA	NA	NA	NA	NA	NA	NA	-8.8225	6.80507	0.026336
Str_Glast_33 pH	astrocyte (striatum)	astrocyte (striatum)	21 dpi	striatum	wt	pH	Smart-seq 3	AS-719252-LR-58739	AS-739124-LR-59093	317218	5338245	6629	905740	8185961	TRUE	0.737375	0.0163862	0.34358	0.657746	0.314166	-0.132022	0.0726627	0.0156803	0.0274485	NA	NA	NA	NA	NA	NA	NA	NA	NA	NA	NA	NA	-6.97706	9.16061	0.118089
Str_Glast_35 pH	astrocyte (striatum)	astrocyte (striatum)	21 dpi	striatum	wt	pH	Smart-seq 3	AS-719256-LR-58739	AS-737366-LR-59066	280023	4334849	5593	1090679	9851328	TRUE	0.722916	0.286117	0.310355	0.658881	0.348525	-0.16179	0.0763883	0.28074	0.285228	NA	NA	NA	NA	NA	NA	NA	NA	NA	NA	NA	NA	-8.73853	6.87506	0.0460454
Str_Glast_36 pH	astrocyte (striatum)	astrocyte (striatum)	21 dpi	striatum	wt	pH	Smart-seq 3	AS-719258-LR-58739	AS-737368-LR-59066	223826	3468801	6044	912318	8229918	TRUE	0.711384	0.267962	0.40394	0.564289	0.160348	-0.0877169	0.00752211	0.286581	0.289951	NA	NA	NA	NA	NA	NA	NA	NA	NA	NA	NA	NA	-4.92652	8.95702	0.14815
Str_Glast_4 pH	astrocyte (striatum)	astrocyte (striatum)	21 dpi	striatum	wt	pH	Smart-seq 3	AS-719194-LR-58739	AS-739090-LR-59093	64604	155347	1802	NA	NA	FALSE	NA	NA	NA	NA	NA	NA	NA	NA	NA	NA	NA	NA	NA	NA	NA	NA	NA	NA	NA	NA	NA	-4.5488	6.74121	0.179225
Str_Glast_45 pH	astrocyte (striatum)	astrocyte (striatum)	21 dpi	striatum	wt	pH	Smart-seq 3	AS-719276-LR-58739	AS-736099-LR-59065	220980	3089110	5336	866278	7856007	TRUE	0.721196	0.458653	0.324469	0.668981	0.344513	-0.150777	0.0848647	0.443611	0.442647	NA	NA	NA	NA	NA	NA	NA	NA	NA	NA	NA	NA	-7.7095	7.62574	0.097759
Str_Glast_47 pH	astrocyte (striatum)	astrocyte (striatum)	21 dpi	striatum	wt	pH	Smart-seq 3	AS-719280-LR-58739	AS-728289-LR-58959	229916	4713014	6768	1523228	13655831	TRUE	0.72097	0.297261	0.358288	0.667911	0.309623	-0.130894	0.0925745	0.320398	0.303721	NA	NA	NA	NA	NA	NA	NA	NA	NA	NA	NA	NA	-5.30847	9.35814	0.14316
Str_Glast_49 pH	astrocyte (striatum)	astrocyte (striatum)	21 dpi	striatum	wt	pH	Smart-seq 3	AS-719284-LR-58739	AS-728293-LR-58959	279689	952692	5085	318112	2871644	TRUE	0.731522	0.25972	0.369961	0.691009	0.321047	-0.110636	0.0807493	0.274208	0.267799	NA	NA	NA	NA	NA	NA	NA	NA	NA	NA	NA	NA	-6.73614	9.01634	0.0993541
Str_Glast_51 pH	astrocyte (striatum)	astrocyte (striatum)	21 dpi	striatum	wt	pH	Smart-seq 3	AS-719288-LR-58739	AS-728297-LR-58959	244732	4042745	4975	871303	7919848	TRUE	0.731523	0.442446	0.344787	0.632888	0.288101	-0.132159	0.0561713	0.427182	0.416422	NA	NA	NA	NA	NA	NA	NA	NA	NA	NA	NA	NA	-6.08199	8.96071	0.131354
Str_Glast_52 pH	astrocyte (striatum)	astrocyte (striatum)	21 dpi	striatum	wt	pH	Smart-seq 3	AS-719290-LR-58739	AS-739138-LR-59093	318794	4645836	6415	1454769	13073645	TRUE	0.74442	0.582879	0.457458	0.655749	0.198291	-0.0611746	0.0716475	0.541978	0.568169	NA	NA	NA	NA	NA	NA	NA	NA	NA	NA	NA	NA	-5.8247	8.8902	0.135457
Str_Glast_53 pH	astrocyte (striatum)	astrocyte (striatum)	21 dpi	striatum	wt	pH	Smart-seq 3	AS-719292-LR-58739	AS-739140-LR-59093	206338	2265321	4843	611607	5500086	TRUE	0.722889	0.266233	0.349925	0.634973	0.285048	-0.136175	0.0618299	0.28662	0.280007	NA	NA	NA	NA	NA	NA	NA	NA	NA	NA	NA	NA	-7.22055	6.82499	0.0876714
Str_Glast_55 pH	astrocyte (striatum)	astrocyte (striatum)	21 dpi	striatum	wt	pH	Smart-seq 3	AS-719296-LR-58739	AS-739144-LR-59093	267270	5699243	5401	1106027	9947679	TRUE	0.721472	0.281353	0.323978	0.684184	0.360206	-0.14927	0.0945147	0.287049	0.280807	NA	NA	NA	NA	NA	NA	NA	NA	NA	NA	NA	NA	-8.16403	7.81862	0.0625938
Str_Glast_56 pH	neurogenic striatal astrocyte	neuroblast-like neurogenic striatal astrocyte	21 dpi	striatum	wt	pH	Smart-seq 3	AS-719298-LR-58739	AS-739146-LR-59093	301618	5003352	5070	1274051	11485725	TRUE	0.743283	0.40359	0.61316	0.550484	-0.0626768	0.0544478	2.80443e-05	0.33065	0.352771	NA	NA	NA	NA	NA	NA	NA	NA	NA	NA	NA	NA	6.63723	-3.74902	0.915748
Str_Glast_58 pH	neurogenic striatal astrocyte	neuroblast-like neurogenic striatal astrocyte	21 dpi	striatum	wt	pH	Smart-seq 3	AS-719302-LR-58739	AS-737388-LR-59066	216912	5158803	4657	1317310	11848637	TRUE	0.707476	0.310899	0.54171	0.420316	-0.121394	0.00207129	-0.0874146	0.309204	0.352125	NA	NA	NA	NA	NA	NA	NA	NA	NA	NA	NA	NA	5.19143	-6.21782	0.938261
Str_Glast_6 pH	astrocyte (striatum)	astrocyte (striatum)	21 dpi	striatum	wt	pH	Smart-seq 3	AS-719198-LR-58739	AS-739094-LR-59093	149595	5225640	4505	1095723	9850607	TRUE	0.726297	0.259471	0.376759	0.666981	0.290223	-0.109258	0.0817947	0.290291	0.279932	NA	NA	NA	NA	NA	NA	NA	NA	NA	NA	NA	NA	-5.34435	8.96329	0.136303
Str_Glast_60 pH	neurogenic striatal astrocyte	TAP-like neurogenic striatal astrocyte	21 dpi	striatum	wt	pH	Smart-seq 3	AS-719306-LR-58739	AS-737392-LR-59066	197426	4887017	7629	1655304	14729615	TRUE	0.712446	0.335331	0.591719	0.475936	-0.115783	0.0422084	-0.0555236	0.34688	0.377662	NA	NA	NA	NA	NA	NA	NA	NA	NA	NA	NA	NA	9.08119	2.77789	0.662891
Str_Glast_61 pH	astrocyte (striatum)	astrocyte (striatum)	21 dpi	striatum	wt	pH	Smart-seq 3	AS-719308-LR-58739	AS-737394-LR-59066	197714	4016948	4550	1001534	8949792	TRUE	0.710948	0.270502	0.316341	0.660055	0.343714	-0.151998	0.0798023	0.301127	0.278721	NA	NA	NA	NA	NA	NA	NA	NA	NA	NA	NA	NA	-7.08558	8.63067	0.103693
Str_Glast_62 pH	astrocyte (striatum)	astrocyte (striatum)	21 dpi	striatum	wt	pH	Smart-seq 3	AS-719310-LR-58739	AS-737396-LR-59066	210223	4596914	5161	1277390	11443417	TRUE	0.723331	0.374351	0.352432	0.606151	0.253719	-0.130408	0.0439546	0.369092	0.372743	NA	NA	NA	NA	NA	NA	NA	NA	NA	NA	NA	NA	-6.06315	9.39178	0.124035
Str_Glast_63 pH	astrocyte (striatum)	astrocyte (striatum)	21 dpi	striatum	wt	pH	Smart-seq 3	AS-719312-LR-58739	AS-737398-LR-59066	74499	2206259	1672	NA	NA	FALSE	NA	NA	NA	NA	NA	NA	NA	NA	NA	NA	NA	NA	NA	NA	NA	NA	NA	NA	NA	NA	NA	-8.27117	5.58106	0.107862
Str_Glast_66 pH	neurogenic striatal astrocyte	neuroblast-like neurogenic striatal astrocyte	21 dpi	striatum	wt	pH	Smart-seq 3	AS-719318-LR-58739	AS-736117-LR-59065	246544	4224734	4458	911438	8108848	TRUE	0.718063	0.306122	0.592331	0.456488	-0.135843	0.0392241	-0.0692507	0.309483	0.349384	NA	NA	NA	NA	NA	NA	NA	NA	NA	NA	NA	NA	5.14739	-5.02761	0.921357
Str_Glast_70 pH	astrocyte (striatum)	astrocyte (striatum)	21 dpi	striatum	wt	pH	Smart-seq 3	AS-719326-LR-58739	AS-728311-LR-58959	213929	4826014	5700	1063004	9571243	TRUE	0.723684	0.293211	0.310128	0.65958	0.349452	-0.156768	0.0757764	0.306799	0.30038	NA	NA	NA	NA	NA	NA	NA	NA	NA	NA	NA	NA	-6.65611	8.52963	0.106626
Str_Glast_71 pH	astrocyte (striatum)	astrocyte (striatum)	21 dpi	striatum	wt	pH	Smart-seq 3	AS-719328-LR-58739	AS-728313-LR-58959	223279	5383559	5153	1430279	12976820	TRUE	0.73472	0.458284	0.340638	0.641731	0.301093	-0.142515	0.0679954	0.438651	0.442946	NA	NA	NA	NA	NA	NA	NA	NA	NA	NA	NA	NA	-7.38803	7.42203	0.086535
Str_Glast_72 pH	astrocyte (striatum)	astrocyte (striatum)	21 dpi	striatum	wt	pH	Smart-seq 3	AS-719330-LR-58739	AS-728315-LR-58959	248066	5077507	5371	1123089	10104153	TRUE	0.734729	0.358537	0.352471	0.671537	0.319066	-0.124235	0.0878009	0.366665	0.355262	NA	NA	NA	NA	NA	NA	NA	NA	NA	NA	NA	NA	-6.26607	8.75274	0.113415
Str_Glast_79 pH	astrocyte (striatum)	astrocyte (striatum)	21 dpi	striatum	wt	pH	Smart-seq 3	AS-719344-LR-58739	AS-739168-LR-59093	123769	12454	1621	NA	NA	FALSE	NA	NA	NA	NA	NA	NA	NA	NA	NA	NA	NA	NA	NA	NA	NA	NA	NA	NA	NA	NA	NA	-5.02179	6.87989	0.126756
Str_Glast_80 pH	astrocyte (striatum)	astrocyte (striatum)	21 dpi	striatum	wt	pH	Smart-seq 3	AS-719346-LR-58739	AS-739170-LR-59093	239674	6352590	5014	1434824	12966912	TRUE	0.742942	0.455277	0.329579	0.664282	0.334703	-0.153004	0.0822112	0.438237	0.449792	NA	NA	NA	NA	NA	NA	NA	NA	NA	NA	NA	NA	-6.12088	8.88182	0.116782
Str_Glast_82 pH	astrocyte (striatum)	astrocyte (striatum)	21 dpi	striatum	wt	pH	Smart-seq 3	AS-719350-LR-58739	AS-737412-LR-59066	83319	4009855	4955	976493	8671066	TRUE	0.714507	0.286822	0.300837	0.648912	0.348076	-0.16093	0.0691283	0.286178	0.292304	NA	NA	NA	NA	NA	NA	NA	NA	NA	NA	NA	NA	-7.34544	9.08663	0.117585
Str_Glast_83 pH	astrocyte (striatum)	astrocyte (striatum)	21 dpi	striatum	wt	pH	Smart-seq 3	AS-719352-LR-58739	AS-737414-LR-59066	176133	4305459	4807	1028339	9246917	TRUE	0.713167	0.285365	0.35105	0.650075	0.299025	-0.129289	0.0681329	0.297047	0.285797	NA	NA	NA	NA	NA	NA	NA	NA	NA	NA	NA	NA	-5.32277	9.3512	0.133192
Str_Glast_84 pH	astrocyte (striatum)	astrocyte (striatum)	21 dpi	striatum	wt	pH	Smart-seq 3	AS-719354-LR-58739	AS-737416-LR-59066	27273	4410945	3195	1185125	10702541	TRUE	0.735194	0.606846	0.344911	0.622821	0.277911	-0.137189	0.0558923	0.603021	0.595332	NA	NA	NA	NA	NA	NA	NA	NA	NA	NA	NA	NA	-5.66504	8.44095	0.1286
Str_Glast_86 pH	astrocyte (striatum)	astrocyte (striatum)	21 dpi	striatum	wt	pH	Smart-seq 3	AS-719358-LR-58739	AS-737420-LR-59066	218788	4193925	4762	1117421	10065408	TRUE	0.723613	0.489796	0.321234	0.636328	0.315094	-0.155352	0.0722445	0.458726	0.482494	NA	NA	NA	NA	NA	NA	NA	NA	NA	NA	NA	NA	-7.57845	8.07142	0.0925215
Str_Glast_87 pH	astrocyte (striatum)	astrocyte (striatum)	21 dpi	striatum	wt	pH	Smart-seq 3	AS-719360-LR-58739	AS-737422-LR-59066	58938	4313736	4210	1230488	11097374	TRUE	0.735648	0.437044	0.318778	0.687831	0.369053	-0.161724	0.10139	0.41967	0.439074	NA	NA	NA	NA	NA	NA	NA	NA	NA	NA	NA	NA	-8.06287	7.7888	0.0752982
Str_Glast_88 pH	astrocyte (striatum)	astrocyte (striatum)	21 dpi	striatum	wt	pH	Smart-seq 3	AS-719362-LR-58739	AS-736137-LR-59065	141538	3653021	4825	1134977	10140282	TRUE	0.735042	0.270487	0.356702	0.652136	0.295434	-0.126392	0.0770988	0.289188	0.284495	NA	NA	NA	NA	NA	NA	NA	NA	NA	NA	NA	NA	-5.5756	8.98969	0.12524
Str_Glast_90 pH	astrocyte (striatum)	astrocyte (striatum)	21 dpi	striatum	wt	pH	Smart-seq 3	AS-719366-LR-58739	AS-736141-LR-59065	182284	4462247	4096	1191918	10638631	TRUE	0.72139	0.280069	0.309869	0.688342	0.378473	-0.157742	0.0989413	0.304212	0.280436	NA	NA	NA	NA	NA	NA	NA	NA	NA	NA	NA	NA	-7.82315	7.34934	0.0951502
Str_Glast_91 pH	astrocyte (striatum)	astrocyte (striatum)	21 dpi	striatum	wt	pH	Smart-seq 3	AS-719368-LR-58739	AS-736143-LR-59065	155653	4002638	4335	1005838	9055973	TRUE	0.70757	0.276862	0.410058	0.648052	0.237994	-0.0925365	0.0688926	0.299341	0.289142	NA	NA	NA	NA	NA	NA	NA	NA	NA	NA	NA	NA	-5.11683	8.79058	0.127164
Str_Glast_94 pH	astrocyte (striatum)	astrocyte (striatum)	21 dpi	striatum	wt	pH	Smart-seq 3	AS-719374-LR-58739	AS-728335-LR-58959	185998	4761234	5439	1138819	10250269	TRUE	0.736444	0.28602	0.364658	0.694844	0.330185	-0.124091	0.106445	0.289479	0.285868	NA	NA	NA	NA	NA	NA	NA	NA	NA	NA	NA	NA	-7.84671	8.04473	0.0866068
Str_Glast_97 pH	astrocyte (striatum)	astrocyte (striatum)	21 dpi	striatum	wt	pH	Smart-seq 3	AS-719380-LR-58739	AS-728341-LR-58959	154634	3721820	4811	788309	7134135	TRUE	0.726545	0.258864	0.357559	0.653392	0.295833	-0.122461	0.0670785	0.280995	0.277159	NA	NA	NA	NA	NA	NA	NA	NA	NA	NA	NA	NA	-5.96924	8.71467	0.132146
SVZ_Glast_1 pH	vSVZ astrocyte	vSVZ astrocyte	21 dpi	vSVZ	wt	pH	Smart-seq 3	AS-718774-LR-58739	AS-737304-LR-59066	106709	2	4414	NA	NA	FALSE	NA	NA	NA	NA	NA	NA	NA	NA	NA	NA	NA	NA	NA	NA	NA	NA	NA	NA	NA	NA	NA	-4.75422	8.60818	0.151147
SVZ_Glast_10 pH	vSVZ astrocyte	vSVZ astrocyte	21 dpi	vSVZ	wt	pH	Smart-seq 3	AS-718792-LR-58739	AS-736035-LR-59065	206869	4416154	4134	1359953	12233938	TRUE	0.740879	0.340321	0.390817	0.647993	0.257176	-0.105871	0.0718917	0.348051	0.339213	NA	NA	NA	NA	NA	NA	NA	NA	NA	NA	NA	NA	-7.79539	5.29712	0.0345187
SVZ_Glast_100 pH	aNSC	aNSC	21 dpi	vSVZ	wt	pH	Smart-seq 3	AS-718988-LR-58739	AS-736135-LR-59065	175306	3123623	5342	731503	6551991	TRUE	0.725726	0.318193	0.624749	0.490391	-0.134358	0.0640308	-0.0359166	0.331479	0.350242	NA	NA	NA	NA	NA	NA	NA	NA	NA	NA	NA	NA	2.00534	3.563	0.365454
SVZ_Glast_101 pH	qNSC2	qNSC2	21 dpi	vSVZ	wt	pH	Smart-seq 3	AS-718990-LR-58739	AS-728323-LR-58959	187061	4042776	3967	1148205	10306001	TRUE	0.739897	0.270491	0.548147	0.511554	-0.0365924	0.0139783	-0.0269036	0.303141	0.297513	NA	NA	NA	NA	NA	NA	NA	NA	NA	NA	NA	NA	-1.89418	5.88679	0.219934
SVZ_Glast_102 pH	qNSC2	qNSC2	21 dpi	vSVZ	wt	pH	Smart-seq 3	AS-718992-LR-58739	AS-728325-LR-58959	162276	3736665	4759	1103298	9877648	TRUE	0.728137	0.277016	0.602895	0.463354	-0.139542	0.0538074	-0.0510584	0.301342	0.301646	NA	NA	NA	NA	NA	NA	NA	NA	NA	NA	NA	NA	-1.53284	5.53662	0.249857
SVZ_Glast_103 pH	vSVZ astrocyte	vSVZ astrocyte	21 dpi	vSVZ	wt	pH	Smart-seq 3	AS-718994-LR-58739	AS-728327-LR-58959	183652	4747755	4628	961346	8655753	TRUE	0.720697	0.256745	0.345244	0.653758	0.308515	-0.132441	0.0740369	0.296505	0.279525	NA	NA	NA	NA	NA	NA	NA	NA	NA	NA	NA	NA	-7.753	5.44159	0.0391221
SVZ_Glast_104 pH	qNSC2	qNSC2	21 dpi	vSVZ	wt	pH	Smart-seq 3	AS-718996-LR-58739	AS-728329-LR-58959	197503	95574	4148	NA	NA	FALSE	NA	NA	NA	NA	NA	NA	NA	NA	NA	NA	NA	NA	NA	NA	NA	NA	NA	NA	NA	NA	NA	-1.27485	4.61016	0.23723
SVZ_Glast_105 pH	aNSC	aNSC	21 dpi	vSVZ	wt	pH	Smart-seq 3	AS-718998-LR-58739	AS-728331-LR-58959	245219	1662899	5989	456177	4097405	TRUE	0.746215	0.309975	0.554886	0.546623	-0.00826289	0.0234404	-0.00182194	0.313835	0.343775	NA	NA	NA	NA	NA	NA	NA	NA	NA	NA	NA	NA	5.33569	3.94074	0.479717
SVZ_Glast_107 pH	vSVZ astrocyte	vSVZ astrocyte	21 dpi	vSVZ	wt	pH	Smart-seq 3	AS-719002-LR-58739	AS-739174-LR-59093	226518	4735	3099	NA	NA	FALSE	NA	NA	NA	NA	NA	NA	NA	NA	NA	NA	NA	NA	NA	NA	NA	NA	NA	NA	NA	NA	NA	-4.36131	7.43641	0.17292
SVZ_Glast_108 pH	qNSC2	qNSC2	21 dpi	vSVZ	wt	pH	Smart-seq 3	AS-719004-LR-58739	AS-739176-LR-59093	231916	3159616	4686	789631	7100192	TRUE	0.730228	0.305912	0.656119	0.48808	-0.168039	0.0897221	-0.0497777	0.311275	0.327599	NA	NA	NA	NA	NA	NA	NA	NA	NA	NA	NA	NA	-2.65298	4.68955	0.25047
SVZ_Glast_109 pH	vSVZ astrocyte	vSVZ astrocyte	21 dpi	vSVZ	wt	pH	Smart-seq 3	AS-719006-LR-58739	AS-739178-LR-59093	250004	3526980	4297	728733	6580860	TRUE	0.732614	0.262819	0.591291	0.524599	-0.066692	0.047481	-0.0167363	0.289603	0.280799	NA	NA	NA	NA	NA	NA	NA	NA	NA	NA	NA	NA	-6.70183	6.12747	0.121915
SVZ_Glast_11 pH	vSVZ astrocyte	vSVZ astrocyte	21 dpi	vSVZ	wt	pH	Smart-seq 3	AS-718794-LR-58739	AS-736037-LR-59065	133372	5173268	3686	1347149	12122594	TRUE	0.728749	0.268094	0.358901	0.698876	0.339975	-0.131007	0.102013	0.300719	0.265733	NA	NA	NA	NA	NA	NA	NA	NA	NA	NA	NA	NA	-7.66716	5.69311	0.0570058
SVZ_Glast_110 pH	qNSC2	qNSC2	21 dpi	vSVZ	wt	pH	Smart-seq 3	AS-719008-LR-58739	AS-739180-LR-59093	124113	494	1672	NA	NA	FALSE	NA	NA	NA	NA	NA	NA	NA	NA	NA	NA	NA	NA	NA	NA	NA	NA	NA	NA	NA	NA	NA	-4.27805	5.90672	0.231519
SVZ_Glast_111 pH	vSVZ astrocyte	vSVZ astrocyte	21 dpi	vSVZ	wt	pH	Smart-seq 3	AS-719014-LR-58739	AS-737424-LR-59066	280818	2645165	4044	762979	6918921	TRUE	0.739446	0.406411	0.515369	0.524495	0.00912618	-0.0117708	-0.0200938	0.391478	0.39774	NA	NA	NA	NA	NA	NA	NA	NA	NA	NA	NA	NA	-5.29793	7.23029	0.17766
SVZ_Glast_112 pH	vSVZ astrocyte	vSVZ astrocyte	21 dpi	vSVZ	wt	pH	Smart-seq 3	AS-719016-LR-58739	AS-737426-LR-59066	213174	4708300	5219	1070869	9654982	TRUE	0.730523	0.286412	0.412342	0.618656	0.206314	-0.0876136	0.0483723	0.308452	0.281888	NA	NA	NA	NA	NA	NA	NA	NA	NA	NA	NA	NA	-5.52605	7.8982	0.134871
SVZ_Glast_113 pH	TAP	TAP	21 dpi	vSVZ	wt	pH	Smart-seq 3	AS-719018-LR-58739	AS-737428-LR-59066	215669	4267783	7254	537801	4724924	TRUE	0.691698	0.35037	0.488947	0.486794	-0.00215356	-0.0225215	-0.0309799	0.372525	0.414138	NA	NA	NA	NA	NA	NA	NA	NA	NA	NA	NA	NA	8.72853	3.75404	0.634322
SVZ_Glast_114 pH	neuroblast	neuroblast	21 dpi	vSVZ	wt	pH	Smart-seq 3	AS-719020-LR-58739	AS-737430-LR-59066	192229	3761171	4195	891562	8070062	TRUE	0.73118	0.333494	0.560622	0.465404	-0.0952187	0.0164497	-0.0569185	0.344354	0.374815	NA	NA	NA	NA	NA	NA	NA	NA	NA	NA	NA	NA	5.02176	-4.40738	0.919146
SVZ_Glast_115 pH	aNSC	aNSC	21 dpi	vSVZ	wt	pH	Smart-seq 3	AS-719022-LR-58739	AS-737432-LR-59066	286544	3906281	5873	1127295	10221437	TRUE	0.750224	0.304152	0.581337	0.522661	-0.0586766	0.0359213	-0.0175035	0.317225	0.314185	NA	NA	NA	NA	NA	NA	NA	NA	NA	NA	NA	NA	1.04401	4.14608	0.321869
SVZ_Glast_116 pH	vSVZ astrocyte	vSVZ astrocyte	21 dpi	vSVZ	wt	pH	Smart-seq 3	AS-719024-LR-58739	AS-737434-LR-59066	92213	3496984	2427	1176452	10663027	TRUE	0.739909	0.496724	0.401636	0.666295	0.264659	-0.0971255	0.0778603	0.48362	0.489135	NA	NA	NA	NA	NA	NA	NA	NA	NA	NA	NA	NA	-5.88091	7.01696	0.154649
SVZ_Glast_117 pH	aNSC	aNSC	21 dpi	vSVZ	wt	pH	Smart-seq 3	AS-719026-LR-58739	AS-736149-LR-59065	203585	3993909	5277	1151255	10256946	TRUE	0.719184	0.315361	0.615419	0.500304	-0.115115	0.0601933	-0.0339503	0.325494	0.354634	NA	NA	NA	NA	NA	NA	NA	NA	NA	NA	NA	NA	0.569444	4.19105	0.321248
SVZ_Glast_118 pH	TAP	TAP	21 dpi	vSVZ	wt	pH	Smart-seq 3	AS-719028-LR-58739	AS-736151-LR-59065	276919	4218912	6452	1385707	12340127	TRUE	0.71821	0.355527	0.623168	0.43343	-0.189739	0.0728588	-0.0775235	0.365839	0.392611	NA	NA	NA	NA	NA	NA	NA	NA	NA	NA	NA	NA	9.06975	1.48442	0.679753
SVZ_Glast_119 pH	vSVZ astrocyte	vSVZ astrocyte	21 dpi	vSVZ	wt	pH	Smart-seq 3	AS-719030-LR-58739	AS-736153-LR-59065	314464	3964830	5578	957321	8609127	TRUE	0.725014	0.296399	0.38405	0.638278	0.254229	-0.0983788	0.0631845	0.324849	0.307676	NA	NA	NA	NA	NA	NA	NA	NA	NA	NA	NA	NA	-5.55651	8.27215	0.130369
SVZ_Glast_12 pH	neuroblast	neuroblast	21 dpi	vSVZ	wt	pH	Smart-seq 3	AS-718796-LR-58739	AS-736039-LR-59065	37629	4460761	2528	1387955	12376430	TRUE	0.728889	0.305884	0.624018	0.436377	-0.187641	0.0653429	-0.0812064	0.318669	0.343909	NA	NA	NA	NA	NA	NA	NA	NA	NA	NA	NA	NA	3.70205	-7.16674	0.973573
SVZ_Glast_120 pH	vSVZ astrocyte	vSVZ astrocyte	21 dpi	vSVZ	wt	pH	Smart-seq 3	AS-719032-LR-58739	AS-736155-LR-59065	244779	3627701	5489	836770	7508267	TRUE	0.72912	0.273519	0.380408	0.617041	0.236633	-0.101528	0.0556567	0.312179	0.279356	NA	NA	NA	NA	NA	NA	NA	NA	NA	NA	NA	NA	-5.50148	9.34175	0.123183
SVZ_Glast_121 pH	vSVZ astrocyte	vSVZ astrocyte	21 dpi	vSVZ	wt	pH	Smart-seq 3	AS-719034-LR-58739	AS-736157-LR-59065	196908	4006423	3393	964038	8671636	TRUE	0.724788	0.339409	0.384175	0.593867	0.209692	-0.10161	0.0360361	0.348031	0.339692	NA	NA	NA	NA	NA	NA	NA	NA	NA	NA	NA	NA	-5.91	7.81901	0.111869
SVZ_Glast_122 pH	qNSC2	qNSC2	21 dpi	vSVZ	wt	pH	Smart-seq 3	AS-719036-LR-58739	AS-736159-LR-59065	205614	3547245	4626	962542	8628459	TRUE	0.738512	0.257483	0.601598	0.521255	-0.0803431	0.0517624	-0.027265	0.280083	0.289066	NA	NA	NA	NA	NA	NA	NA	NA	NA	NA	NA	NA	-1.87103	5.17947	0.242529
SVZ_Glast_123 pH	qNSC2	qNSC2	21 dpi	vSVZ	wt	pH	Smart-seq 3	AS-719038-LR-58739	AS-728347-LR-58959	272179	4940781	5254	1035832	9357175	TRUE	0.747447	0.38513	0.648337	0.516131	-0.132206	0.0843386	-0.0260627	0.386298	0.375738	NA	NA	NA	NA	NA	NA	NA	NA	NA	NA	NA	NA	-2.53023	4.5269	0.235273
SVZ_Glast_125 pH	vSVZ astrocyte	vSVZ astrocyte	21 dpi	vSVZ	wt	pH	Smart-seq 3	AS-719042-LR-58739	AS-728351-LR-58959	221037	5292709	5146	985001	8817829	TRUE	0.734711	0.269066	0.385771	0.658746	0.272975	-0.1067	0.0763433	0.303057	0.274469	NA	NA	NA	NA	NA	NA	NA	NA	NA	NA	NA	NA	-5.58362	8.88129	0.12236
SVZ_Glast_127 pH	aNSC	aNSC	21 dpi	vSVZ	wt	pH	Smart-seq 3	AS-719046-LR-58739	AS-728355-LR-58959	198033	75653	6568	NA	NA	FALSE	NA	NA	NA	NA	NA	NA	NA	NA	NA	NA	NA	NA	NA	NA	NA	NA	NA	NA	NA	NA	NA	2.58177	3.01213	0.382808
SVZ_Glast_128 pH	TAP	TAP	21 dpi	vSVZ	wt	pH	Smart-seq 3	AS-719048-LR-58739	AS-728357-LR-58959	291125	580361	4525	248941	2223281	TRUE	0.705014	0.335018	0.642491	0.355601	-0.286889	0.0701412	-0.0939378	0.344602	0.36854	NA	NA	NA	NA	NA	NA	NA	NA	NA	NA	NA	NA	10.0519	2.75203	0.666866
SVZ_Glast_129 pH	vSVZ astrocyte	vSVZ astrocyte	21 dpi	vSVZ	wt	pH	Smart-seq 3	AS-719050-LR-58739	AS-739198-LR-59093	219101	5277396	4447	1197854	10778038	TRUE	0.731753	0.359024	0.389228	0.639131	0.249903	-0.0974446	0.0561643	0.35059	0.361511	NA	NA	NA	NA	NA	NA	NA	NA	NA	NA	NA	NA	-5.27885	8.69374	0.146741
SVZ_Glast_13 pH	neuroblast	neuroblast	21 dpi	vSVZ	wt	pH	Smart-seq 3	AS-718798-LR-58739	AS-728227-LR-58959	60741	5576175	2550	1593483	14238625	TRUE	0.708432	0.31542	0.495038	0.437193	-0.0578447	-0.0337397	-0.0804399	0.323882	0.345878	NA	NA	NA	NA	NA	NA	NA	NA	NA	NA	NA	NA	4.09741	-4.35485	0.918063
SVZ_Glast_130 pH	vSVZ astrocyte	vSVZ astrocyte	21 dpi	vSVZ	wt	pH	Smart-seq 3	AS-719052-LR-58739	AS-739200-LR-59093	228050	1445	5058	NA	NA	FALSE	NA	NA	NA	NA	NA	NA	NA	NA	NA	NA	NA	NA	NA	NA	NA	NA	NA	NA	NA	NA	NA	-4.58156	8.93181	0.141591
SVZ_Glast_131 pH	neuroblast	neuroblast	21 dpi	vSVZ	wt	pH	Smart-seq 3	AS-719054-LR-58739	AS-739202-LR-59093	288868	5839982	5167	1178198	10609384	TRUE	0.73041	0.330387	0.628666	0.442006	-0.18666	0.0674017	-0.0827827	0.346763	0.366909	NA	NA	NA	NA	NA	NA	NA	NA	NA	NA	NA	NA	5.78937	-2.24566	0.890137
SVZ_Glast_132 pH	vSVZ astrocyte	vSVZ astrocyte	21 dpi	vSVZ	wt	pH	Smart-seq 3	AS-719056-LR-58739	AS-739204-LR-59093	259132	5413405	3685	863043	7768342	TRUE	0.728235	0.25969	0.366387	0.625542	0.259155	-0.106836	0.0560929	0.308511	0.270184	NA	NA	NA	NA	NA	NA	NA	NA	NA	NA	NA	NA	-7.94311	5.48112	0.0408164
SVZ_Glast_133 pH	qNSC2	qNSC2	21 dpi	vSVZ	wt	pH	Smart-seq 3	AS-719062-LR-58739	AS-737448-LR-59066	261308	3848830	4664	1189594	10775350	TRUE	0.760802	0.482416	0.714057	0.503467	-0.21059	0.134329	-0.0366166	0.463329	0.471209	NA	NA	NA	NA	NA	NA	NA	NA	NA	NA	NA	NA	-1.30849	4.27073	0.247602
SVZ_Glast_134 pH	vSVZ astrocyte	vSVZ astrocyte	21 dpi	vSVZ	wt	pH	Smart-seq 3	AS-719064-LR-58739	AS-737450-LR-59066	293829	4137409	4987	870105	7785816	TRUE	0.716092	0.277841	0.399272	0.624286	0.225014	-0.0902046	0.0481414	0.316006	0.294782	NA	NA	NA	NA	NA	NA	NA	NA	NA	NA	NA	NA	-5.07714	8.88456	0.131043
SVZ_Glast_135 pH	vSVZ astrocyte	vSVZ astrocyte	21 dpi	vSVZ	wt	pH	Smart-seq 3	AS-719066-LR-58739	AS-737452-LR-59066	255922	4375269	4948	925422	8458955	TRUE	0.755786	0.280806	0.477891	0.611113	0.133222	-0.0418409	0.0368725	0.297035	0.274969	NA	NA	NA	NA	NA	NA	NA	NA	NA	NA	NA	NA	-4.43992	7.90672	0.150996
SVZ_Glast_136 pH	qNSC2	qNSC2	21 dpi	vSVZ	wt	pH	Smart-seq 3	AS-719068-LR-58739	AS-737454-LR-59066	43346	3878045	3967	1089228	9741255	TRUE	0.72724	0.290068	0.65058	0.531071	-0.119509	0.0940075	-0.0225989	0.309202	0.32023	NA	NA	NA	NA	NA	NA	NA	NA	NA	NA	NA	NA	-1.47055	5.49796	0.245978
SVZ_Glast_137 pH	vSVZ astrocyte	vSVZ astrocyte	21 dpi	vSVZ	wt	pH	Smart-seq 3	AS-719070-LR-58739	AS-737456-LR-59066	188044	3900750	3581	957427	8755990	TRUE	0.760784	0.265284	0.43302	0.604473	0.171453	-0.0664098	0.044357	0.288068	0.27676	NA	NA	NA	NA	NA	NA	NA	NA	NA	NA	NA	NA	-7.13315	6.43877	0.0938013
SVZ_Glast_138 pH	qNSC2	qNSC2	21 dpi	vSVZ	wt	pH	Smart-seq 3	AS-719072-LR-58739	AS-737458-LR-59066	211497	4022802	4817	1087546	9740981	TRUE	0.738898	0.374226	0.623715	0.514475	-0.10924	0.0714904	-0.0187227	0.365121	0.375195	NA	NA	NA	NA	NA	NA	NA	NA	NA	NA	NA	NA	-1.3557	5.49335	0.249857
SVZ_Glast_139 pH	vSVZ astrocyte	vSVZ astrocyte	21 dpi	vSVZ	wt	pH	Smart-seq 3	AS-719074-LR-58739	AS-736173-LR-59065	242227	43340	5409	NA	NA	FALSE	NA	NA	NA	NA	NA	NA	NA	NA	NA	NA	NA	NA	NA	NA	NA	NA	NA	NA	NA	NA	NA	-5.88672	9.44551	0.123427
SVZ_Glast_14 pH	vSVZ astrocyte	vSVZ astrocyte	21 dpi	vSVZ	wt	pH	Smart-seq 3	AS-718800-LR-58739	AS-728229-LR-58959	200884	7017351	3229	1796433	16167318	TRUE	0.720153	0.312805	0.337865	0.655247	0.317382	-0.143063	0.0771267	0.337896	0.320935	NA	NA	NA	NA	NA	NA	NA	NA	NA	NA	NA	NA	-5.77273	8.61364	0.110099
SVZ_Glast_140 pH	qNSC2	qNSC2	21 dpi	vSVZ	wt	pH	Smart-seq 3	AS-719076-LR-58739	AS-736175-LR-59065	305193	3641921	5673	943443	8484348	TRUE	0.730355	0.312677	0.566048	0.520005	-0.0460433	0.0183052	-0.0219645	0.325496	0.353487	NA	NA	NA	NA	NA	NA	NA	NA	NA	NA	NA	NA	0.26445	4.12892	0.300533
SVZ_Glast_142 pH	vSVZ astrocyte	vSVZ astrocyte	21 dpi	vSVZ	wt	pH	Smart-seq 3	AS-719080-LR-58739	AS-736179-LR-59065	243038	3862715	5390	747536	6714291	TRUE	0.730798	0.280099	0.402262	0.644413	0.242151	-0.0911489	0.061782	0.31457	0.293302	NA	NA	NA	NA	NA	NA	NA	NA	NA	NA	NA	NA	-5.63766	9.12672	0.129121
SVZ_Glast_143 pH	vSVZ astrocyte	vSVZ astrocyte	21 dpi	vSVZ	wt	pH	Smart-seq 3	AS-719082-LR-58739	AS-736181-LR-59065	226837	3990649	4360	1216164	11009234	TRUE	0.733767	0.466494	0.41459	0.672547	0.257957	-0.0892144	0.0833237	0.437046	0.456305	NA	NA	NA	NA	NA	NA	NA	NA	NA	NA	NA	NA	-5.75646	8.59195	0.124671
SVZ_Glast_144 pH	qNSC2	qNSC2	21 dpi	vSVZ	wt	pH	Smart-seq 3	AS-719084-LR-58739	AS-736183-LR-59065	279514	1738022	6036	496881	4478648	TRUE	0.743758	0.324626	0.615662	0.559738	-0.0559244	0.0559724	0.0088025	0.325822	0.334413	NA	NA	NA	NA	NA	NA	NA	NA	NA	NA	NA	NA	-2.48094	5.06654	0.23723
SVZ_Glast_146 pH	vSVZ astrocyte	vSVZ astrocyte	21 dpi	vSVZ	wt	pH	Smart-seq 3	AS-719088-LR-58739	AS-728373-LR-58959	81295	5043945	1607	873974	7934560	TRUE	0.747958	0.246223	0.418638	0.646507	0.227869	-0.0784277	0.0641155	0.290167	0.260666	NA	NA	NA	NA	NA	NA	NA	NA	NA	NA	NA	NA	-6.57898	6.32058	0.138203
SVZ_Glast_147 pH	vSVZ astrocyte	vSVZ astrocyte	21 dpi	vSVZ	wt	pH	Smart-seq 3	AS-719090-LR-58739	AS-728375-LR-58959	169356	4957622	4096	874226	7863548	TRUE	0.734434	0.277033	0.635324	0.563227	-0.0720968	0.0715229	0.0170212	0.294086	0.305138	NA	NA	NA	NA	NA	NA	NA	NA	NA	NA	NA	NA	-4.28669	8.49825	0.155864
SVZ_Glast_148 pH	vSVZ astrocyte	vSVZ astrocyte	21 dpi	vSVZ	wt	pH	Smart-seq 3	AS-719092-LR-58739	AS-728377-LR-58959	158037	775594	4396	221842	1998156	TRUE	0.737773	0.254644	0.421083	0.511051	0.089968	-0.056299	-0.0162512	0.271193	0.268903	NA	NA	NA	NA	NA	NA	NA	NA	NA	NA	NA	NA	-4.4729	8.52109	0.15979
SVZ_Glast_149 pH	vSVZ astrocyte	vSVZ astrocyte	21 dpi	vSVZ	wt	pH	Smart-seq 3	AS-719094-LR-58739	AS-728379-LR-58959	175245	4150558	4108	794488	7140336	TRUE	0.720123	0.263635	0.338772	0.717828	0.379056	-0.133666	0.118744	0.297087	0.278823	NA	NA	NA	NA	NA	NA	NA	NA	NA	NA	NA	NA	-7.36858	7.64995	0.0880974
SVZ_Glast_15 pH	vSVZ astrocyte	vSVZ astrocyte	21 dpi	vSVZ	wt	pH	Smart-seq 3	AS-718802-LR-58739	AS-728231-LR-58959	48023	11166044	2822	1638181	14918172	TRUE	0.748572	0.494368	0.458139	0.625412	0.167273	-0.055677	0.0514206	0.496622	0.489267	NA	NA	NA	NA	NA	NA	NA	NA	NA	NA	NA	NA	-5.07433	7.76265	0.159913
SVZ_Glast_150 pH	aNSC	aNSC	21 dpi	vSVZ	wt	pH	Smart-seq 3	AS-719096-LR-58739	AS-728381-LR-58959	270391	853	6942	NA	NA	FALSE	NA	NA	NA	NA	NA	NA	NA	NA	NA	NA	NA	NA	NA	NA	NA	NA	NA	NA	NA	NA	NA	4.57688	3.20738	0.455435
SVZ_Glast_152 pH	qNSC2	qNSC2	21 dpi	vSVZ	wt	pH	Smart-seq 3	AS-719100-LR-58739	AS-739224-LR-59093	174036	481770	4378	202075	1796308	TRUE	0.719515	0.273617	0.572437	0.487383	-0.0850532	0.0295839	-0.0274139	0.307397	0.323385	NA	NA	NA	NA	NA	NA	NA	NA	NA	NA	NA	NA	-2.26848	4.71831	0.224258
SVZ_Glast_153 pH	vSVZ astrocyte	vSVZ astrocyte	21 dpi	vSVZ	wt	pH	Smart-seq 3	AS-719102-LR-58739	AS-739226-LR-59093	198538	3085761	3734	791612	7159585	TRUE	0.727766	0.487014	0.345643	0.666696	0.321053	-0.12779	0.0821954	0.467608	0.459988	NA	NA	NA	NA	NA	NA	NA	NA	NA	NA	NA	NA	-6.15183	7.00731	0.108079
SVZ_Glast_154 pH	vSVZ astrocyte	vSVZ astrocyte	21 dpi	vSVZ	wt	pH	Smart-seq 3	AS-719104-LR-58739	AS-739228-LR-59093	249931	2242485	4232	602154	5456038	TRUE	0.742109	0.501282	0.433343	0.612219	0.178876	-0.0574007	0.0380755	0.48061	0.490381	NA	NA	NA	NA	NA	NA	NA	NA	NA	NA	NA	NA	-4.48197	7.64582	0.151316
SVZ_Glast_155 pH	vSVZ astrocyte	vSVZ astrocyte	21 dpi	vSVZ	wt	pH	Smart-seq 3	AS-719110-LR-58739	AS-737472-LR-59066	191441	823844	4921	330065	2917875	TRUE	0.691082	0.291737	0.334554	0.636336	0.301782	-0.126325	0.0657045	0.321012	0.29607	NA	NA	NA	NA	NA	NA	NA	NA	NA	NA	NA	NA	-5.73074	8.81548	0.11201
SVZ_Glast_156 pH	vSVZ astrocyte	vSVZ astrocyte	21 dpi	vSVZ	wt	pH	Smart-seq 3	AS-719112-LR-58739	AS-737474-LR-59066	250139	4072663	5350	1080428	9682530	TRUE	0.729185	0.319142	0.417123	0.607073	0.18995	-0.0788288	0.0390739	0.33499	0.332855	NA	NA	NA	NA	NA	NA	NA	NA	NA	NA	NA	NA	-5.18854	8.76817	0.140952
SVZ_Glast_157 pH	aNSC	aNSC	21 dpi	vSVZ	wt	pH	Smart-seq 3	AS-719114-LR-58739	AS-737476-LR-59066	188727	4205216	5676	1087402	9746051	TRUE	0.710227	0.348351	0.592796	0.442237	-0.150559	0.0446729	-0.0714666	0.349594	0.385304	NA	NA	NA	NA	NA	NA	NA	NA	NA	NA	NA	NA	5.45696	1.854	0.455587
SVZ_Glast_158 pH	qNSC2	qNSC2	21 dpi	vSVZ	wt	pH	Smart-seq 3	AS-719116-LR-58739	AS-737478-LR-59066	256604	3640440	4334	923894	8291766	TRUE	0.726332	0.275798	0.628831	0.501758	-0.127072	0.0691184	-0.0338024	0.295425	0.314985	NA	NA	NA	NA	NA	NA	NA	NA	NA	NA	NA	NA	-1.61782	5.45471	0.249857
SVZ_Glast_159 pH	neuroblast	neuroblast	21 dpi	vSVZ	wt	pH	Smart-seq 3	AS-719118-LR-58739	AS-737480-LR-59066	147354	3661315	4407	1087793	9724691	TRUE	0.731911	0.336969	0.55324	0.421484	-0.131756	0.0205152	-0.0786968	0.347995	0.383284	NA	NA	NA	NA	NA	NA	NA	NA	NA	NA	NA	NA	5.98813	-2.72233	0.894831
SVZ_Glast_160 pH	vSVZ astrocyte	vSVZ astrocyte	21 dpi	vSVZ	wt	pH	Smart-seq 3	AS-719120-LR-58739	AS-737482-LR-59066	155652	4167252	4736	1083664	9760141	TRUE	0.730067	0.419429	0.356185	0.643501	0.287316	-0.126779	0.0656954	0.393221	0.419143	NA	NA	NA	NA	NA	NA	NA	NA	NA	NA	NA	NA	-6.4451	7.8079	0.110099
SVZ_Glast_161 pH	qNSC2	qNSC2	21 dpi	vSVZ	wt	pH	Smart-seq 3	AS-719122-LR-58739	AS-736197-LR-59065	150099	4187042	4718	812831	7285746	TRUE	0.725212	0.278659	0.659005	0.470429	-0.188576	0.0889329	-0.0489283	0.306644	0.317645	NA	NA	NA	NA	NA	NA	NA	NA	NA	NA	NA	NA	-1.74208	5.44342	0.24289
SVZ_Glast_162 pH	vSVZ astrocyte	vSVZ astrocyte	21 dpi	vSVZ	wt	pH	Smart-seq 3	AS-719124-LR-58739	AS-736199-LR-59065	98547	3282126	4267	815771	7364283	TRUE	0.728534	0.345115	0.401877	0.578602	0.176725	-0.0920284	0.0258654	0.366017	0.338353	NA	NA	NA	NA	NA	NA	NA	NA	NA	NA	NA	NA	-5.26498	9.10599	0.129903
SVZ_Glast_163 pH	vSVZ astrocyte	vSVZ astrocyte	21 dpi	vSVZ	wt	pH	Smart-seq 3	AS-719126-LR-58739	AS-736201-LR-59065	248907	3450572	5033	812640	7307346	TRUE	0.741953	0.356328	0.331117	0.679414	0.348296	-0.132687	0.0950377	0.361905	0.356352	NA	NA	NA	NA	NA	NA	NA	NA	NA	NA	NA	NA	-6.49893	8.81838	0.115447
SVZ_Glast_164 pH	vSVZ astrocyte	vSVZ astrocyte	21 dpi	vSVZ	wt	pH	Smart-seq 3	AS-719128-LR-58739	AS-736203-LR-59065	201874	3769123	5563	847543	7582388	TRUE	0.743011	0.263164	0.546729	0.615425	0.0686964	0.0107584	0.0474453	0.278352	0.276825	NA	NA	NA	NA	NA	NA	NA	NA	NA	NA	NA	NA	-5.31247	6.89276	0.135685
SVZ_Glast_165 pH	vSVZ astrocyte	vSVZ astrocyte	21 dpi	vSVZ	wt	pH	Smart-seq 3	AS-719130-LR-58739	AS-736205-LR-59065	188920	2890928	4801	770692	6947089	TRUE	0.741491	0.279575	0.59312	0.569281	-0.0238393	0.0429445	0.0232324	0.300581	0.285565	NA	NA	NA	NA	NA	NA	NA	NA	NA	NA	NA	NA	-6.09211	6.31853	0.146603
SVZ_Glast_166 pH	TAP	TAP	21 dpi	vSVZ	wt	pH	Smart-seq 3	AS-719132-LR-58739	AS-736207-LR-59065	310090	2810169	7286	779076	6858954	TRUE	0.702141	0.335736	0.6421	0.435306	-0.206794	0.0733557	-0.0731662	0.347217	0.384605	NA	NA	NA	NA	NA	NA	NA	NA	NA	NA	NA	NA	7.97936	4.4109	0.614397
SVZ_Glast_167 pH	vSVZ astrocyte	vSVZ astrocyte	21 dpi	vSVZ	wt	pH	Smart-seq 3	AS-719134-LR-58739	AS-728395-LR-58959	242404	5136484	5452	1059987	9555488	TRUE	0.72497	0.303374	0.326758	0.683727	0.356969	-0.148651	0.0916486	0.323804	0.291383	NA	NA	NA	NA	NA	NA	NA	NA	NA	NA	NA	NA	-6.6633	8.03728	0.10195
SVZ_Glast_168 pH	vSVZ astrocyte	vSVZ astrocyte	21 dpi	vSVZ	wt	pH	Smart-seq 3	AS-719136-LR-58739	AS-728397-LR-58959	221736	4860759	4774	1062966	9498670	TRUE	0.717532	0.284099	0.418165	0.596446	0.17828	-0.0746084	0.0359727	0.315992	0.297668	NA	NA	NA	NA	NA	NA	NA	NA	NA	NA	NA	NA	-4.18968	7.81194	0.146939
SVZ_Glast_169 pH	vSVZ astrocyte	vSVZ astrocyte	21 dpi	vSVZ	wt	pH	Smart-seq 3	AS-719138-LR-58739	AS-728399-LR-58959	221117	704071	5099	285977	2568633	TRUE	0.734276	0.379609	0.554354	0.52533	-0.0290245	0.0254205	-0.0144987	0.386632	0.364033	NA	NA	NA	NA	NA	NA	NA	NA	NA	NA	NA	NA	-3.7614	6.00025	0.186551
SVZ_Glast_17 pH	aNSC	aNSC	21 dpi	vSVZ	wt	pH	Smart-seq 3	AS-718806-LR-58739	AS-728235-LR-58959	88754	6671460	7327	1762363	15781389	TRUE	0.731488	0.31377	0.6439	0.491421	-0.152479	0.0782942	-0.0464402	0.322139	0.363735	NA	NA	NA	NA	NA	NA	NA	NA	NA	NA	NA	NA	1.13507	3.94836	0.341135
SVZ_Glast_170 pH	aNSC	aNSC	21 dpi	vSVZ	wt	pH	Smart-seq 3	AS-719140-LR-58739	AS-728401-LR-58959	287548	810456	6271	270512	2446323	TRUE	0.729631	0.326584	0.365555	0.568139	0.202584	-0.107601	0.0154801	0.326392	0.357063	NA	NA	NA	NA	NA	NA	NA	NA	NA	NA	NA	NA	3.97235	1.98818	0.417847
SVZ_Glast_172 pH	vSVZ astrocyte	vSVZ astrocyte	21 dpi	vSVZ	wt	pH	Smart-seq 3	AS-719144-LR-58739	AS-728405-LR-58959	215677	161309	4702	73705	662339	TRUE	0.710969	0.250936	0.370305	0.609839	0.239534	-0.0811319	0.056229	0.285815	0.241668	NA	NA	NA	NA	NA	NA	NA	NA	NA	NA	NA	NA	-4.40281	8.56069	0.143661
SVZ_Glast_173 pH	vSVZ astrocyte	vSVZ astrocyte	21 dpi	vSVZ	wt	pH	Smart-seq 3	AS-719146-LR-58739	AS-739246-LR-59093	285324	99	5899	NA	NA	FALSE	NA	NA	NA	NA	NA	NA	NA	NA	NA	NA	NA	NA	NA	NA	NA	NA	NA	NA	NA	NA	NA	-3.42635	7.06351	0.174691
SVZ_Glast_175 pH	aNSC	aNSC	21 dpi	vSVZ	wt	pH	Smart-seq 3	AS-719150-LR-58739	AS-739250-LR-59093	262648	4790036	6768	1081255	9685921	TRUE	0.704622	0.307715	0.580566	0.458857	-0.12171	0.0366201	-0.070585	0.314739	0.340982	NA	NA	NA	NA	NA	NA	NA	NA	NA	NA	NA	NA	5.65785	2.08992	0.475631
SVZ_Glast_176 pH	vSVZ astrocyte	vSVZ astrocyte	21 dpi	vSVZ	wt	pH	Smart-seq 3	AS-719152-LR-58739	AS-739252-LR-59093	202962	573274	4080	222004	1977801	TRUE	0.706708	0.264601	0.316464	0.664939	0.348475	-0.127379	0.0751563	0.28267	0.268711	NA	NA	NA	NA	NA	NA	NA	NA	NA	NA	NA	NA	-7.51236	5.71516	0.0452167
SVZ_Glast_177 pH	vSVZ astrocyte	vSVZ astrocyte	21 dpi	vSVZ	wt	pH	Smart-seq 3	AS-719158-LR-58739	AS-737316-LR-59066	85515	4730789	4509	1001958	8983009	TRUE	0.718406	0.459472	0.340099	0.630214	0.290115	-0.140649	0.0584263	0.437085	0.449065	NA	NA	NA	NA	NA	NA	NA	NA	NA	NA	NA	NA	-6.33671	7.96694	0.127578
SVZ_Glast_178 pH	TAP	TAP	21 dpi	vSVZ	wt	pH	Smart-seq 3	AS-719160-LR-58739	AS-737318-LR-59066	136538	4000293	6787	1323386	11598166	TRUE	0.688388	0.344331	0.591118	0.439537	-0.151581	0.0447192	-0.0761867	0.355549	0.400845	NA	NA	NA	NA	NA	NA	NA	NA	NA	NA	NA	NA	7.75125	4.45686	0.585699
SVZ_Glast_179 pH	qNSC2	qNSC2	21 dpi	vSVZ	wt	pH	Smart-seq 3	AS-719162-LR-58739	AS-737320-LR-59066	148887	4697739	4372	1255698	11248539	TRUE	0.735261	0.416022	0.553881	0.502843	-0.0510376	0.0185338	-0.0258412	0.40951	0.414676	NA	NA	NA	NA	NA	NA	NA	NA	NA	NA	NA	NA	-1.93324	4.64086	0.249953
SVZ_Glast_18 pH	qNSC2	qNSC2	21 dpi	vSVZ	wt	pH	Smart-seq 3	AS-718808-LR-58739	AS-728237-LR-58959	33984	6610793	3497	NA	NA	FALSE	NA	NA	NA	NA	NA	NA	NA	NA	NA	NA	NA	NA	NA	NA	NA	NA	NA	NA	NA	NA	NA	-2.82145	4.7468	0.216435
SVZ_Glast_180 pH	vSVZ astrocyte	vSVZ astrocyte	21 dpi	vSVZ	wt	pH	Smart-seq 3	AS-719164-LR-58739	AS-737322-LR-59066	100806	4253760	4459	1143870	10218823	TRUE	0.735471	0.272598	0.370058	0.629395	0.259338	-0.114687	0.0612464	0.307881	0.291211	NA	NA	NA	NA	NA	NA	NA	NA	NA	NA	NA	NA	-7.61636	5.74988	0.0575549
SVZ_Glast_181 pH	vSVZ astrocyte	vSVZ astrocyte	21 dpi	vSVZ	wt	pH	Smart-seq 3	AS-719166-LR-58739	AS-737324-LR-59066	144509	4386545	5136	1145126	10380374	TRUE	0.753198	0.39524	0.5164	0.62391	0.10751	-0.0148432	0.0578704	0.384217	0.384085	NA	NA	NA	NA	NA	NA	NA	NA	NA	NA	NA	NA	-5.05767	8.76201	0.146539
SVZ_Glast_182 pH	vSVZ astrocyte	vSVZ astrocyte	21 dpi	vSVZ	wt	pH	Smart-seq 3	AS-719168-LR-58739	AS-737326-LR-59066	98405	3826344	4739	981511	8694063	TRUE	0.726205	0.278273	0.392287	0.607444	0.215157	-0.101715	0.0453676	0.289469	0.281212	NA	NA	NA	NA	NA	NA	NA	NA	NA	NA	NA	NA	-5.84669	8.83739	0.131667
SVZ_Glast_183 pH	vSVZ astrocyte	vSVZ astrocyte	21 dpi	vSVZ	wt	pH	Smart-seq 3	AS-719170-LR-58739	AS-736041-LR-59065	84157	3789499	4149	954668	8621784	TRUE	0.733884	0.422491	0.377889	0.640792	0.262903	-0.110421	0.0667402	0.426271	0.420965	NA	NA	NA	NA	NA	NA	NA	NA	NA	NA	NA	NA	-4.69542	8.26108	0.161892
SVZ_Glast_184 pH	vSVZ astrocyte	vSVZ astrocyte	21 dpi	vSVZ	wt	pH	Smart-seq 3	AS-719172-LR-58739	AS-736043-LR-59065	160514	3537582	5744	947829	8407171	TRUE	0.730338	0.282958	0.398702	0.627382	0.22868	-0.0879592	0.0624766	0.307356	0.287504	NA	NA	NA	NA	NA	NA	NA	NA	NA	NA	NA	NA	-5.03814	8.64564	0.129121
SVZ_Glast_185 pH	vSVZ astrocyte	vSVZ astrocyte	21 dpi	vSVZ	wt	pH	Smart-seq 3	AS-719174-LR-58739	AS-736045-LR-59065	209798	4352323	5011	1076178	9652412	TRUE	0.717678	0.341149	0.321357	0.66021	0.338853	-0.144047	0.0773894	0.354443	0.34132	NA	NA	NA	NA	NA	NA	NA	NA	NA	NA	NA	NA	-6.50203	7.95124	0.103738
SVZ_Glast_186 pH	qNSC2	qNSC2	21 dpi	vSVZ	wt	pH	Smart-seq 3	AS-719176-LR-58739	AS-736047-LR-59065	126068	4068459	5064	966267	8608269	TRUE	0.713963	0.279112	0.605166	0.457557	-0.147609	0.0599727	-0.0588228	0.29404	0.31013	NA	NA	NA	NA	NA	NA	NA	NA	NA	NA	NA	NA	-1.53693	4.35307	0.268991
SVZ_Glast_187 pH	qNSC2	qNSC2	21 dpi	vSVZ	wt	pH	Smart-seq 3	AS-719178-LR-58739	AS-736049-LR-59065	110163	3235544	4922	981447	8760806	TRUE	0.718544	0.309833	0.632738	0.478115	-0.154623	0.0763385	-0.05282	0.32808	0.349855	NA	NA	NA	NA	NA	NA	NA	NA	NA	NA	NA	NA	0.375665	4.26564	0.30649
SVZ_Glast_188 pH	vSVZ astrocyte	vSVZ astrocyte	21 dpi	vSVZ	wt	pH	Smart-seq 3	AS-719180-LR-58739	AS-736051-LR-59065	111217	3266229	3993	705146	6354413	TRUE	0.739411	0.257926	0.408555	0.59197	0.183415	-0.079122	0.0338863	0.300391	0.286901	NA	NA	NA	NA	NA	NA	NA	NA	NA	NA	NA	NA	-7.62398	5.5329	0.0595601
SVZ_Glast_189 pH	qNSC2	qNSC2	21 dpi	vSVZ	wt	pH	Smart-seq 3	AS-719182-LR-58739	AS-728239-LR-58959	100671	4417346	4216	1207585	10792903	TRUE	0.70547	0.290414	0.56807	0.434803	-0.133267	0.0275404	-0.0776138	0.309019	0.330857	NA	NA	NA	NA	NA	NA	NA	NA	NA	NA	NA	NA	0.741407	4.02694	0.301746
SVZ_Glast_19 pH	vSVZ astrocyte	vSVZ astrocyte	21 dpi	vSVZ	wt	pH	Smart-seq 3	AS-718810-LR-58739	AS-739078-LR-59093	130234	5856250	6420	1210826	10819332	TRUE	0.726779	0.270175	0.351306	0.665387	0.314082	-0.13751	0.0808701	0.290354	0.285454	NA	NA	NA	NA	NA	NA	NA	NA	NA	NA	NA	NA	-5.63356	9.12488	0.11469
SVZ_Glast_190 pH	qNSC2	qNSC2	21 dpi	vSVZ	wt	pH	Smart-seq 3	AS-719184-LR-58739	AS-728241-LR-58959	84635	4223916	4389	1166647	10430319	TRUE	0.735687	0.260804	0.678075	0.46633	-0.211745	0.109326	-0.0567397	0.283395	0.292272	NA	NA	NA	NA	NA	NA	NA	NA	NA	NA	NA	NA	-1.84808	4.36117	0.249857
SVZ_Glast_191 pH	qNSC2	qNSC2	21 dpi	vSVZ	wt	pH	Smart-seq 3	AS-719186-LR-58739	AS-728243-LR-58959	72184	4490673	3472	961136	8730486	TRUE	0.760599	0.427294	0.658389	0.527601	-0.130788	0.0920873	-0.0118113	0.404535	0.405647	NA	NA	NA	NA	NA	NA	NA	NA	NA	NA	NA	NA	-2.36886	5.81538	0.221763
SVZ_Glast_2 pH	aNSC	aNSC	21 dpi	vSVZ	wt	pH	Smart-seq 3	AS-718776-LR-58739	AS-737306-LR-59066	188348	4050436	6027	702512	6426491	TRUE	0.744387	0.328057	0.560763	0.535919	-0.024844	0.0124269	-0.0253775	0.347221	0.362042	NA	NA	NA	NA	NA	NA	NA	NA	NA	NA	NA	NA	0.508742	4.05362	0.316827
SVZ_Glast_20 pH	qNSC2	qNSC2	21 dpi	vSVZ	wt	pH	Smart-seq 3	AS-718812-LR-58739	AS-739080-LR-59093	73889	5034090	5701	1142592	10215842	TRUE	0.735744	0.276874	0.676888	0.482285	-0.194603	0.0986389	-0.0411266	0.290169	0.316437	NA	NA	NA	NA	NA	NA	NA	NA	NA	NA	NA	NA	-0.870802	4.04442	0.262573
SVZ_Glast_21 pH	neuroblast	neuroblast	21 dpi	vSVZ	wt	pH	Smart-seq 3	AS-718814-LR-58739	AS-739082-LR-59093	74870	10131528	4350	1182011	10526971	TRUE	0.716954	0.307778	0.643446	0.43441	-0.209036	0.0768268	-0.0837998	0.300191	0.327229	NA	NA	NA	NA	NA	NA	NA	NA	NA	NA	NA	NA	4.42777	-8.04072	0.980897
SVZ_Glast_22 pH	aNSC	aNSC	21 dpi	vSVZ	wt	pH	Smart-seq 3	AS-718816-LR-58739	AS-739084-LR-59093	129673	7471538	6647	1600692	14263181	TRUE	0.708762	0.301459	0.560371	0.460481	-0.0998895	0.0207733	-0.0597976	0.318306	0.337617	NA	NA	NA	NA	NA	NA	NA	NA	NA	NA	NA	NA	4.67184	4.14348	0.454279
SVZ_Glast_23 pH	vSVZ astrocyte	vSVZ astrocyte	21 dpi	vSVZ	wt	pH	Smart-seq 3	AS-718822-LR-58739	AS-737328-LR-59066	276018	4318670	3630	681281	6389513	TRUE	0.778739	0.365633	0.572354	0.55224	-0.0201137	0.0317455	-0.0127461	0.354341	0.377576	NA	NA	NA	NA	NA	NA	NA	NA	NA	NA	NA	NA	-3.85449	6.5996	0.194251
SVZ_Glast_24 pH	qNSC2	qNSC2	21 dpi	vSVZ	wt	pH	Smart-seq 3	AS-718824-LR-58739	NA	108259	NA	1982	NA	NA	FALSE	NA	NA	NA	NA	NA	NA	NA	NA	NA	NA	NA	NA	NA	NA	NA	NA	NA	NA	NA	NA	NA	-2.63313	5.07491	0.239433
SVZ_Glast_25 pH	vSVZ astrocyte	vSVZ astrocyte	21 dpi	vSVZ	wt	pH	Smart-seq 3	AS-718826-LR-58739	AS-737332-LR-59066	173418	3710413	3015	1277174	11532248	TRUE	0.72297	0.513891	0.4194	0.602173	0.182773	-0.089295	0.0333031	0.492377	0.49524	NA	NA	NA	NA	NA	NA	NA	NA	NA	NA	NA	NA	-5.78951	7.72018	0.135006
SVZ_Glast_27 pH	vSVZ astrocyte	vSVZ astrocyte	21 dpi	vSVZ	wt	pH	Smart-seq 3	AS-718830-LR-58739	AS-737336-LR-59066	233757	3576350	3522	848994	7773745	TRUE	0.759764	0.269326	0.420567	0.615815	0.195248	-0.0766809	0.036691	0.295417	0.295331	NA	NA	NA	NA	NA	NA	NA	NA	NA	NA	NA	NA	-7.77011	5.4743	0.0447674
SVZ_Glast_28 pH	TAP	TAP	21 dpi	vSVZ	wt	pH	Smart-seq 3	AS-718832-LR-58739	AS-737338-LR-59066	230254	4124780	6694	1554236	13965702	TRUE	0.697475	0.322538	0.54734	0.446195	-0.101145	0.0101786	-0.0685657	0.33994	0.358851	NA	NA	NA	NA	NA	NA	NA	NA	NA	NA	NA	NA	9.10401	2.63913	0.666866
SVZ_Glast_29 pH	vSVZ astrocyte	vSVZ astrocyte	21 dpi	vSVZ	wt	pH	Smart-seq 3	AS-718834-LR-58739	AS-736053-LR-59065	155263	4424263	3231	1033648	9448527	TRUE	0.74307	0.467866	0.366809	0.641904	0.275095	-0.12512	0.0630242	0.444002	0.453281	NA	NA	NA	NA	NA	NA	NA	NA	NA	NA	NA	NA	-6.6599	8.41197	0.113918
SVZ_Glast_3 pH	vSVZ astrocyte	vSVZ astrocyte	21 dpi	vSVZ	wt	pH	Smart-seq 3	AS-718778-LR-58739	AS-737308-LR-59066	202224	25576864	4003	83478	699278	TRUE	0.655394	0.405179	0.455978	0.548514	0.0925363	-0.0282232	0.0421463	0.323405	0.256532	NA	NA	NA	NA	NA	NA	NA	NA	NA	NA	NA	NA	-5.02398	8.43874	0.136816
SVZ_Glast_30 pH	vSVZ astrocyte	vSVZ astrocyte	21 dpi	vSVZ	wt	pH	Smart-seq 3	AS-718836-LR-58739	AS-736055-LR-59065	149132	4076051	3543	1068338	9561165	TRUE	0.73566	0.285896	0.397131	0.636446	0.239315	-0.0969364	0.0564919	0.306176	0.301666	NA	NA	NA	NA	NA	NA	NA	NA	NA	NA	NA	NA	-4.73168	8.50478	0.141799
SVZ_Glast_31 pH	aNSC	aNSC	21 dpi	vSVZ	wt	pH	Smart-seq 3	AS-718838-LR-58739	AS-736057-LR-59065	304818	3607342	6466	1101659	9865460	TRUE	0.72664	0.347887	0.605367	0.48915	-0.116216	0.0530919	-0.0453028	0.351609	0.38832	NA	NA	NA	NA	NA	NA	NA	NA	NA	NA	NA	NA	5.42957	3.32607	0.477695
SVZ_Glast_32 pH	aNSC	aNSC	21 dpi	vSVZ	wt	pH	Smart-seq 3	AS-718840-LR-58739	AS-736059-LR-59065	219814	4171061	5285	1092035	9776242	TRUE	0.72287	0.334899	0.663673	0.481036	-0.182637	0.0940557	-0.0466912	0.339821	0.363039	NA	NA	NA	NA	NA	NA	NA	NA	NA	NA	NA	NA	2.0776	3.62974	0.364355
SVZ_Glast_35 pH	aNSC	aNSC	21 dpi	vSVZ	wt	pH	Smart-seq 3	AS-718846-LR-58739	AS-728251-LR-58959	269558	6491277	6258	1717868	15341650	TRUE	0.71537	0.297809	0.540133	0.433237	-0.106896	0.00673797	-0.0820217	0.32488	0.340025	NA	NA	NA	NA	NA	NA	NA	NA	NA	NA	NA	NA	4.48518	3.6699	0.443277
SVZ_Glast_36 pH	qNSC2	qNSC2	21 dpi	vSVZ	wt	pH	Smart-seq 3	AS-718848-LR-58739	AS-728253-LR-58959	245529	6322155	4531	1733323	15598452	TRUE	0.741108	0.364699	0.606728	0.477324	-0.129404	0.0637289	-0.0543897	0.373595	0.377407	NA	NA	NA	NA	NA	NA	NA	NA	NA	NA	NA	NA	-2.47923	5.07371	0.229656
SVZ_Glast_37 pH	vSVZ astrocyte	vSVZ astrocyte	21 dpi	vSVZ	wt	pH	Smart-seq 3	AS-718850-LR-58739	AS-728255-LR-58959	249584	5758583	4581	1579371	14327205	TRUE	0.730993	0.468125	0.333454	0.659481	0.326027	-0.148554	0.0717549	0.446049	0.457541	NA	NA	NA	NA	NA	NA	NA	NA	NA	NA	NA	NA	-6.26902	7.90596	0.111411
SVZ_Glast_38 pH	vSVZ astrocyte	vSVZ astrocyte	21 dpi	vSVZ	wt	pH	Smart-seq 3	AS-718852-LR-58739	AS-728257-LR-58959	287088	6108515	5006	1001706	8978554	TRUE	0.71968	0.263978	0.368048	0.651016	0.282968	-0.119618	0.0757755	0.290686	0.262329	NA	NA	NA	NA	NA	NA	NA	NA	NA	NA	NA	NA	-6.7461	8.26967	0.109726
SVZ_Glast_39 pH	vSVZ astrocyte	vSVZ astrocyte	21 dpi	vSVZ	wt	pH	Smart-seq 3	AS-718854-LR-58739	AS-728259-LR-58959	142173	5627684	4389	1250913	11216112	TRUE	0.731688	0.271601	0.452772	0.642658	0.189886	-0.0573649	0.070944	0.308394	0.285391	NA	NA	NA	NA	NA	NA	NA	NA	NA	NA	NA	NA	-4.44508	7.81204	0.141799
SVZ_Glast_40 pH	vSVZ astrocyte	vSVZ astrocyte	21 dpi	vSVZ	wt	pH	Smart-seq 3	AS-718856-LR-58739	AS-728261-LR-58959	282000	2922653	4482	561257	5081781	TRUE	0.73252	0.277282	0.383123	0.586232	0.203109	-0.0925002	0.0397858	0.29389	0.285573	NA	NA	NA	NA	NA	NA	NA	NA	NA	NA	NA	NA	-5.32201	9.37563	0.135457
SVZ_Glast_41 pH	qNSC2	qNSC2	21 dpi	vSVZ	wt	pH	Smart-seq 3	AS-718858-LR-58739	AS-739102-LR-59093	294067	5573623	4454	1285740	11551615	TRUE	0.729604	0.291645	0.637771	0.470014	-0.167758	0.079593	-0.0467332	0.309658	0.31556	NA	NA	NA	NA	NA	NA	NA	NA	NA	NA	NA	NA	-2.13181	5.42719	0.237537
SVZ_Glast_42 pH	vSVZ astrocyte	vSVZ astrocyte	21 dpi	vSVZ	wt	pH	Smart-seq 3	AS-718860-LR-58739	AS-739104-LR-59093	120575	4376693	2612	820315	7424412	TRUE	0.743318	0.248983	0.367888	0.648778	0.28089	-0.113583	0.067234	0.300893	0.27844	NA	NA	NA	NA	NA	NA	NA	NA	NA	NA	NA	NA	-7.7176	5.38341	0.0659713
SVZ_Glast_43 pH	vSVZ astrocyte	vSVZ astrocyte	21 dpi	vSVZ	wt	pH	Smart-seq 3	AS-718862-LR-58739	AS-739106-LR-59093	331607	2366367	4985	657988	5911753	TRUE	0.732139	0.273431	0.466014	0.54844	0.0824254	-0.0494494	0.00668196	0.29021	0.294869	NA	NA	NA	NA	NA	NA	NA	NA	NA	NA	NA	NA	-6.84029	8.48001	0.11982
SVZ_Glast_44 pH	qNSC2	qNSC2	21 dpi	vSVZ	wt	pH	Smart-seq 3	AS-718864-LR-58739	AS-739108-LR-59093	43088	5438536	3413	943903	8568762	TRUE	0.760375	0.0146816	0.627002	0.566562	-0.0604396	0.0615856	-0.00127943	0.0130399	0.0181789	NA	NA	NA	NA	NA	NA	NA	NA	NA	NA	NA	NA	-1.92371	5.84407	0.223657
SVZ_Glast_45 pH	aNSC	aNSC	21 dpi	vSVZ	wt	pH	Smart-seq 3	AS-718870-LR-58739	AS-737352-LR-59066	221215	4288016	6444	705001	6483131	TRUE	0.741122	0.315311	0.509306	0.527674	0.0183682	-0.0264184	-0.0282351	0.337025	0.354226	NA	NA	NA	NA	NA	NA	NA	NA	NA	NA	NA	NA	3.59259	3.53509	0.412941
SVZ_Glast_46 pH	vSVZ astrocyte	vSVZ astrocyte	21 dpi	vSVZ	wt	pH	Smart-seq 3	AS-718872-LR-58739	AS-737354-LR-59066	326225	65	4869	NA	NA	FALSE	NA	NA	NA	NA	NA	NA	NA	NA	NA	NA	NA	NA	NA	NA	NA	NA	NA	NA	NA	NA	NA	-5.03043	8.89614	0.159709
SVZ_Glast_48 pH	qNSC2	qNSC2	21 dpi	vSVZ	wt	pH	Smart-seq 3	AS-718876-LR-58739	AS-737358-LR-59066	234822	3475085	4952	1115378	9969669	TRUE	0.705464	0.296651	0.559467	0.479634	-0.0798329	0.0231169	-0.0436121	0.307317	0.331504	NA	NA	NA	NA	NA	NA	NA	NA	NA	NA	NA	NA	-0.941426	4.56935	0.268991
SVZ_Glast_49 pH	vSVZ astrocyte	vSVZ astrocyte	21 dpi	vSVZ	wt	pH	Smart-seq 3	AS-718878-LR-58739	AS-737360-LR-59066	211150	3682954	3516	900564	8254637	TRUE	0.746009	0.417261	0.530994	0.506976	-0.0240176	0.00231357	-0.0304487	0.396846	0.406021	NA	NA	NA	NA	NA	NA	NA	NA	NA	NA	NA	NA	-4.12434	6.33849	0.187859
SVZ_Glast_5 pH	qNSC2	qNSC2	21 dpi	vSVZ	wt	pH	Smart-seq 3	AS-718782-LR-58739	AS-737312-LR-59066	186606	1881517	4473	142948	1209019	TRUE	0.662619	0.382759	0.542573	0.539637	-0.00293647	0.0233821	0.00949085	0.368826	0.370366	NA	NA	NA	NA	NA	NA	NA	NA	NA	NA	NA	NA	-1.6212	5.67365	0.229636
SVZ_Glast_50 pH	vSVZ astrocyte	vSVZ astrocyte	21 dpi	vSVZ	wt	pH	Smart-seq 3	AS-718880-LR-58739	AS-737362-LR-59066	196607	4066392	3916	1116045	10002309	TRUE	0.731999	0.339955	0.322303	0.651464	0.329161	-0.151431	0.0754915	0.352157	0.348182	NA	NA	NA	NA	NA	NA	NA	NA	NA	NA	NA	NA	-6.3266	8.55224	0.11404
SVZ_Glast_51 pH	vSVZ astrocyte	vSVZ astrocyte	21 dpi	vSVZ	wt	pH	Smart-seq 3	AS-718882-LR-58739	AS-736077-LR-59065	251613	3560055	4686	1136150	10353278	TRUE	0.754401	0.319261	0.452163	0.631393	0.179229	-0.0619032	0.0595348	0.331416	0.334894	NA	NA	NA	NA	NA	NA	NA	NA	NA	NA	NA	NA	-4.69127	8.51236	0.137497
SVZ_Glast_52 pH	vSVZ astrocyte	vSVZ astrocyte	21 dpi	vSVZ	wt	pH	Smart-seq 3	AS-718884-LR-58739	AS-736079-LR-59065	184866	668	2609	NA	NA	FALSE	NA	NA	NA	NA	NA	NA	NA	NA	NA	NA	NA	NA	NA	NA	NA	NA	NA	NA	NA	NA	NA	-3.88802	6.38154	0.196761
SVZ_Glast_53 pH	vSVZ astrocyte	vSVZ astrocyte	21 dpi	vSVZ	wt	pH	Smart-seq 3	AS-718886-LR-58739	AS-736081-LR-59065	173016	4286674	3757	1172834	10794639	TRUE	0.765119	0.262899	0.368011	0.707831	0.33982	-0.119802	0.095418	0.298214	0.265343	NA	NA	NA	NA	NA	NA	NA	NA	NA	NA	NA	NA	-7.21448	6.01821	0.0689493
SVZ_Glast_54 pH	vSVZ astrocyte	vSVZ astrocyte	21 dpi	vSVZ	wt	pH	Smart-seq 3	AS-718888-LR-58739	AS-736083-LR-59065	258395	3683689	3952	1157641	10331506	TRUE	0.732625	0.300642	0.382788	0.625159	0.242371	-0.108314	0.0587919	0.323436	0.30447	NA	NA	NA	NA	NA	NA	NA	NA	NA	NA	NA	NA	-6.92343	7.3283	0.111004
SVZ_Glast_55 pH	aNSC	aNSC	21 dpi	vSVZ	wt	pH	Smart-seq 3	AS-718890-LR-58739	AS-736085-LR-59065	254729	4309179	6763	1335876	11962979	TRUE	0.729732	0.358307	0.620456	0.508594	-0.111861	0.0707966	-0.037617	0.362226	0.393969	NA	NA	NA	NA	NA	NA	NA	NA	NA	NA	NA	NA	2.32471	3.32179	0.377203
SVZ_Glast_56 pH	qNSC2	qNSC2	21 dpi	vSVZ	wt	pH	Smart-seq 3	AS-718892-LR-58739	AS-736087-LR-59065	182887	3877824	4692	1060804	9488839	TRUE	0.723398	0.293041	0.621081	0.471185	-0.149896	0.0606768	-0.0558958	0.30709	0.32263	NA	NA	NA	NA	NA	NA	NA	NA	NA	NA	NA	NA	-1.91264	5.02848	0.254798
SVZ_Glast_57 pH	qNSC2	qNSC2	21 dpi	vSVZ	wt	pH	Smart-seq 3	AS-718894-LR-58739	AS-728275-LR-58959	186037	1	2862	NA	NA	FALSE	NA	NA	NA	NA	NA	NA	NA	NA	NA	NA	NA	NA	NA	NA	NA	NA	NA	NA	NA	NA	NA	-3.24469	5.21275	0.211952
SVZ_Glast_58 pH	qNSC2	qNSC2	21 dpi	vSVZ	wt	pH	Smart-seq 3	AS-718896-LR-58739	AS-728277-LR-58959	235219	5617412	4663	1494409	13455647	TRUE	0.750221	0.269515	0.656635	0.554164	-0.102471	0.0823918	-0.00364983	0.300383	0.289534	NA	NA	NA	NA	NA	NA	NA	NA	NA	NA	NA	NA	-1.79399	5.44987	0.23723
SVZ_Glast_59 pH	neuroblast	neuroblast	21 dpi	vSVZ	wt	pH	Smart-seq 3	AS-718898-LR-58739	AS-728279-LR-58959	113874	5430977	3010	1363423	12244515	TRUE	0.734189	0.414991	0.61809	0.444557	-0.173534	0.0651528	-0.0721602	0.406406	0.410427	NA	NA	NA	NA	NA	NA	NA	NA	NA	NA	NA	NA	4.20776	-6.52221	0.950297
SVZ_Glast_6 pH	aNSC	aNSC	21 dpi	vSVZ	wt	pH	Smart-seq 3	AS-718784-LR-58739	AS-737314-LR-59066	127030	5945325	4903	844965	7593025	TRUE	0.720706	0.303979	0.627227	0.447255	-0.179972	0.059447	-0.0661242	0.300818	0.339451	NA	NA	NA	NA	NA	NA	NA	NA	NA	NA	NA	NA	2.09377	3.43037	0.368247
SVZ_Glast_60 pH	neuroblast	neuroblast	21 dpi	vSVZ	wt	pH	Smart-seq 3	AS-718900-LR-58739	AS-728281-LR-58959	174771	5344085	4062	846798	7552273	TRUE	0.727095	0.323738	0.560373	0.479397	-0.0809761	0.0227732	-0.0529953	0.317183	0.369789	NA	NA	NA	NA	NA	NA	NA	NA	NA	NA	NA	NA	5.43659	-3.8256	0.917181
SVZ_Glast_61 pH	qNSC2	qNSC2	21 dpi	vSVZ	wt	pH	Smart-seq 3	AS-718902-LR-58739	AS-728283-LR-58959	252211	5021521	5738	1019786	9147891	TRUE	0.73895	0.274677	0.684342	0.498218	-0.186125	0.106195	-0.0282923	0.276071	0.305681	NA	NA	NA	NA	NA	NA	NA	NA	NA	NA	NA	NA	-1.24335	4.09373	0.256198
SVZ_Glast_62 pH	vSVZ astrocyte	vSVZ astrocyte	21 dpi	vSVZ	wt	pH	Smart-seq 3	AS-718904-LR-58739	AS-728285-LR-58959	234817	906235	4722	322205	2882599	TRUE	0.710939	0.302858	0.389616	0.651866	0.26225	-0.0863229	0.0605921	0.317245	0.287496	NA	NA	NA	NA	NA	NA	NA	NA	NA	NA	NA	NA	-5.97259	7.6636	0.117279
SVZ_Glast_63 pH	vSVZ astrocyte	vSVZ astrocyte	21 dpi	vSVZ	wt	pH	Smart-seq 3	AS-718906-LR-58739	AS-739126-LR-59093	241394	4759299	4201	1220280	10974598	TRUE	0.736178	0.359218	0.445824	0.616525	0.170701	-0.063912	0.0455815	0.364929	0.360268	NA	NA	NA	NA	NA	NA	NA	NA	NA	NA	NA	NA	-4.45756	8.06166	0.149232
SVZ_Glast_64 pH	vSVZ astrocyte	vSVZ astrocyte	21 dpi	vSVZ	wt	pH	Smart-seq 3	AS-718908-LR-58739	AS-739128-LR-59093	259081	4257958	4153	897304	8076195	TRUE	0.733805	0.262322	0.354961	0.628622	0.273661	-0.124069	0.0641202	0.303061	0.279037	NA	NA	NA	NA	NA	NA	NA	NA	NA	NA	NA	NA	-7.71277	5.38085	0.0275497
SVZ_Glast_65 pH	qNSC2	qNSC2	21 dpi	vSVZ	wt	pH	Smart-seq 3	AS-718910-LR-58739	AS-739130-LR-59093	163592	2026493	2586	234729	2157771	TRUE	0.731388	0.253939	0.607689	0.45148	-0.156208	0.0478215	-0.0743338	0.246238	0.235536	NA	NA	NA	NA	NA	NA	NA	NA	NA	NA	NA	NA	-3.32768	3.2541	0.243538
SVZ_Glast_67 pH	qNSC2	qNSC2	21 dpi	vSVZ	wt	pH	Smart-seq 3	AS-718918-LR-58739	AS-737376-LR-59066	169212	1	4449	NA	NA	FALSE	NA	NA	NA	NA	NA	NA	NA	NA	NA	NA	NA	NA	NA	NA	NA	NA	NA	NA	NA	NA	NA	-2.23627	4.78392	0.268991
SVZ_Glast_68 pH	vSVZ astrocyte	vSVZ astrocyte	21 dpi	vSVZ	wt	pH	Smart-seq 3	AS-718920-LR-58739	AS-737378-LR-59066	165857	4452244	4894	1132860	10239124	TRUE	0.737075	0.296482	0.444407	0.606379	0.161973	-0.060652	0.0405324	0.310768	0.30133	NA	NA	NA	NA	NA	NA	NA	NA	NA	NA	NA	NA	-5.26288	8.58775	0.146738
SVZ_Glast_69 pH	vSVZ astrocyte	vSVZ astrocyte	21 dpi	vSVZ	wt	pH	Smart-seq 3	AS-718922-LR-58739	AS-737380-LR-59066	156348	3965393	4652	977750	8986176	TRUE	0.769317	0.49104	0.439056	0.659783	0.220727	-0.0667941	0.0749537	0.455124	0.480661	NA	NA	NA	NA	NA	NA	NA	NA	NA	NA	NA	NA	-5.15378	8.55774	0.13398
SVZ_Glast_7 pH	vSVZ astrocyte	vSVZ astrocyte	21 dpi	vSVZ	wt	pH	Smart-seq 3	AS-718786-LR-58739	AS-736029-LR-59065	110649	3819082	4572	1005346	9212906	TRUE	0.737286	0.282462	0.390791	0.621674	0.230883	-0.099614	0.0478395	0.290232	0.292223	NA	NA	NA	NA	NA	NA	NA	NA	NA	NA	NA	NA	-4.89097	8.66109	0.139215
SVZ_Glast_71 pH	vSVZ astrocyte	vSVZ astrocyte	21 dpi	vSVZ	wt	pH	Smart-seq 3	AS-718926-LR-58739	AS-737384-LR-59066	105036	3560544	4120	871141	8019424	TRUE	0.76103	0.268304	0.349704	0.690032	0.340328	-0.134683	0.0957374	0.302482	0.285924	NA	NA	NA	NA	NA	NA	NA	NA	NA	NA	NA	NA	-7.78306	5.28791	0.0038542
SVZ_Glast_72 pH	vSVZ astrocyte	vSVZ astrocyte	21 dpi	vSVZ	wt	pH	Smart-seq 3	AS-718928-LR-58739	AS-737386-LR-59066	121586	3423636	5156	1000278	8955284	TRUE	0.732553	0.304379	0.356445	0.641161	0.284715	-0.126875	0.0707537	0.322253	0.311955	NA	NA	NA	NA	NA	NA	NA	NA	NA	NA	NA	NA	-5.36383	9.32395	0.136218
SVZ_Glast_73 pH	vSVZ astrocyte	vSVZ astrocyte	21 dpi	vSVZ	wt	pH	Smart-seq 3	AS-718930-LR-58739	AS-736101-LR-59065	154100	3803461	4690	1142039	10233903	TRUE	0.737368	0.303711	0.538131	0.592644	0.0545129	0.00994294	0.0314325	0.319064	0.314735	NA	NA	NA	NA	NA	NA	NA	NA	NA	NA	NA	NA	-4.27635	7.31941	0.164433
SVZ_Glast_74 pH	TAP	TAP	21 dpi	vSVZ	wt	pH	Smart-seq 3	AS-718932-LR-58739	AS-736103-LR-59065	168936	3851171	6488	889260	7973939	TRUE	0.735804	0.354166	0.364588	0.569742	0.205154	-0.117005	0.0254585	0.38143	0.368761	NA	NA	NA	NA	NA	NA	NA	NA	NA	NA	NA	NA	6.36308	3.30729	0.535979
SVZ_Glast_75 pH	vSVZ astrocyte	vSVZ astrocyte	21 dpi	vSVZ	wt	pH	Smart-seq 3	AS-718934-LR-58739	AS-736105-LR-59065	135809	4691120	4003	1300135	11706536	TRUE	0.738363	0.276897	0.388849	0.64083	0.251981	-0.106805	0.0731686	0.315748	0.281334	NA	NA	NA	NA	NA	NA	NA	NA	NA	NA	NA	NA	-7.20428	6.27864	0.0841062
SVZ_Glast_76 pH	aNSC	aNSC	21 dpi	vSVZ	wt	pH	Smart-seq 3	AS-718936-LR-58739	AS-736107-LR-59065	181606	3986959	5877	1010356	9044000	TRUE	0.719881	0.336171	0.547305	0.481175	-0.0661296	0.00440084	-0.0409966	0.352721	0.365391	NA	NA	NA	NA	NA	NA	NA	NA	NA	NA	NA	NA	5.14321	2.79584	0.470653
SVZ_Glast_77 pH	vSVZ astrocyte	vSVZ astrocyte	21 dpi	vSVZ	wt	pH	Smart-seq 3	AS-718938-LR-58739	AS-736109-LR-59065	111130	3913930	3254	965799	8752844	TRUE	0.732855	0.38962	0.429175	0.592442	0.163267	-0.0715501	0.0366793	0.382324	0.391667	NA	NA	NA	NA	NA	NA	NA	NA	NA	NA	NA	NA	-5.34059	7.34953	0.145484
SVZ_Glast_78 pH	qNSC2	qNSC2	21 dpi	vSVZ	wt	pH	Smart-seq 3	AS-718940-LR-58739	AS-736111-LR-59065	153993	3439108	4587	907636	8137959	TRUE	0.733265	0.276669	0.561663	0.517125	-0.0445382	0.0264908	-0.0274266	0.293437	0.30256	NA	NA	NA	NA	NA	NA	NA	NA	NA	NA	NA	NA	-2.56936	4.94387	0.230925
SVZ_Glast_79 pH	vSVZ astrocyte	vSVZ astrocyte	21 dpi	vSVZ	wt	pH	Smart-seq 3	AS-718942-LR-58739	AS-728299-LR-58959	153973	4782968	4778	1297429	11711800	TRUE	0.732983	0.33615	0.434035	0.627185	0.19315	-0.0771121	0.0654967	0.343492	0.344363	NA	NA	NA	NA	NA	NA	NA	NA	NA	NA	NA	NA	-4.5607	8.83418	0.148583
SVZ_Glast_81 pH	neuroblast	neuroblast	21 dpi	vSVZ	wt	pH	Smart-seq 3	AS-718946-LR-58739	AS-728303-LR-58959	86271	5825425	3862	1423908	12759850	TRUE	0.718313	0.312299	0.526008	0.50784	-0.0181678	-0.000688153	-0.0348658	0.318227	0.331331	NA	NA	NA	NA	NA	NA	NA	NA	NA	NA	NA	NA	5.44379	-3.1234	0.902645
SVZ_Glast_82 pH	aNSC	aNSC	21 dpi	vSVZ	wt	pH	Smart-seq 3	AS-718948-LR-58739	AS-728305-LR-58959	147372	5440447	6819	975548	8696750	TRUE	0.714223	0.335798	0.602236	0.46993	-0.132306	0.0519097	-0.0564244	0.343605	0.371269	NA	NA	NA	NA	NA	NA	NA	NA	NA	NA	NA	NA	5.34874	4.13222	0.478167
SVZ_Glast_84 pH	qNSC2	qNSC2	21 dpi	vSVZ	wt	pH	Smart-seq 3	AS-718952-LR-58739	AS-728309-LR-58959	172475	173864	6154	78504	695213	TRUE	0.703722	0.30556	0.666914	0.483519	-0.183395	0.0831918	-0.0197428	0.342716	0.336072	NA	NA	NA	NA	NA	NA	NA	NA	NA	NA	NA	NA	0.0064651	4.49451	0.307416
SVZ_Glast_85 pH	vSVZ astrocyte	vSVZ astrocyte	21 dpi	vSVZ	wt	pH	Smart-seq 3	AS-718954-LR-58739	AS-739150-LR-59093	166952	4305729	4794	928689	8400423	TRUE	0.729498	0.484317	0.403656	0.620375	0.216719	-0.0898375	0.0426364	0.47481	0.46656	NA	NA	NA	NA	NA	NA	NA	NA	NA	NA	NA	NA	-5.40633	9.13279	0.133654
SVZ_Glast_86 pH	TAP	TAP	21 dpi	vSVZ	wt	pH	Smart-seq 3	AS-718956-LR-58739	AS-739152-LR-59093	179778	5128716	5398	960463	8645936	TRUE	0.727127	0.335959	0.449152	0.546036	0.0968845	-0.0544456	-0.00318731	0.358727	0.357637	NA	NA	NA	NA	NA	NA	NA	NA	NA	NA	NA	NA	8.72768	1.95193	0.675256
SVZ_Glast_87 pH	vSVZ astrocyte	vSVZ astrocyte	21 dpi	vSVZ	wt	pH	Smart-seq 3	AS-718958-LR-58739	AS-739154-LR-59093	176452	5878500	4835	1343462	12088488	TRUE	0.71939	0.288259	0.398709	0.594462	0.195753	-0.0977934	0.0363353	0.319445	0.299155	NA	NA	NA	NA	NA	NA	NA	NA	NA	NA	NA	NA	-5.56082	8.5971	0.129121
SVZ_Glast_88 pH	vSVZ astrocyte	vSVZ astrocyte	21 dpi	vSVZ	wt	pH	Smart-seq 3	AS-718960-LR-58739	AS-739156-LR-59093	196940	6199326	3584	1220737	11123718	TRUE	0.75351	0.466192	0.456547	0.641242	0.184695	-0.0615575	0.0565189	0.431899	0.453254	NA	NA	NA	NA	NA	NA	NA	NA	NA	NA	NA	NA	-6.15126	7.50373	0.133644
SVZ_Glast_89 pH	vSVZ astrocyte	vSVZ astrocyte	21 dpi	vSVZ	wt	pH	Smart-seq 3	AS-718966-LR-58739	AS-737400-LR-59066	250521	3995198	4839	984710	9032117	TRUE	0.747239	0.268888	0.458015	0.596094	0.138079	-0.0521385	0.0370258	0.307176	0.279795	NA	NA	NA	NA	NA	NA	NA	NA	NA	NA	NA	NA	-5.52077	7.94255	0.143432
SVZ_Glast_9 pH	qNSC2	qNSC2	21 dpi	vSVZ	wt	pH	Smart-seq 3	AS-718790-LR-58739	AS-736033-LR-59065	291711	5228251	3749	1303724	11651610	TRUE	0.736852	0.274547	0.564977	0.498458	-0.0665185	0.0262192	-0.0229949	0.298195	0.306337	NA	NA	NA	NA	NA	NA	NA	NA	NA	NA	NA	NA	-1.9484	4.30647	0.220947
SVZ_Glast_90 pH	qNSC2	qNSC2	21 dpi	vSVZ	wt	pH	Smart-seq 3	AS-718968-LR-58739	AS-737402-LR-59066	237890	3359779	5276	1017110	9055515	TRUE	0.711547	0.313179	0.60145	0.445119	-0.15633	0.0502073	-0.0662261	0.318918	0.334065	NA	NA	NA	NA	NA	NA	NA	NA	NA	NA	NA	NA	0.0626979	4.51413	0.291951
SVZ_Glast_91 pH	vSVZ astrocyte	vSVZ astrocyte	21 dpi	vSVZ	wt	pH	Smart-seq 3	AS-718970-LR-58739	AS-737404-LR-59066	234517	4362453	4886	1237961	11314247	TRUE	0.763715	0.454345	0.382225	0.673627	0.291402	-0.120455	0.0857311	0.428981	0.449528	NA	NA	NA	NA	NA	NA	NA	NA	NA	NA	NA	NA	-8.09403	8.50273	0.0889133
SVZ_Glast_92 pH	TAP	TAP	21 dpi	vSVZ	wt	pH	Smart-seq 3	AS-718972-LR-58739	AS-737406-LR-59066	174630	1806	4296	NA	NA	FALSE	NA	NA	NA	NA	NA	NA	NA	NA	NA	NA	NA	NA	NA	NA	NA	NA	NA	NA	NA	NA	NA	9.0115	2.56472	0.670973
SVZ_Glast_93 pH	neuroblast	neuroblast	21 dpi	vSVZ	wt	pH	Smart-seq 3	AS-718974-LR-58739	AS-737408-LR-59066	104578	4000775	3624	834904	7592121	TRUE	0.740838	0.342004	0.640985	0.416376	-0.224609	0.0739549	-0.0988302	0.349926	0.381652	NA	NA	NA	NA	NA	NA	NA	NA	NA	NA	NA	NA	5.1277	-3.13807	0.89041
SVZ_Glast_94 pH	vSVZ astrocyte	vSVZ astrocyte	21 dpi	vSVZ	wt	pH	Smart-seq 3	AS-718976-LR-58739	AS-737410-LR-59066	138857	4011146	3719	1099076	9937025	TRUE	0.739657	0.491532	0.413582	0.613005	0.199423	-0.0859059	0.0401154	0.468614	0.489588	NA	NA	NA	NA	NA	NA	NA	NA	NA	NA	NA	NA	-6.08338	7.12349	0.125906
SVZ_Glast_96 pH	qNSC2	qNSC2	21 dpi	vSVZ	wt	pH	Smart-seq 3	AS-718980-LR-58739	AS-736127-LR-59065	262400	3087294	4965	357252	3173850	TRUE	0.713835	0.369994	0.67554	0.463883	-0.211657	0.0997045	-0.0312894	0.365676	0.369743	NA	NA	NA	NA	NA	NA	NA	NA	NA	NA	NA	NA	-2.60538	4.27583	0.261456
SVZ_Glast_97 pH	TAP	TAP	21 dpi	vSVZ	wt	pH	Smart-seq 3	AS-718982-LR-58739	AS-736129-LR-59065	227337	3958243	7529	1290507	11307829	TRUE	0.692268	0.3474	0.594059	0.434816	-0.159243	0.051312	-0.0789624	0.360361	0.399308	NA	NA	NA	NA	NA	NA	NA	NA	NA	NA	NA	NA	6.845	4.40458	0.563631
SVZ_Glast_98 pH	vSVZ astrocyte	vSVZ astrocyte	21 dpi	vSVZ	wt	pH	Smart-seq 3	AS-718984-LR-58739	AS-736131-LR-59065	202070	3535268	4734	932005	8369851	TRUE	0.745088	0.355305	0.620234	0.582068	-0.0381657	0.0646318	0.0303475	0.359552	0.363651	NA	NA	NA	NA	NA	NA	NA	NA	NA	NA	NA	NA	-4.4241	7.41339	0.158892
SVZ_Glast_99 pH	vSVZ astrocyte	vSVZ astrocyte	21 dpi	vSVZ	wt	pH	Smart-seq 3	AS-718986-LR-58739	AS-736133-LR-59065	184803	3622644	4452	1000548	8971177	TRUE	0.737327	0.278615	0.438224	0.60019	0.161965	-0.0569639	0.0315294	0.31336	0.294857	NA	NA	NA	NA	NA	NA	NA	NA	NA	NA	NA	NA	-4.31231	8.28701	0.145076
Str_Glast_10 pI	reactive astrocyte	reactive astrocyte	2 dpi	striatum	wt	pI	Smart-seq 3	AS-747196-LR-59160	AS-768922-LR-60487	489036	6007209	3159	NA	NA	FALSE	NA	NA	NA	NA	NA	NA	NA	NA	NA	NA	NA	NA	NA	NA	NA	NA	NA	NA	NA	NA	NA	-5.11101	2.22083	NA
Str_Glast_100 pI	neurogenic striatal astrocyte	qNSC2-like neurogenic striatal astrocyte	2 dpi	striatum	wt	pI	Smart-seq 3	AS-747376-LR-59160	AS-764964-LR-60444	410769	2641091	2610	NA	NA	FALSE	NA	NA	NA	NA	NA	NA	NA	NA	NA	NA	NA	NA	NA	NA	NA	NA	NA	NA	NA	NA	NA	-4.53204	6.37403	0.21798
Str_Glast_101 pI	reactive astrocyte	reactive astrocyte	2 dpi	striatum	wt	pI	Smart-seq 3	AS-747378-LR-59160	AS-764966-LR-60444	471055	4881886	2698	NA	NA	FALSE	NA	NA	NA	NA	NA	NA	NA	NA	NA	NA	NA	NA	NA	NA	NA	NA	NA	NA	NA	NA	NA	-5.34035	2.22931	NA
Str_Glast_103 pI	reactive astrocyte	reactive astrocyte	2 dpi	striatum	wt	pI	Smart-seq 3	AS-747382-LR-59160	AS-768964-LR-60487	654634	5225480	7098	710376	6400541	TRUE	0.73188	0.349664	0.339762	0.691247	0.351485	-0.138203	0.103501	0.363612	0.346344	NA	NA	NA	NA	NA	NA	NA	NA	NA	NA	NA	NA	-4.91386	0.610038	NA
Str_Glast_104 pI	neurogenic striatal astrocyte	aNSC-like neurogenic striatal astrocyte	2 dpi	striatum	wt	pI	Smart-seq 3	AS-747384-LR-59160	AS-768966-LR-60487	500450	3457084	7982	494573	4395754	TRUE	0.703049	0.194725	0.58582	0.470702	-0.115117	0.0353759	-0.0533124	0.208262	0.223445	NA	NA	NA	NA	NA	NA	NA	NA	NA	NA	NA	NA	0.799215	2.76927	0.329832
Str_Glast_108 pI	reactive astrocyte	reactive astrocyte	2 dpi	striatum	wt	pI	Smart-seq 3	AS-747392-LR-59160	AS-768974-LR-60487	829784	4058863	7388	537762	4781015	TRUE	0.7579	0.103443	0.418161	0.644672	0.226511	-0.0604464	0.0708377	0.1961	0.124414	NA	NA	NA	NA	NA	NA	NA	NA	NA	NA	NA	NA	-5.88074	-0.108386	NA
Str_Glast_11 pI	reactive astrocyte	reactive astrocyte	2 dpi	striatum	wt	pI	Smart-seq 3	AS-747198-LR-59160	AS-768924-LR-60487	560550	3763225	4757	NA	NA	FALSE	NA	NA	NA	NA	NA	NA	NA	NA	NA	NA	NA	NA	NA	NA	NA	NA	NA	NA	NA	NA	NA	-5.84672	-0.109149	NA
Str_Glast_110 pI	reactive astrocyte	reactive astrocyte	2 dpi	striatum	wt	pI	Smart-seq 3	AS-747396-LR-59160	AS-769158-LR-60504	520700	3715698	2461	NA	NA	FALSE	NA	NA	NA	NA	NA	NA	NA	NA	NA	NA	NA	NA	NA	NA	NA	NA	NA	NA	NA	NA	NA	-4.9702	2.11067	NA
Str_Glast_111 pI	reactive astrocyte	reactive astrocyte	2 dpi	striatum	wt	pI	Smart-seq 3	AS-747398-LR-59160	AS-769160-LR-60504	493166	5328561	3361	NA	NA	FALSE	NA	NA	NA	NA	NA	NA	NA	NA	NA	NA	NA	NA	NA	NA	NA	NA	NA	NA	NA	NA	NA	-5.82451	0.0411295	NA
Str_Glast_112 pI	reactive astrocyte	reactive astrocyte	2 dpi	striatum	wt	pI	Smart-seq 3	AS-747400-LR-59160	AS-769162-LR-60504	959191	3305934	6646	519274	4709347	TRUE	0.726324	0.0788857	0.351052	0.685189	0.334137	-0.120666	0.0982812	0.152372	0.0978778	NA	NA	NA	NA	NA	NA	NA	NA	NA	NA	NA	NA	-5.92714	-0.159395	NA
Str_Glast_113 pI	reactive astrocyte	reactive astrocyte	2 dpi	striatum	wt	pI	Smart-seq 3	AS-747402-LR-59160	AS-769164-LR-60504	483977	5716561	2384	NA	NA	FALSE	NA	NA	NA	NA	NA	NA	NA	NA	NA	NA	NA	NA	NA	NA	NA	NA	NA	NA	NA	NA	NA	-4.89128	1.07076	NA
Str_Glast_116 pI	reactive astrocyte	reactive astrocyte	2 dpi	striatum	wt	pI	Smart-seq 3	AS-747408-LR-59160	AS-769350-LR-60505	530882	4441397	7364	394644	3444426	TRUE	0.70316	0.269917	0.343462	0.67166	0.328198	-0.12524	0.0812302	0.289862	0.272362	NA	NA	NA	NA	NA	NA	NA	NA	NA	NA	NA	NA	-4.18146	1.7149	NA
Str_Glast_118 pI	reactive astrocyte	reactive astrocyte	2 dpi	striatum	wt	pI	Smart-seq 3	AS-747412-LR-59160	AS-769354-LR-60505	540707	5499814	6464	702952	6333763	TRUE	0.736683	0.124126	0.359418	0.661537	0.302119	-0.120377	0.0733919	0.167218	0.157453	NA	NA	NA	NA	NA	NA	NA	NA	NA	NA	NA	NA	-4.28396	1.55872	NA
Str_Glast_119 pI	neurogenic striatal astrocyte	qNSC2-like neurogenic striatal astrocyte	2 dpi	striatum	wt	pI	Smart-seq 3	AS-747414-LR-59160	AS-769356-LR-60505	582491	4318202	8075	691836	6252718	TRUE	0.72194	0.138539	0.608398	0.448225	-0.160173	0.0591495	-0.0590206	0.165977	0.193844	NA	NA	NA	NA	NA	NA	NA	NA	NA	NA	NA	NA	0.430032	3.12444	0.287097
Str_Glast_12 pI	reactive astrocyte	reactive astrocyte	2 dpi	striatum	wt	pI	Smart-seq 3	AS-747200-LR-59160	AS-768926-LR-60487	610791	215442	7590	NA	NA	FALSE	NA	NA	NA	NA	NA	NA	NA	NA	NA	NA	NA	NA	NA	NA	NA	NA	NA	NA	NA	NA	NA	-5.87224	-0.155249	NA
Str_Glast_120 pI	astrocyte (striatum)	astrocyte (striatum)	2 dpi	striatum	wt	pI	Smart-seq 3	AS-747416-LR-59160	AS-769358-LR-60505	649583	2757129	6591	61046	530091	TRUE	0.703814	0.162016	0.615249	0.423889	-0.19136	0.0647894	-0.0590106	0.216581	0.259859	NA	NA	NA	NA	NA	NA	NA	NA	NA	NA	NA	NA	-4.27568	2.05394	0.0726349
Str_Glast_121 pI	reactive astrocyte	reactive astrocyte	2 dpi	striatum	wt	pI	Smart-seq 3	AS-747418-LR-59160	AS-764970-LR-60444	544559	3667420	2713	NA	NA	FALSE	NA	NA	NA	NA	NA	NA	NA	NA	NA	NA	NA	NA	NA	NA	NA	NA	NA	NA	NA	NA	NA	-4.64706	2.1393	NA
Str_Glast_123 pI	reactive astrocyte	reactive astrocyte	2 dpi	striatum	wt	pI	Smart-seq 3	AS-747422-LR-59160	AS-764974-LR-60444	435209	6391781	8898	748150	6740974	TRUE	0.723632	0.133639	0.336231	0.67026	0.334029	-0.131325	0.0838018	0.199788	0.151135	NA	NA	NA	NA	NA	NA	NA	NA	NA	NA	NA	NA	-4.47331	1.37746	NA
Str_Glast_124 pI	reactive astrocyte	reactive astrocyte	2 dpi	striatum	wt	pI	Smart-seq 3	AS-747424-LR-59160	AS-764976-LR-60444	450140	4175566	5300	NA	NA	FALSE	NA	NA	NA	NA	NA	NA	NA	NA	NA	NA	NA	NA	NA	NA	NA	NA	NA	NA	NA	NA	NA	-5.27736	1.82722	NA
Str_Glast_126 pI	reactive astrocyte	reactive astrocyte	2 dpi	striatum	wt	pI	Smart-seq 3	AS-747428-LR-59160	AS-764980-LR-60444	361054	5378411	5840	339063	2983635	TRUE	0.728499	0.409607	0.372517	0.657848	0.285331	-0.0955292	0.0825465	0.451073	0.387963	NA	NA	NA	NA	NA	NA	NA	NA	NA	NA	NA	NA	-5.24031	0.226081	NA
Str_Glast_13 pI	astrocyte (striatum)	astrocyte (striatum)	2 dpi	striatum	wt	pI	Smart-seq 3	AS-747202-LR-59160	AS-769108-LR-60504	327576	4374425	2371	NA	NA	FALSE	NA	NA	NA	NA	NA	NA	NA	NA	NA	NA	NA	NA	NA	NA	NA	NA	NA	NA	NA	NA	NA	-4.82357	7.2887	0.181369
Str_Glast_130 pI	reactive astrocyte	reactive astrocyte	2 dpi	striatum	wt	pI	Smart-seq 3	AS-747436-LR-59160	AS-768982-LR-60487	372668	2495978	1996	NA	NA	FALSE	NA	NA	NA	NA	NA	NA	NA	NA	NA	NA	NA	NA	NA	NA	NA	NA	NA	NA	NA	NA	NA	-5.2782	1.9453	NA
Str_Glast_131 pI	reactive astrocyte	reactive astrocyte	2 dpi	striatum	wt	pI	Smart-seq 3	AS-747438-LR-59160	AS-768984-LR-60487	487243	6225150	7118	859425	7572619	TRUE	0.694337	0.279297	0.298544	0.644237	0.345693	-0.162207	0.0685538	0.282387	0.288015	NA	NA	NA	NA	NA	NA	NA	NA	NA	NA	NA	NA	-4.14051	1.6903	NA
Str_Glast_132 pI	astrocyte (striatum)	astrocyte (striatum)	2 dpi	striatum	wt	pI	Smart-seq 3	AS-747440-LR-59160	AS-768986-LR-60487	500134	3617636	6503	413331	3734109	TRUE	0.722368	0.23785	0.283034	0.707734	0.424701	-0.158658	0.110737	0.27674	0.250355	NA	NA	NA	NA	NA	NA	NA	NA	NA	NA	NA	NA	-8.12662	7.0265	0.0514553
Str_Glast_133 pI	reactive astrocyte	reactive astrocyte	2 dpi	striatum	wt	pI	Smart-seq 3	AS-747442-LR-59160	AS-769168-LR-60504	777485	5973539	8232	670343	6015219	TRUE	0.723674	0.252793	0.316036	0.67817	0.362134	-0.141294	0.0855001	0.333056	0.270577	NA	NA	NA	NA	NA	NA	NA	NA	NA	NA	NA	NA	-5.09597	0.359221	NA
Str_Glast_134 pI	reactive astrocyte	reactive astrocyte	2 dpi	striatum	wt	pI	Smart-seq 3	AS-747444-LR-59160	AS-769170-LR-60504	626666	5470006	4027	NA	NA	FALSE	NA	NA	NA	NA	NA	NA	NA	NA	NA	NA	NA	NA	NA	NA	NA	NA	NA	NA	NA	NA	NA	-5.14689	1.85207	NA
Str_Glast_136 pI	reactive astrocyte	reactive astrocyte	2 dpi	striatum	wt	pI	Smart-seq 3	AS-747448-LR-59160	AS-769174-LR-60504	500768	4806049	1748	NA	NA	FALSE	NA	NA	NA	NA	NA	NA	NA	NA	NA	NA	NA	NA	NA	NA	NA	NA	NA	NA	NA	NA	NA	-5.29697	2.0873	NA
Str_Glast_137 pI	reactive astrocyte	reactive astrocyte	2 dpi	striatum	wt	pI	Smart-seq 3	AS-747450-LR-59160	AS-769176-LR-60504	681754	5852989	9029	826589	7407847	TRUE	0.729682	0.338968	0.356412	0.643318	0.286906	-0.114741	0.0618189	0.356922	0.338393	NA	NA	NA	NA	NA	NA	NA	NA	NA	NA	NA	NA	-4.78026	0.863845	NA
Str_Glast_138 pI	neurogenic striatal astrocyte	qNSC2-like neurogenic striatal astrocyte	2 dpi	striatum	wt	pI	Smart-seq 3	AS-747452-LR-59160	AS-769178-LR-60504	624280	4593609	6713	437964	3911138	TRUE	0.697555	0.137883	0.632769	0.446706	-0.186062	0.0651797	-0.0550984	0.165703	0.185509	NA	NA	NA	NA	NA	NA	NA	NA	NA	NA	NA	NA	-2.24181	4.05826	0.26733
Str_Glast_139 pI	reactive astrocyte	reactive astrocyte	2 dpi	striatum	wt	pI	Smart-seq 3	AS-747454-LR-59160	AS-769360-LR-60505	546991	2012296	2923	NA	NA	FALSE	NA	NA	NA	NA	NA	NA	NA	NA	NA	NA	NA	NA	NA	NA	NA	NA	NA	NA	NA	NA	NA	-5.17782	2.36287	NA
Str_Glast_140 pI	reactive astrocyte	reactive astrocyte	2 dpi	striatum	wt	pI	Smart-seq 3	AS-747456-LR-59160	AS-769362-LR-60505	534832	4261296	6571	383939	3323616	TRUE	0.673154	0.135805	0.36206	0.66916	0.3071	-0.10912	0.098189	0.206334	0.14833	NA	NA	NA	NA	NA	NA	NA	NA	NA	NA	NA	NA	-4.83236	0.800953	NA
Str_Glast_141 pI	reactive astrocyte	reactive astrocyte	2 dpi	striatum	wt	pI	Smart-seq 3	AS-747458-LR-59160	AS-769364-LR-60505	747079	8171887	7342	671676	5924368	TRUE	0.711679	0.399864	0.360046	0.638372	0.278326	-0.120513	0.0627722	0.418104	0.398185	NA	NA	NA	NA	NA	NA	NA	NA	NA	NA	NA	NA	-5.08287	0.359938	NA
Str_Glast_143 pI	reactive astrocyte	reactive astrocyte	2 dpi	striatum	wt	pI	Smart-seq 3	AS-747462-LR-59160	AS-769368-LR-60505	930716	6014300	9227	903318	8071607	TRUE	0.722641	0.0921716	0.366784	0.666213	0.299429	-0.110554	0.0837246	0.182453	0.109693	NA	NA	NA	NA	NA	NA	NA	NA	NA	NA	NA	NA	-5.81792	-0.151648	NA
Str_Glast_145 pI	reactive astrocyte	reactive astrocyte	2 dpi	striatum	wt	pI	Smart-seq 3	AS-747466-LR-59160	AS-764982-LR-60444	319951	3925916	1842	NA	NA	FALSE	NA	NA	NA	NA	NA	NA	NA	NA	NA	NA	NA	NA	NA	NA	NA	NA	NA	NA	NA	NA	NA	-5.17824	2.13711	NA
Str_Glast_148 pI	neurogenic striatal astrocyte	aNSC-like neurogenic striatal astrocyte	2 dpi	striatum	wt	pI	Smart-seq 3	AS-747472-LR-59160	AS-764988-LR-60444	150872	3718598	7088	574176	5045373	TRUE	0.661386	0.148641	0.473727	0.442526	-0.0312017	-0.0364897	-0.0665196	0.16955	0.194941	NA	NA	NA	NA	NA	NA	NA	NA	NA	NA	NA	NA	0.915414	2.72562	0.337958
Str_Glast_150 pI	reactive astrocyte	reactive astrocyte	2 dpi	striatum	wt	pI	Smart-seq 3	AS-747476-LR-59160	AS-764992-LR-60444	407358	5253345	7764	724902	6575078	TRUE	0.729437	0.109383	0.357126	0.654193	0.297067	-0.10418	0.0749755	0.19884	0.14064	NA	NA	NA	NA	NA	NA	NA	NA	NA	NA	NA	NA	-4.74012	1.10208	NA
Str_Glast_152 pI	astrocyte (striatum)	astrocyte (striatum)	2 dpi	striatum	wt	pI	Smart-seq 3	AS-747480-LR-59160	AS-768990-LR-60487	535752	4559637	2477	NA	NA	FALSE	NA	NA	NA	NA	NA	NA	NA	NA	NA	NA	NA	NA	NA	NA	NA	NA	NA	NA	NA	NA	NA	-4.14231	7.26965	0.171777
Str_Glast_153 pI	reactive astrocyte	reactive astrocyte	2 dpi	striatum	wt	pI	Smart-seq 3	AS-747482-LR-59160	AS-768992-LR-60487	607754	5715911	2811	NA	NA	FALSE	NA	NA	NA	NA	NA	NA	NA	NA	NA	NA	NA	NA	NA	NA	NA	NA	NA	NA	NA	NA	NA	-5.27446	1.97566	NA
Str_Glast_154 pI	reactive astrocyte	reactive astrocyte	2 dpi	striatum	wt	pI	Smart-seq 3	AS-747484-LR-59160	AS-768994-LR-60487	583745	5902730	4632	838103	7524271	TRUE	0.707054	0.178986	0.394522	0.68171	0.287189	-0.0975818	0.085889	0.237471	0.208669	NA	NA	NA	NA	NA	NA	NA	NA	NA	NA	NA	NA	-4.0919	1.8366	NA
Str_Glast_155 pI	reactive astrocyte	reactive astrocyte	2 dpi	striatum	wt	pI	Smart-seq 3	AS-747486-LR-59160	AS-768996-LR-60487	481606	4210130	2840	NA	NA	FALSE	NA	NA	NA	NA	NA	NA	NA	NA	NA	NA	NA	NA	NA	NA	NA	NA	NA	NA	NA	NA	NA	-4.82668	2.08011	NA
Str_Glast_158 pI	reactive astrocyte	reactive astrocyte	2 dpi	striatum	wt	pI	Smart-seq 3	AS-747492-LR-59160	AS-769182-LR-60504	426267	3680857	2384	71968	440209	TRUE	0.0331397	0.0296405	0.0258972	0.077381	0.0514838	-0.320807	-0.313849	0.0368831	0.0882532	NA	NA	NA	NA	NA	NA	NA	NA	NA	NA	NA	NA	-5.36239	1.66346	NA
Str_Glast_159 pI	reactive astrocyte	reactive astrocyte	2 dpi	striatum	wt	pI	Smart-seq 3	AS-747494-LR-59160	AS-769184-LR-60504	667204	6791530	8329	707528	6182389	TRUE	0.702343	0.168656	0.341615	0.647637	0.306023	-0.127367	0.0689309	0.228264	0.197678	NA	NA	NA	NA	NA	NA	NA	NA	NA	NA	NA	NA	-4.21163	1.61345	NA
Str_Glast_16 pI	reactive astrocyte	reactive astrocyte	2 dpi	striatum	wt	pI	Smart-seq 3	AS-747208-LR-59160	AS-769114-LR-60504	942269	3535974	8107	498398	4487227	TRUE	0.724321	0.37135	0.314938	0.655412	0.340474	-0.143256	0.0704881	0.378558	0.364636	NA	NA	NA	NA	NA	NA	NA	NA	NA	NA	NA	NA	-5.55303	0.0174214	NA
Str_Glast_161 pI	astrocyte (striatum)	astrocyte (striatum)	2 dpi	striatum	wt	pI	Smart-seq 3	AS-747498-LR-59160	AS-769188-LR-60504	627037	4714975	2311	NA	NA	FALSE	NA	NA	NA	NA	NA	NA	NA	NA	NA	NA	NA	NA	NA	NA	NA	NA	NA	NA	NA	NA	NA	-5.00728	6.56352	0.155883
Str_Glast_163 pI	reactive astrocyte	reactive astrocyte	2 dpi	striatum	wt	pI	Smart-seq 3	AS-747502-LR-59160	AS-769372-LR-60505	527823	6246475	2221	NA	NA	FALSE	NA	NA	NA	NA	NA	NA	NA	NA	NA	NA	NA	NA	NA	NA	NA	NA	NA	NA	NA	NA	NA	-5.17129	2.30049	NA
Str_Glast_164 pI	reactive astrocyte	reactive astrocyte	2 dpi	striatum	wt	pI	Smart-seq 3	AS-747504-LR-59160	AS-769374-LR-60505	624536	4739077	4387	NA	NA	FALSE	NA	NA	NA	NA	NA	NA	NA	NA	NA	NA	NA	NA	NA	NA	NA	NA	NA	NA	NA	NA	NA	-4.85479	1.94564	NA
Str_Glast_167 pI	reactive astrocyte	reactive astrocyte	2 dpi	striatum	wt	pI	Smart-seq 3	AS-747510-LR-59160	AS-769380-LR-60505	572887	5977522	3471	NA	NA	FALSE	NA	NA	NA	NA	NA	NA	NA	NA	NA	NA	NA	NA	NA	NA	NA	NA	NA	NA	NA	NA	NA	-5.32135	2.20222	NA
Str_Glast_168 pI	reactive astrocyte	reactive astrocyte	2 dpi	striatum	wt	pI	Smart-seq 3	AS-747512-LR-59160	AS-769382-LR-60505	1422774	4755877	9890	374226	3333748	TRUE	0.709002	0.385436	0.386071	0.642764	0.256694	-0.0939021	0.0487885	0.375258	0.384449	NA	NA	NA	NA	NA	NA	NA	NA	NA	NA	NA	NA	-5.17665	0.282443	NA
Str_Glast_17 pI	reactive astrocyte	reactive astrocyte	2 dpi	striatum	wt	pI	Smart-seq 3	AS-747210-LR-59160	AS-769116-LR-60504	608589	5395966	9173	NA	NA	FALSE	NA	NA	NA	NA	NA	NA	NA	NA	NA	NA	NA	NA	NA	NA	NA	NA	NA	NA	NA	NA	NA	-5.51014	0.0956597	NA
Str_Glast_170 pI	reactive astrocyte	reactive astrocyte	2 dpi	striatum	wt	pI	Smart-seq 3	AS-747516-LR-59160	AS-764996-LR-60444	494757	4397005	3025	NA	NA	FALSE	NA	NA	NA	NA	NA	NA	NA	NA	NA	NA	NA	NA	NA	NA	NA	NA	NA	NA	NA	NA	NA	-4.81942	2.17821	NA
Str_Glast_171 pI	neurogenic striatal astrocyte	qNSC2-like neurogenic striatal astrocyte	2 dpi	striatum	wt	pI	Smart-seq 3	AS-747518-LR-59160	AS-764998-LR-60444	276454	5710695	1936	NA	NA	FALSE	NA	NA	NA	NA	NA	NA	NA	NA	NA	NA	NA	NA	NA	NA	NA	NA	NA	NA	NA	NA	NA	-4.79091	6.54681	0.223313
Str_Glast_174 pI	neurogenic striatal astrocyte	qNSC2-like neurogenic striatal astrocyte	2 dpi	striatum	wt	pI	Smart-seq 3	AS-747524-LR-59160	AS-765004-LR-60444	335430	6464490	6795	1096137	9878155	TRUE	0.734806	0.134126	0.655983	0.437331	-0.218652	0.0935026	-0.0778031	0.164565	0.192776	NA	NA	NA	NA	NA	NA	NA	NA	NA	NA	NA	NA	0.515289	3.12359	0.302268
Str_Glast_176 pI	reactive astrocyte	reactive astrocyte	2 dpi	striatum	wt	pI	Smart-seq 3	AS-747528-LR-59160	AS-769002-LR-60487	711089	4191500	7912	688673	6143700	TRUE	0.71142	0.0748061	0.347918	0.685542	0.337624	-0.122734	0.0896538	0.137081	0.0809482	NA	NA	NA	NA	NA	NA	NA	NA	NA	NA	NA	NA	-5.66637	-0.0360043	NA
Str_Glast_179 pI	astrocyte (striatum)	astrocyte (striatum)	2 dpi	striatum	wt	pI	Smart-seq 3	AS-747534-LR-59160	AS-769008-LR-60487	586234	4828496	4475	677889	6088365	TRUE	0.728432	0.386608	0.34008	0.641306	0.301226	-0.127876	0.0601226	0.391955	0.386914	NA	NA	NA	NA	NA	NA	NA	NA	NA	NA	NA	NA	-6.78046	8.19907	0.129669
Str_Glast_18 pI	reactive astrocyte	reactive astrocyte	2 dpi	striatum	wt	pI	Smart-seq 3	AS-747212-LR-59160	AS-769118-LR-60504	356039	3625050	8775	NA	NA	FALSE	NA	NA	NA	NA	NA	NA	NA	NA	NA	NA	NA	NA	NA	NA	NA	NA	NA	NA	NA	NA	NA	-5.5121	0.052982	NA
Str_Glast_180 pI	reactive astrocyte	reactive astrocyte	2 dpi	striatum	wt	pI	Smart-seq 3	AS-747536-LR-59160	AS-769010-LR-60487	522381	3915421	9002	335434	2979795	TRUE	0.706309	0.21803	0.33456	0.646295	0.311736	-0.127911	0.0659618	0.278863	0.240849	NA	NA	NA	NA	NA	NA	NA	NA	NA	NA	NA	NA	-4.33234	1.54386	NA
Str_Glast_182 pI	reactive astrocyte	reactive astrocyte	2 dpi	striatum	wt	pI	Smart-seq 3	AS-747540-LR-59160	AS-769194-LR-60504	452328	3967427	2356	NA	NA	FALSE	NA	NA	NA	NA	NA	NA	NA	NA	NA	NA	NA	NA	NA	NA	NA	NA	NA	NA	NA	NA	NA	-5.27335	1.78245	NA
Str_Glast_183 pI	astrocyte (striatum)	astrocyte (striatum)	2 dpi	striatum	wt	pI	Smart-seq 3	AS-747542-LR-59160	AS-769196-LR-60504	648397	5701863	6476	847516	7376703	TRUE	0.690094	0.114651	0.302197	0.65274	0.350544	-0.156186	0.0802786	0.152798	0.14303	NA	NA	NA	NA	NA	NA	NA	NA	NA	NA	NA	NA	-8.16183	6.83949	0.0506652
Str_Glast_184 pI	astrocyte (striatum)	astrocyte (striatum)	2 dpi	striatum	wt	pI	Smart-seq 3	AS-747544-LR-59160	AS-769198-LR-60504	690512	3291124	6930	173740	1515187	TRUE	0.692224	0.186769	0.31644	0.661905	0.345465	-0.117784	0.0747931	0.258506	0.194049	NA	NA	NA	NA	NA	NA	NA	NA	NA	NA	NA	NA	-7.85187	7.35001	0.102867
Str_Glast_185 pI	reactive astrocyte	reactive astrocyte	2 dpi	striatum	wt	pI	Smart-seq 3	AS-747546-LR-59160	AS-769200-LR-60504	814391	4491344	9117	NA	NA	FALSE	NA	NA	NA	NA	NA	NA	NA	NA	NA	NA	NA	NA	NA	NA	NA	NA	NA	NA	NA	NA	NA	-5.87718	-0.144303	NA
Str_Glast_189 pI	astrocyte (striatum)	astrocyte (striatum)	2 dpi	striatum	wt	pI	Smart-seq 3	AS-747554-LR-59160	AS-769388-LR-60505	751249	8094284	6197	727120	6363325	TRUE	0.71835	0.266187	0.372114	0.673433	0.30132	-0.112819	0.0882351	0.303202	0.279711	NA	NA	NA	NA	NA	NA	NA	NA	NA	NA	NA	NA	-7.64179	6.31054	0.046119
Str_Glast_19 pI	reactive astrocyte	reactive astrocyte	2 dpi	striatum	wt	pI	Smart-seq 3	AS-747214-LR-59160	AS-769300-LR-60505	719725	5730459	9931	1175843	10592642	TRUE	0.731903	0.275107	0.347657	0.652939	0.305281	-0.131154	0.073884	0.311172	0.279359	NA	NA	NA	NA	NA	NA	NA	NA	NA	NA	NA	NA	-4.25947	1.56658	NA
Str_Glast_190 pI	reactive astrocyte	reactive astrocyte	2 dpi	striatum	wt	pI	Smart-seq 3	AS-747556-LR-59160	AS-769390-LR-60505	572612	4450734	2250	NA	NA	FALSE	NA	NA	NA	NA	NA	NA	NA	NA	NA	NA	NA	NA	NA	NA	NA	NA	NA	NA	NA	NA	NA	-5.27106	2.43509	NA
Str_Glast_191 pI	reactive astrocyte	reactive astrocyte	2 dpi	striatum	wt	pI	Smart-seq 3	AS-747558-LR-59160	AS-769392-LR-60505	818130	4480120	8443	374120	3235630	TRUE	0.684946	0.285025	0.305755	0.635994	0.330239	-0.129731	0.064203	0.309831	0.29367	NA	NA	NA	NA	NA	NA	NA	NA	NA	NA	NA	NA	-4.15722	1.8202	NA
Str_Glast_192 pI	reactive astrocyte	reactive astrocyte	2 dpi	striatum	wt	pI	Smart-seq 3	AS-747560-LR-59160	AS-769394-LR-60505	707869	3919243	9127	117250	1014846	TRUE	0.660512	0.367198	0.488195	0.631897	0.143702	-0.00998862	0.0537169	0.382676	0.453162	NA	NA	NA	NA	NA	NA	NA	NA	NA	NA	NA	NA	-5.18408	0.404194	NA
Str_Glast_193 pI	reactive astrocyte	reactive astrocyte	2 dpi	striatum	wt	pI	Smart-seq 3	AS-747562-LR-59160	AS-765006-LR-60444	221127	5446849	4883	50443	341709	TRUE	0.368416	0.185611	0.189978	0.482155	0.292177	-0.199131	-0.0391414	0.221863	0.259161	NA	NA	NA	NA	NA	NA	NA	NA	NA	NA	NA	NA	-5.16878	1.72447	NA
Str_Glast_195 pI	reactive astrocyte	reactive astrocyte	2 dpi	striatum	wt	pI	Smart-seq 3	AS-747566-LR-59160	AS-765010-LR-60444	378495	5013022	3031	NA	NA	FALSE	NA	NA	NA	NA	NA	NA	NA	NA	NA	NA	NA	NA	NA	NA	NA	NA	NA	NA	NA	NA	NA	-5.20355	2.17628	NA
Str_Glast_196 pI	reactive astrocyte	reactive astrocyte	2 dpi	striatum	wt	pI	Smart-seq 3	AS-747568-LR-59160	AS-765012-LR-60444	261544	3570122	8198	406566	3655609	TRUE	0.726032	0.364198	0.359899	0.630301	0.270402	-0.109709	0.0646111	0.367352	0.3651	NA	NA	NA	NA	NA	NA	NA	NA	NA	NA	NA	NA	-4.41751	1.51717	NA
Str_Glast_198 pI	reactive astrocyte	reactive astrocyte	2 dpi	striatum	wt	pI	Smart-seq 3	AS-747572-LR-59160	AS-765016-LR-60444	606280	4638677	8703	561140	5056728	TRUE	0.700103	0.0932536	0.314584	0.620148	0.305564	-0.142549	0.055764	0.184281	0.112391	NA	NA	NA	NA	NA	NA	NA	NA	NA	NA	NA	NA	-5.42275	0.0939986	NA
Str_Glast_199 pI	astrocyte (striatum)	astrocyte (striatum)	2 dpi	striatum	wt	pI	Smart-seq 3	AS-747574-LR-59160	AS-769012-LR-60487	309493	4721388	5770	727944	6539982	TRUE	0.719401	0.122276	0.344962	0.659212	0.31425	-0.124975	0.0816007	0.179604	0.159285	NA	NA	NA	NA	NA	NA	NA	NA	NA	NA	NA	NA	-7.80567	6.48406	0.0430821
Str_Glast_2 pI	reactive astrocyte	reactive astrocyte	2 dpi	striatum	wt	pI	Smart-seq 3	AS-747180-LR-59160	AS-764912-LR-60444	854247	5385345	7903	970814	8838072	TRUE	0.713113	0.0751938	0.400947	0.587357	0.18641	-0.0955336	0.0309364	0.137653	0.0916843	NA	NA	NA	NA	NA	NA	NA	NA	NA	NA	NA	NA	-5.83132	-0.151976	NA
Str_Glast_20 pI	reactive astrocyte	reactive astrocyte	2 dpi	striatum	wt	pI	Smart-seq 3	AS-747216-LR-59160	AS-769302-LR-60505	273556	3682643	9294	NA	NA	FALSE	NA	NA	NA	NA	NA	NA	NA	NA	NA	NA	NA	NA	NA	NA	NA	NA	NA	NA	NA	NA	NA	-4.27617	1.4147	NA
Str_Glast_200 pI	reactive astrocyte	reactive astrocyte	2 dpi	striatum	wt	pI	Smart-seq 3	AS-747576-LR-59160	AS-769014-LR-60487	632939	3571145	8735	326337	2909661	TRUE	0.720108	0.164606	0.342695	0.653134	0.310439	-0.118726	0.0588116	0.248563	0.197057	NA	NA	NA	NA	NA	NA	NA	NA	NA	NA	NA	NA	-5.20864	0.254415	NA
Str_Glast_201 pI	reactive astrocyte	reactive astrocyte	2 dpi	striatum	wt	pI	Smart-seq 3	AS-747578-LR-59160	AS-769016-LR-60487	819076	6758148	7670	1242668	11210219	TRUE	0.722462	0.0724213	0.374619	0.619522	0.244903	-0.112499	0.0594933	0.127901	0.0908603	NA	NA	NA	NA	NA	NA	NA	NA	NA	NA	NA	NA	-5.91507	-0.140692	NA
Str_Glast_205 pI	reactive astrocyte	reactive astrocyte	2 dpi	striatum	wt	pI	Smart-seq 3	AS-747586-LR-59160	AS-769204-LR-60504	322307	5232202	1621	NA	NA	FALSE	NA	NA	NA	NA	NA	NA	NA	NA	NA	NA	NA	NA	NA	NA	NA	NA	NA	NA	NA	NA	NA	-5.27109	2.13415	NA
Str_Glast_206 pI	reactive astrocyte	reactive astrocyte	2 dpi	striatum	wt	pI	Smart-seq 3	AS-747588-LR-59160	AS-769206-LR-60504	531034	6274025	8746	1281000	11700851	TRUE	0.734268	0.0966199	0.356382	0.652576	0.296193	-0.126254	0.0697934	0.188288	0.126005	NA	NA	NA	NA	NA	NA	NA	NA	NA	NA	NA	NA	-5.08964	0.358555	NA
Str_Glast_207 pI	neurogenic striatal astrocyte	qNSC2-like neurogenic striatal astrocyte	2 dpi	striatum	wt	pI	Smart-seq 3	AS-747590-LR-59160	AS-769208-LR-60504	431090	7201019	4968	435210	3759893	TRUE	0.715372	0.386855	0.593113	0.516553	-0.07656	0.0565335	-0.0132688	0.407895	0.401076	NA	NA	NA	NA	NA	NA	NA	NA	NA	NA	NA	NA	-3.14733	5.21537	0.211289
Str_Glast_209 pI	reactive astrocyte	reactive astrocyte	2 dpi	striatum	wt	pI	Smart-seq 3	AS-747594-LR-59160	AS-769212-LR-60504	747696	1450195	8032	78802	597113	TRUE	0.588361	0.134428	0.35252	0.68384	0.33132	-0.085001	0.104731	0.216307	0.164131	NA	NA	NA	NA	NA	NA	NA	NA	NA	NA	NA	NA	-5.88236	-0.153163	NA
Str_Glast_21 pI	reactive astrocyte	reactive astrocyte	2 dpi	striatum	wt	pI	Smart-seq 3	AS-747218-LR-59160	AS-769304-LR-60505	393452	5800302	9872	NA	NA	FALSE	NA	NA	NA	NA	NA	NA	NA	NA	NA	NA	NA	NA	NA	NA	NA	NA	NA	NA	NA	NA	NA	-4.41829	1.37928	NA
Str_Glast_210 pI	reactive astrocyte	reactive astrocyte	2 dpi	striatum	wt	pI	Smart-seq 3	AS-747596-LR-59160	AS-769214-LR-60504	593932	4668811	9037	992914	8889963	TRUE	0.721448	0.383715	0.31721	0.641546	0.324336	-0.147707	0.0707005	0.400704	0.38133	NA	NA	NA	NA	NA	NA	NA	NA	NA	NA	NA	NA	-5.10669	0.348256	NA
Str_Glast_211 pI	reactive astrocyte	reactive astrocyte	2 dpi	striatum	wt	pI	Smart-seq 3	AS-747598-LR-59160	AS-769396-LR-60505	597297	5235899	5778	632462	5677014	TRUE	0.733546	0.372008	0.36604	0.652684	0.286644	-0.115966	0.0545067	0.385297	0.360875	NA	NA	NA	NA	NA	NA	NA	NA	NA	NA	NA	NA	-5.01616	0.451528	NA
Str_Glast_213 pI	reactive astrocyte	reactive astrocyte	2 dpi	striatum	wt	pI	Smart-seq 3	AS-747602-LR-59160	AS-769400-LR-60505	387302	6350871	2556	NA	NA	FALSE	NA	NA	NA	NA	NA	NA	NA	NA	NA	NA	NA	NA	NA	NA	NA	NA	NA	NA	NA	NA	NA	-5.26753	1.83639	NA
Str_Glast_214 pI	astrocyte (striatum)	astrocyte (striatum)	2 dpi	striatum	wt	pI	Smart-seq 3	AS-747604-LR-59160	AS-769402-LR-60505	416236	6156256	6544	504893	4497609	TRUE	0.72267	0.294232	0.29652	0.636648	0.340128	-0.148082	0.0747432	0.306434	0.296468	NA	NA	NA	NA	NA	NA	NA	NA	NA	NA	NA	NA	-7.81342	6.83751	0.0539295
Str_Glast_215 pI	reactive astrocyte	reactive astrocyte	2 dpi	striatum	wt	pI	Smart-seq 3	AS-747606-LR-59160	AS-769404-LR-60505	599206	4215826	7297	621313	5624983	TRUE	0.730001	0.0834989	0.35248	0.651149	0.298669	-0.113872	0.0684716	0.130265	0.105898	NA	NA	NA	NA	NA	NA	NA	NA	NA	NA	NA	NA	-6.04031	-0.269834	NA
Str_Glast_216 pI	reactive astrocyte	reactive astrocyte	2 dpi	striatum	wt	pI	Smart-seq 3	AS-747608-LR-59160	AS-769406-LR-60505	540421	3579298	9385	120195	1061462	TRUE	0.650476	0.338011	0.482013	0.628571	0.146558	-0.0292035	0.0393709	0.330698	0.419317	NA	NA	NA	NA	NA	NA	NA	NA	NA	NA	NA	NA	-5.27087	0.223776	NA
Str_Glast_217 pI	reactive astrocyte	reactive astrocyte	2 dpi	striatum	wt	pI	Smart-seq 3	AS-747610-LR-59160	AS-765018-LR-60444	424308	4693351	8136	447929	4018651	TRUE	0.714153	0.187052	0.35671	0.65504	0.29833	-0.111771	0.0644603	0.237222	0.199236	NA	NA	NA	NA	NA	NA	NA	NA	NA	NA	NA	NA	-4.21129	1.66549	NA
Str_Glast_218 pI	reactive astrocyte	reactive astrocyte	2 dpi	striatum	wt	pI	Smart-seq 3	AS-747612-LR-59160	AS-765020-LR-60444	439568	6790887	5154	792274	6910951	TRUE	0.68239	0.0924692	0.361067	0.663905	0.302838	-0.11131	0.0852811	0.171421	0.11775	NA	NA	NA	NA	NA	NA	NA	NA	NA	NA	NA	NA	-4.83879	0.764057	NA
Str_Glast_219 pI	reactive astrocyte	reactive astrocyte	2 dpi	striatum	wt	pI	Smart-seq 3	AS-747614-LR-59160	AS-765022-LR-60444	744340	6810717	6519	1154528	10393421	TRUE	0.718462	0.0845366	0.375272	0.617919	0.242647	-0.106695	0.0492753	0.185377	0.111074	NA	NA	NA	NA	NA	NA	NA	NA	NA	NA	NA	NA	-5.89332	-0.188854	NA
Str_Glast_22 pI	reactive astrocyte	reactive astrocyte	2 dpi	striatum	wt	pI	Smart-seq 3	AS-747220-LR-59160	AS-769306-LR-60505	156515	2673870	5118	396366	3546797	TRUE	0.694096	0.294396	0.29904	0.641787	0.342746	-0.143583	0.0688691	0.304178	0.291761	NA	NA	NA	NA	NA	NA	NA	NA	NA	NA	NA	NA	-4.33973	1.52352	NA
Str_Glast_222 pI	reactive astrocyte	reactive astrocyte	2 dpi	striatum	wt	pI	Smart-seq 3	AS-747620-LR-59160	AS-765028-LR-60444	486036	7086731	6824	429372	3701284	TRUE	0.672196	0.179101	0.314289	0.613808	0.299519	-0.139379	0.0396289	0.248269	0.20384	NA	NA	NA	NA	NA	NA	NA	NA	NA	NA	NA	NA	-4.79597	0.963463	NA
Str_Glast_223 pI	reactive astrocyte	reactive astrocyte	2 dpi	striatum	wt	pI	Smart-seq 3	AS-747622-LR-59160	AS-769024-LR-60487	483664	8023603	3086	NA	NA	FALSE	NA	NA	NA	NA	NA	NA	NA	NA	NA	NA	NA	NA	NA	NA	NA	NA	NA	NA	NA	NA	NA	-5.16069	1.67557	NA
Str_Glast_228 pI	reactive astrocyte	reactive astrocyte	2 dpi	striatum	wt	pI	Smart-seq 3	AS-747632-LR-59160	AS-769034-LR-60487	862669	5469431	7370	384556	3291991	TRUE	0.681498	0.0798398	0.334846	0.635246	0.3004	-0.121692	0.0697808	0.142169	0.103595	NA	NA	NA	NA	NA	NA	NA	NA	NA	NA	NA	NA	-5.94681	-0.168938	NA
Str_Glast_229 pI	reactive astrocyte	reactive astrocyte	2 dpi	striatum	wt	pI	Smart-seq 3	AS-747634-LR-59160	AS-769216-LR-60504	601268	12106356	6747	583948	4863661	TRUE	0.685506	0.112338	0.312822	0.702027	0.389205	-0.138903	0.107827	0.193934	0.133057	NA	NA	NA	NA	NA	NA	NA	NA	NA	NA	NA	NA	-4.87185	0.685548	NA
Str_Glast_23 pI	reactive astrocyte	reactive astrocyte	2 dpi	striatum	wt	pI	Smart-seq 3	AS-747222-LR-59160	AS-769308-LR-60505	51157	8905	3400	NA	NA	FALSE	NA	NA	NA	NA	NA	NA	NA	NA	NA	NA	NA	NA	NA	NA	NA	NA	NA	NA	NA	NA	NA	-4.31921	1.45393	NA
Str_Glast_230 pI	reactive astrocyte	reactive astrocyte	2 dpi	striatum	wt	pI	Smart-seq 3	AS-747636-LR-59160	AS-769218-LR-60504	953504	592772	8306	NA	NA	FALSE	NA	NA	NA	NA	NA	NA	NA	NA	NA	NA	NA	NA	NA	NA	NA	NA	NA	NA	NA	NA	NA	-5.37192	0.111432	NA
Str_Glast_232 pI	reactive astrocyte	reactive astrocyte	2 dpi	striatum	wt	pI	Smart-seq 3	AS-747640-LR-59160	AS-769222-LR-60504	765552	5725807	7765	352838	3060833	TRUE	0.704697	0.240754	0.319195	0.693138	0.373943	-0.131649	0.0879182	0.335875	0.247245	NA	NA	NA	NA	NA	NA	NA	NA	NA	NA	NA	NA	-4.93867	0.563139	NA
Str_Glast_236 pI	astrocyte (striatum)	astrocyte (striatum)	2 dpi	striatum	wt	pI	Smart-seq 3	AS-747648-LR-59160	AS-769410-LR-60505	426474	4570009	4233	NA	NA	FALSE	NA	NA	NA	NA	NA	NA	NA	NA	NA	NA	NA	NA	NA	NA	NA	NA	NA	NA	NA	NA	NA	-4.65776	7.88142	0.135977
Str_Glast_237 pI	reactive astrocyte	reactive astrocyte	2 dpi	striatum	wt	pI	Smart-seq 3	AS-747650-LR-59160	AS-769412-LR-60505	667866	10231699	7922	1227365	10871829	TRUE	0.684595	0.109951	0.296846	0.663807	0.366961	-0.1668	0.0783492	0.206148	0.15138	NA	NA	NA	NA	NA	NA	NA	NA	NA	NA	NA	NA	-4.88983	0.641517	NA
Str_Glast_241 pI	reactive astrocyte	reactive astrocyte	2 dpi	striatum	wt	pI	Smart-seq 3	AS-747658-LR-59160	AS-765030-LR-60444	354215	5351464	8767	680172	5941188	TRUE	0.678928	0.0949421	0.494801	0.475079	-0.0197218	-0.021059	-0.0393557	0.13345	0.136959	NA	NA	NA	NA	NA	NA	NA	NA	NA	NA	NA	NA	-4.40615	1.57406	NA
Str_Glast_242 pI	astrocyte (striatum)	astrocyte (striatum)	2 dpi	striatum	wt	pI	Smart-seq 3	AS-747660-LR-59160	AS-765032-LR-60444	333008	4780984	5289	815153	7228081	TRUE	0.691463	0.105886	0.281824	0.678165	0.396341	-0.17115	0.0892692	0.147254	0.123322	NA	NA	NA	NA	NA	NA	NA	NA	NA	NA	NA	NA	-7.5432	6.65382	0.0619562
Str_Glast_243 pI	reactive astrocyte	reactive astrocyte	2 dpi	striatum	wt	pI	Smart-seq 3	AS-747662-LR-59160	AS-765034-LR-60444	410465	3829038	4762	NA	NA	FALSE	NA	NA	NA	NA	NA	NA	NA	NA	NA	NA	NA	NA	NA	NA	NA	NA	NA	NA	NA	NA	NA	-5.01059	1.91555	NA
Str_Glast_244 pI	reactive astrocyte	reactive astrocyte	2 dpi	striatum	wt	pI	Smart-seq 3	AS-747664-LR-59160	AS-765036-LR-60444	410209	360765	2050	NA	NA	FALSE	NA	NA	NA	NA	NA	NA	NA	NA	NA	NA	NA	NA	NA	NA	NA	NA	NA	NA	NA	NA	NA	-5.4118	2.0493	NA
Str_Glast_247 pI	reactive astrocyte	reactive astrocyte	2 dpi	striatum	wt	pI	Smart-seq 3	AS-747670-LR-59160	AS-769036-LR-60487	760603	4284786	7573	511881	4638027	TRUE	0.740313	0.332683	0.365819	0.641874	0.276055	-0.114887	0.0633001	0.380529	0.340123	NA	NA	NA	NA	NA	NA	NA	NA	NA	NA	NA	NA	-5.71714	-0.115769	NA
Str_Glast_248 pI	reactive astrocyte	reactive astrocyte	2 dpi	striatum	wt	pI	Smart-seq 3	AS-747672-LR-59160	AS-769038-LR-60487	548172	3291563	7973	376541	3385341	TRUE	0.716549	0.386748	0.328452	0.652233	0.323781	-0.127685	0.0662817	0.41466	0.392154	NA	NA	NA	NA	NA	NA	NA	NA	NA	NA	NA	NA	-4.81017	0.838428	NA
Str_Glast_249 pI	reactive astrocyte	reactive astrocyte	2 dpi	striatum	wt	pI	Smart-seq 3	AS-747674-LR-59160	AS-769040-LR-60487	615271	4275479	8473	492864	4405629	TRUE	0.72338	0.166589	0.333785	0.639441	0.305655	-0.117558	0.0685894	0.248619	0.208142	NA	NA	NA	NA	NA	NA	NA	NA	NA	NA	NA	NA	-4.95085	0.557395	NA
Str_Glast_25 pI	astrocyte (striatum)	astrocyte (striatum)	2 dpi	striatum	wt	pI	Smart-seq 3	AS-747226-LR-59160	AS-764922-LR-60444	537224	6295030	6577	1145552	10355432	TRUE	0.716532	0.35571	0.329362	0.683241	0.353879	-0.147653	0.0902657	0.329206	0.338306	NA	NA	NA	NA	NA	NA	NA	NA	NA	NA	NA	NA	-7.84054	6.65447	0.0325049
Str_Glast_251 pI	reactive astrocyte	reactive astrocyte	2 dpi	striatum	wt	pI	Smart-seq 3	AS-747678-LR-59160	AS-769044-LR-60487	676410	7641141	6956	597227	5146755	TRUE	0.706427	0.0879511	0.362666	0.673944	0.311278	-0.101074	0.0837473	0.145188	0.104323	NA	NA	NA	NA	NA	NA	NA	NA	NA	NA	NA	NA	-5.98182	-0.226801	NA
Str_Glast_252 pI	reactive astrocyte	reactive astrocyte	2 dpi	striatum	wt	pI	Smart-seq 3	AS-747680-LR-59160	AS-769046-LR-60487	438661	5019643	6727	667059	5851808	TRUE	0.6974	0.384777	0.433878	0.596315	0.162437	-0.0569571	0.0369009	0.398733	0.376277	NA	NA	NA	NA	NA	NA	NA	NA	NA	NA	NA	NA	-4.10138	1.76377	NA
Str_Glast_253 pI	reactive astrocyte	reactive astrocyte	2 dpi	striatum	wt	pI	Smart-seq 3	AS-747682-LR-59160	AS-769228-LR-60504	388644	4780357	1806	NA	NA	FALSE	NA	NA	NA	NA	NA	NA	NA	NA	NA	NA	NA	NA	NA	NA	NA	NA	NA	NA	NA	NA	NA	-5.22614	2.29307	NA
Str_Glast_255 pI	reactive astrocyte	reactive astrocyte	2 dpi	striatum	wt	pI	Smart-seq 3	AS-747686-LR-59160	AS-769232-LR-60504	500964	4035380	2455	NA	NA	FALSE	NA	NA	NA	NA	NA	NA	NA	NA	NA	NA	NA	NA	NA	NA	NA	NA	NA	NA	NA	NA	NA	-5.12846	2.87867	NA
Str_Glast_258 pI	reactive astrocyte	reactive astrocyte	2 dpi	striatum	wt	pI	Smart-seq 3	AS-747692-LR-59160	AS-769238-LR-60504	484888	5853418	6641	810342	7059741	TRUE	0.711564	0.401033	0.317901	0.613132	0.295231	-0.141595	0.0488148	0.408018	0.403081	NA	NA	NA	NA	NA	NA	NA	NA	NA	NA	NA	NA	-4.18047	1.68784	NA
Str_Glast_262 pI	reactive astrocyte	reactive astrocyte	2 dpi	striatum	wt	pI	Smart-seq 3	AS-747700-LR-59160	AS-769426-LR-60505	623747	4872165	3321	NA	NA	FALSE	NA	NA	NA	NA	NA	NA	NA	NA	NA	NA	NA	NA	NA	NA	NA	NA	NA	NA	NA	NA	NA	-4.81268	2.02247	NA
Str_Glast_265 pI	astrocyte (striatum)	astrocyte (striatum)	2 dpi	striatum	wt	pI	Smart-seq 3	AS-747706-LR-59160	AS-765042-LR-60444	386532	8785502	5548	478175	4054989	TRUE	0.675552	0.335395	0.290534	0.666534	0.376	-0.147499	0.0917272	0.324858	0.352465	NA	NA	NA	NA	NA	NA	NA	NA	NA	NA	NA	NA	-7.76356	7.03678	0.0814894
Str_Glast_267 pI	neurogenic striatal astrocyte	neuroblast-like neurogenic striatal astrocyte	2 dpi	striatum	wt	pI	Smart-seq 3	AS-747710-LR-59160	AS-765046-LR-60444	457459	4346649	5837	726539	6407383	TRUE	0.700309	0.0838283	0.596378	0.44027	-0.156108	0.0523424	-0.0668622	0.0976771	0.134176	NA	NA	NA	NA	NA	NA	NA	NA	NA	NA	NA	NA	4.89736	-2.3492	0.890449
Str_Glast_268 pI	reactive astrocyte	reactive astrocyte	2 dpi	striatum	wt	pI	Smart-seq 3	AS-747712-LR-59160	AS-765048-LR-60444	548542	6321786	6334	454155	3873684	TRUE	0.686869	0.114256	0.387862	0.641444	0.253581	-0.0829443	0.0740463	0.237689	0.14692	NA	NA	NA	NA	NA	NA	NA	NA	NA	NA	NA	NA	-4.84651	0.762048	NA
Str_Glast_27 pI	neurogenic striatal astrocyte	TAP-like neurogenic striatal astrocyte	2 dpi	striatum	wt	pI	Smart-seq 3	AS-747230-LR-59160	AS-764926-LR-60444	450207	7594410	6692	1446765	12856763	TRUE	0.681575	0.345942	0.524206	0.461788	-0.0624183	0.00134769	-0.0565742	0.345237	0.338205	NA	NA	NA	NA	NA	NA	NA	NA	NA	NA	NA	NA	8.64852	1.95642	0.679753
Str_Glast_273 pI	neurogenic striatal astrocyte	qNSC2-like neurogenic striatal astrocyte	2 dpi	striatum	wt	pI	Smart-seq 3	AS-747722-LR-59160	AS-769052-LR-60487	448021	9757297	6425	580719	4856193	TRUE	0.682135	0.146253	0.628695	0.467795	-0.1609	0.0794986	-0.0443132	0.164086	0.183796	NA	NA	NA	NA	NA	NA	NA	NA	NA	NA	NA	NA	-2.64589	4.19066	0.23723
Str_Glast_274 pI	neurogenic striatal astrocyte	qNSC2-like neurogenic striatal astrocyte	2 dpi	striatum	wt	pI	Smart-seq 3	AS-747724-LR-59160	AS-769054-LR-60487	432162	6353566	8205	1151081	10392227	TRUE	0.719169	0.132833	0.583525	0.499101	-0.0844245	0.0468055	-0.0377182	0.177764	0.18114	NA	NA	NA	NA	NA	NA	NA	NA	NA	NA	NA	NA	0.840992	2.8823	0.306814
Str_Glast_275 pI	reactive astrocyte	reactive astrocyte	2 dpi	striatum	wt	pI	Smart-seq 3	AS-747726-LR-59160	AS-769056-LR-60487	461976	6013675	2360	NA	NA	FALSE	NA	NA	NA	NA	NA	NA	NA	NA	NA	NA	NA	NA	NA	NA	NA	NA	NA	NA	NA	NA	NA	-5.22367	2.36418	NA
Str_Glast_276 pI	reactive astrocyte	reactive astrocyte	2 dpi	striatum	wt	pI	Smart-seq 3	AS-747728-LR-59160	AS-769058-LR-60487	626625	2672226	6195	NA	NA	FALSE	NA	NA	NA	NA	NA	NA	NA	NA	NA	NA	NA	NA	NA	NA	NA	NA	NA	NA	NA	NA	NA	-5.55538	0.00581368	NA
Str_Glast_28 pI	neurogenic striatal astrocyte	aNSC-like neurogenic striatal astrocyte	2 dpi	striatum	wt	pI	Smart-seq 3	AS-747232-LR-59160	AS-764928-LR-60444	512854	4795854	9009	712357	6368629	TRUE	0.711789	0.154603	0.627935	0.429478	-0.198458	0.0727709	-0.0645202	0.186808	0.2223	NA	NA	NA	NA	NA	NA	NA	NA	NA	NA	NA	NA	0.929934	2.89886	0.33674
Str_Glast_281 pI	reactive astrocyte	reactive astrocyte	2 dpi	striatum	wt	pI	Smart-seq 3	AS-747738-LR-59160	AS-769248-LR-60504	1002187	4938079	9014	NA	NA	FALSE	NA	NA	NA	NA	NA	NA	NA	NA	NA	NA	NA	NA	NA	NA	NA	NA	NA	NA	NA	NA	NA	-5.76524	-0.125938	NA
Str_Glast_282 pI	reactive astrocyte	reactive astrocyte	2 dpi	striatum	wt	pI	Smart-seq 3	AS-747740-LR-59160	AS-769250-LR-60504	531244	5544192	3754	NA	NA	FALSE	NA	NA	NA	NA	NA	NA	NA	NA	NA	NA	NA	NA	NA	NA	NA	NA	NA	NA	NA	NA	NA	-5.2763	1.7928	NA
Str_Glast_283 pI	reactive astrocyte	reactive astrocyte	2 dpi	striatum	wt	pI	Smart-seq 3	AS-747742-LR-59160	AS-769432-LR-60505	580570	5516426	2167	NA	NA	FALSE	NA	NA	NA	NA	NA	NA	NA	NA	NA	NA	NA	NA	NA	NA	NA	NA	NA	NA	NA	NA	NA	-5.32349	1.77375	NA
Str_Glast_284 pI	astrocyte (striatum)	astrocyte (striatum)	2 dpi	striatum	wt	pI	Smart-seq 3	AS-747744-LR-59160	AS-769434-LR-60505	545236	190970	6358	NA	NA	FALSE	NA	NA	NA	NA	NA	NA	NA	NA	NA	NA	NA	NA	NA	NA	NA	NA	NA	NA	NA	NA	NA	-7.82323	7.38904	0.0792421
Str_Glast_285 pI	reactive astrocyte	reactive astrocyte	2 dpi	striatum	wt	pI	Smart-seq 3	AS-747746-LR-59160	AS-769436-LR-60505	509788	4989105	2517	NA	NA	FALSE	NA	NA	NA	NA	NA	NA	NA	NA	NA	NA	NA	NA	NA	NA	NA	NA	NA	NA	NA	NA	NA	-5.23557	2.22416	NA
Str_Glast_287 pI	reactive astrocyte	reactive astrocyte	2 dpi	striatum	wt	pI	Smart-seq 3	AS-747750-LR-59160	AS-769440-LR-60505	536321	4948027	7789	279577	2415825	TRUE	0.681726	0.145609	0.295368	0.589549	0.294181	-0.134631	0.0249301	0.215758	0.178145	NA	NA	NA	NA	NA	NA	NA	NA	NA	NA	NA	NA	-4.57151	1.43484	NA
Str_Glast_289 pI	reactive astrocyte	reactive astrocyte	2 dpi	striatum	wt	pI	Smart-seq 3	AS-747754-LR-59160	AS-765054-LR-60444	310245	5713138	3584	NA	NA	FALSE	NA	NA	NA	NA	NA	NA	NA	NA	NA	NA	NA	NA	NA	NA	NA	NA	NA	NA	NA	NA	NA	-4.91936	2.13394	NA
Str_Glast_290 pI	reactive astrocyte	reactive astrocyte	2 dpi	striatum	wt	pI	Smart-seq 3	AS-747756-LR-59160	AS-765056-LR-60444	646694	5376921	8103	851851	7726627	TRUE	0.71133	0.0835195	0.339544	0.624366	0.284822	-0.129652	0.0561943	0.143899	0.0893457	NA	NA	NA	NA	NA	NA	NA	NA	NA	NA	NA	NA	-5.56878	0.00641759	NA
Str_Glast_292 pI	reactive astrocyte	reactive astrocyte	2 dpi	striatum	wt	pI	Smart-seq 3	AS-747760-LR-59160	AS-765060-LR-60444	343419	4778614	7562	516506	4524470	TRUE	0.69115	0.130783	0.315095	0.61776	0.302665	-0.134552	0.0534077	0.173719	0.149954	NA	NA	NA	NA	NA	NA	NA	NA	NA	NA	NA	NA	-4.56095	1.29675	NA
Str_Glast_293 pI	reactive astrocyte	reactive astrocyte	2 dpi	striatum	wt	pI	Smart-seq 3	AS-747762-LR-59160	AS-765062-LR-60444	446030	5611603	3736	60873	344218	TRUE	0.116883	0.12212	0.143376	0.215152	0.0717758	-0.233814	-0.158496	0.182808	0.26921	NA	NA	NA	NA	NA	NA	NA	NA	NA	NA	NA	NA	-5.0969	1.81922	NA
Str_Glast_294 pI	reactive astrocyte	reactive astrocyte	2 dpi	striatum	wt	pI	Smart-seq 3	AS-747764-LR-59160	AS-765064-LR-60444	54491	4717249	2206	NA	NA	FALSE	NA	NA	NA	NA	NA	NA	NA	NA	NA	NA	NA	NA	NA	NA	NA	NA	NA	NA	NA	NA	NA	-5.16015	2.33168	NA
Str_Glast_295 pI	astrocyte (striatum)	astrocyte (striatum)	2 dpi	striatum	wt	pI	Smart-seq 3	AS-747766-LR-59160	AS-769060-LR-60487	395087	5653759	6536	920527	8160084	TRUE	0.718694	0.391067	0.323671	0.703606	0.379935	-0.141553	0.104589	0.407065	0.391963	NA	NA	NA	NA	NA	NA	NA	NA	NA	NA	NA	NA	-7.89434	7.01524	0.0604131
Str_Glast_297 pI	neurogenic striatal astrocyte	qNSC2-like neurogenic striatal astrocyte	2 dpi	striatum	wt	pI	Smart-seq 3	AS-747770-LR-59160	AS-769064-LR-60487	505321	5584094	6836	688897	6121672	TRUE	0.708553	0.120642	0.541634	0.48269	-0.0589443	0.0244516	-0.0348746	0.164517	0.163539	NA	NA	NA	NA	NA	NA	NA	NA	NA	NA	NA	NA	0.0270115	3.3962	0.271538
Str_Glast_298 pI	reactive astrocyte	reactive astrocyte	2 dpi	striatum	wt	pI	Smart-seq 3	AS-747772-LR-59160	AS-769066-LR-60487	453650	6094815	8211	442095	3846262	TRUE	0.685918	0.376155	0.349649	0.650458	0.30081	-0.111118	0.062349	0.354019	0.383882	NA	NA	NA	NA	NA	NA	NA	NA	NA	NA	NA	NA	-4.24129	1.62192	NA
Str_Glast_3 pI	neurogenic striatal astrocyte	qNSC2-like neurogenic striatal astrocyte	2 dpi	striatum	wt	pI	Smart-seq 3	AS-747182-LR-59160	AS-764914-LR-60444	485244	5265218	2765	NA	NA	FALSE	NA	NA	NA	NA	NA	NA	NA	NA	NA	NA	NA	NA	NA	NA	NA	NA	NA	NA	NA	NA	NA	-3.32664	5.1841	0.233348
Str_Glast_300 pI	reactive astrocyte	reactive astrocyte	2 dpi	striatum	wt	pI	Smart-seq 3	AS-747776-LR-59160	AS-769070-LR-60487	453248	3477418	2590	NA	NA	FALSE	NA	NA	NA	NA	NA	NA	NA	NA	NA	NA	NA	NA	NA	NA	NA	NA	NA	NA	NA	NA	NA	-5.28175	1.75214	NA
Str_Glast_301 pI	reactive astrocyte	reactive astrocyte	2 dpi	striatum	wt	pI	Smart-seq 3	AS-747778-LR-59160	AS-769252-LR-60504	519196	6520196	3562	NA	NA	FALSE	NA	NA	NA	NA	NA	NA	NA	NA	NA	NA	NA	NA	NA	NA	NA	NA	NA	NA	NA	NA	NA	-4.95438	2.13304	NA
Str_Glast_304 pI	reactive astrocyte	reactive astrocyte	2 dpi	striatum	wt	pI	Smart-seq 3	AS-747784-LR-59160	AS-769258-LR-60504	805532	275670	7784	NA	NA	FALSE	NA	NA	NA	NA	NA	NA	NA	NA	NA	NA	NA	NA	NA	NA	NA	NA	NA	NA	NA	NA	NA	-5.8866	-0.156932	NA
Str_Glast_305 pI	astrocyte (striatum)	astrocyte (striatum)	2 dpi	striatum	wt	pI	Smart-seq 3	AS-747786-LR-59160	AS-769260-LR-60504	374184	6993927	2264	NA	NA	FALSE	NA	NA	NA	NA	NA	NA	NA	NA	NA	NA	NA	NA	NA	NA	NA	NA	NA	NA	NA	NA	NA	-3.87983	7.58615	0.160887
Str_Glast_306 pI	reactive astrocyte	reactive astrocyte	2 dpi	striatum	wt	pI	Smart-seq 3	AS-747788-LR-59160	AS-769262-LR-60504	489622	4703059	3364	NA	NA	FALSE	NA	NA	NA	NA	NA	NA	NA	NA	NA	NA	NA	NA	NA	NA	NA	NA	NA	NA	NA	NA	NA	-4.93622	1.91666	NA
Str_Glast_307 pI	reactive astrocyte	reactive astrocyte	2 dpi	striatum	wt	pI	Smart-seq 3	AS-747790-LR-59160	AS-769444-LR-60505	459356	3314531	2712	NA	NA	FALSE	NA	NA	NA	NA	NA	NA	NA	NA	NA	NA	NA	NA	NA	NA	NA	NA	NA	NA	NA	NA	NA	-5.2656	1.97927	NA
Str_Glast_309 pI	neurogenic striatal astrocyte	aNSC-like neurogenic striatal astrocyte	2 dpi	striatum	wt	pI	Smart-seq 3	AS-747794-LR-59160	AS-769448-LR-60505	370864	8882862	7321	748101	6282186	TRUE	0.657403	0.147174	0.623047	0.429462	-0.193585	0.0717259	-0.0758138	0.172257	0.19365	NA	NA	NA	NA	NA	NA	NA	NA	NA	NA	NA	NA	0.955372	3.69712	0.330433
Str_Glast_31 pI	reactive astrocyte	reactive astrocyte	2 dpi	striatum	wt	pI	Smart-seq 3	AS-747238-LR-59160	AS-768928-LR-60487	494681	3954692	2679	NA	NA	FALSE	NA	NA	NA	NA	NA	NA	NA	NA	NA	NA	NA	NA	NA	NA	NA	NA	NA	NA	NA	NA	NA	-5.09939	2.22072	NA
Str_Glast_310 pI	reactive astrocyte	reactive astrocyte	2 dpi	striatum	wt	pI	Smart-seq 3	AS-747796-LR-59160	AS-769450-LR-60505	492681	4474080	6688	464461	4179410	TRUE	0.730246	0.296222	0.478454	0.582281	0.103827	-0.0348181	0.0141109	0.347141	0.307007	NA	NA	NA	NA	NA	NA	NA	NA	NA	NA	NA	NA	-4.85196	0.73153	NA
Str_Glast_311 pI	reactive astrocyte	reactive astrocyte	2 dpi	striatum	wt	pI	Smart-seq 3	AS-747798-LR-59160	AS-769452-LR-60505	408209	3884467	4721	NA	NA	FALSE	NA	NA	NA	NA	NA	NA	NA	NA	NA	NA	NA	NA	NA	NA	NA	NA	NA	NA	NA	NA	NA	-4.82531	1.94968	NA
Str_Glast_312 pI	reactive astrocyte	reactive astrocyte	2 dpi	striatum	wt	pI	Smart-seq 3	AS-747800-LR-59160	AS-769454-LR-60505	720105	18723567	7230	71925	612470	TRUE	0.633493	0.244926	0.446364	0.652916	0.206552	-0.0421778	0.0965172	0.341035	0.5402	NA	NA	NA	NA	NA	NA	NA	NA	NA	NA	NA	NA	-4.90679	0.614032	NA
Str_Glast_32 pI	reactive astrocyte	reactive astrocyte	2 dpi	striatum	wt	pI	Smart-seq 3	AS-747240-LR-59160	AS-768930-LR-60487	714634	3538633	6330	518457	4647983	TRUE	0.726033	0.0874956	0.323613	0.612049	0.288436	-0.129307	0.0507969	0.134616	0.0911195	NA	NA	NA	NA	NA	NA	NA	NA	NA	NA	NA	NA	-5.92264	-0.171185	NA
Str_Glast_327 pI	reactive astrocyte	reactive astrocyte	2 dpi	striatum	wt	pI	Smart-seq 3	AS-747830-LR-59160	AS-769268-LR-60504	575965	3412455	1937	NA	NA	FALSE	NA	NA	NA	NA	NA	NA	NA	NA	NA	NA	NA	NA	NA	NA	NA	NA	NA	NA	NA	NA	NA	-5.2941	1.82422	NA
Str_Glast_333 pI	reactive astrocyte	reactive astrocyte	2 dpi	striatum	wt	pI	Smart-seq 3	AS-747842-LR-59160	AS-769460-LR-60505	758973	2329204	10270	112402	966587	TRUE	0.684587	0.38962	0.280322	0.62559	0.345268	-0.143136	0.0669807	0.382406	0.415465	NA	NA	NA	NA	NA	NA	NA	NA	NA	NA	NA	NA	-5.31227	0.154192	NA
Str_Glast_334 pI	reactive astrocyte	reactive astrocyte	2 dpi	striatum	wt	pI	Smart-seq 3	AS-747844-LR-59160	AS-769462-LR-60505	881223	4603812	7343	567112	5203173	TRUE	0.746003	0.320483	0.383261	0.635709	0.252448	-0.0983395	0.0492888	0.349045	0.30503	NA	NA	NA	NA	NA	NA	NA	NA	NA	NA	NA	NA	-4.99282	0.472397	NA
Str_Glast_335 pI	reactive astrocyte	reactive astrocyte	2 dpi	striatum	wt	pI	Smart-seq 3	AS-747846-LR-59160	AS-769464-LR-60505	871409	3631965	6396	474720	4369924	TRUE	0.704148	0.30619	0.344459	0.564772	0.220313	-0.125264	0.0150445	0.324737	0.270958	NA	NA	NA	NA	NA	NA	NA	NA	NA	NA	NA	NA	-5.39807	0.0831392	NA
Str_Glast_4 pI	reactive astrocyte	reactive astrocyte	2 dpi	striatum	wt	pI	Smart-seq 3	AS-747184-LR-59160	AS-764916-LR-60444	149463	4639133	2249	NA	NA	FALSE	NA	NA	NA	NA	NA	NA	NA	NA	NA	NA	NA	NA	NA	NA	NA	NA	NA	NA	NA	NA	NA	-5.76096	0.149817	NA
Str_Glast_40 pI	neurogenic striatal astrocyte	aNSC-like neurogenic striatal astrocyte	2 dpi	striatum	wt	pI	Smart-seq 3	AS-747256-LR-59160	AS-769126-LR-60504	542739	4431480	7361	720050	6582997	TRUE	0.737057	0.137665	0.601222	0.506044	-0.0951783	0.0489592	-0.0231229	0.169539	0.168468	NA	NA	NA	NA	NA	NA	NA	NA	NA	NA	NA	NA	0.929882	3.06991	0.314031
Str_Glast_41 pI	reactive astrocyte	reactive astrocyte	2 dpi	striatum	wt	pI	Smart-seq 3	AS-747258-LR-59160	AS-769128-LR-60504	689167	7569025	7805	1051249	9394249	TRUE	0.716662	0.092571	0.374413	0.638841	0.264428	-0.107326	0.0601811	0.186644	0.128989	NA	NA	NA	NA	NA	NA	NA	NA	NA	NA	NA	NA	-5.65399	-0.0466187	NA
Str_Glast_42 pI	astrocyte (striatum)	astrocyte (striatum)	2 dpi	striatum	wt	pI	Smart-seq 3	AS-747260-LR-59160	AS-769130-LR-60504	570044	6402267	6840	1052279	9531340	TRUE	0.726897	0.306731	0.318262	0.686481	0.368219	-0.153084	0.0939758	0.331957	0.310184	NA	NA	NA	NA	NA	NA	NA	NA	NA	NA	NA	NA	-7.81456	6.85984	0.0525445
Str_Glast_43 pI	reactive astrocyte	reactive astrocyte	2 dpi	striatum	wt	pI	Smart-seq 3	AS-747262-LR-59160	AS-769312-LR-60505	536703	6421966	7073	1112824	9895309	TRUE	0.681155	0.217092	0.305184	0.63473	0.329545	-0.163032	0.0521807	0.24172	0.231946	NA	NA	NA	NA	NA	NA	NA	NA	NA	NA	NA	NA	-4.67099	1.18412	NA
Str_Glast_44 pI	reactive astrocyte	reactive astrocyte	2 dpi	striatum	wt	pI	Smart-seq 3	AS-747264-LR-59160	AS-769314-LR-60505	997438	8085548	7552	1343001	12248680	TRUE	0.718319	0.0724312	0.403792	0.663562	0.25977	-0.0980287	0.0814727	0.126593	0.0874106	NA	NA	NA	NA	NA	NA	NA	NA	NA	NA	NA	NA	-5.67297	-0.162974	NA
Str_Glast_45 pI	astrocyte (striatum)	astrocyte (striatum)	2 dpi	striatum	wt	pI	Smart-seq 3	AS-747266-LR-59160	AS-769316-LR-60505	350915	7738234	3860	1406905	12840264	TRUE	0.733925	0.285663	0.304533	0.655183	0.350649	-0.172055	0.0787725	0.294544	0.2776	NA	NA	NA	NA	NA	NA	NA	NA	NA	NA	NA	NA	-7.78272	6.8322	0.0877676
Str_Glast_46 pI	neurogenic striatal astrocyte	neuroblast-like neurogenic striatal astrocyte	2 dpi	striatum	wt	pI	Smart-seq 3	AS-747268-LR-59160	AS-769318-LR-60505	669987	4886873	5447	732075	6679575	TRUE	0.735048	0.13869	0.554939	0.449797	-0.105142	0.0132982	-0.0716605	0.156344	0.193876	NA	NA	NA	NA	NA	NA	NA	NA	NA	NA	NA	NA	5.82924	-4.14328	0.919986
Str_Glast_49 pI	reactive astrocyte	reactive astrocyte	2 dpi	striatum	wt	pI	Smart-seq 3	AS-747274-LR-59160	AS-764934-LR-60444	646283	5504184	8230	981208	8876296	TRUE	0.731529	0.0751361	0.322477	0.665403	0.342926	-0.142753	0.0802938	0.131128	0.0886379	NA	NA	NA	NA	NA	NA	NA	NA	NA	NA	NA	NA	-5.90994	-0.18735	NA
Str_Glast_5 pI	reactive astrocyte	reactive astrocyte	2 dpi	striatum	wt	pI	Smart-seq 3	AS-747186-LR-59160	AS-764918-LR-60444	821487	7468482	8845	1202153	10735127	TRUE	0.729836	0.0830299	0.329344	0.652383	0.323039	-0.144908	0.0756606	0.166027	0.105717	NA	NA	NA	NA	NA	NA	NA	NA	NA	NA	NA	NA	-5.84307	-0.197558	NA
Str_Glast_50 pI	reactive astrocyte	reactive astrocyte	2 dpi	striatum	wt	pI	Smart-seq 3	AS-747276-LR-59160	AS-764936-LR-60444	623946	5012518	8427	761934	6761734	TRUE	0.713219	0.094189	0.378723	0.586872	0.20815	-0.0965889	0.0338053	0.177311	0.121005	NA	NA	NA	NA	NA	NA	NA	NA	NA	NA	NA	NA	-5.61119	-0.102703	NA
Str_Glast_51 pI	reactive astrocyte	reactive astrocyte	2 dpi	striatum	wt	pI	Smart-seq 3	AS-747278-LR-59160	AS-764938-LR-60444	608109	7558288	6618	1161687	10085580	TRUE	0.700226	0.0836946	0.34519	0.655528	0.310338	-0.136444	0.0712478	0.136127	0.0914568	NA	NA	NA	NA	NA	NA	NA	NA	NA	NA	NA	NA	-5.91511	-0.144322	NA
Str_Glast_52 pI	reactive astrocyte	reactive astrocyte	2 dpi	striatum	wt	pI	Smart-seq 3	AS-747280-LR-59160	AS-764940-LR-60444	501416	2885493	3292	NA	NA	FALSE	NA	NA	NA	NA	NA	NA	NA	NA	NA	NA	NA	NA	NA	NA	NA	NA	NA	NA	NA	NA	NA	-4.82051	2.14448	NA
Str_Glast_56 pI	reactive astrocyte	reactive astrocyte	2 dpi	striatum	wt	pI	Smart-seq 3	AS-747288-LR-59160	AS-768942-LR-60487	605387	2638680	7528	298511	2722584	TRUE	0.731393	0.314028	0.38825	0.6583	0.27005	-0.0897147	0.0846358	0.343352	0.314641	NA	NA	NA	NA	NA	NA	NA	NA	NA	NA	NA	NA	-4.99929	0.474412	NA
Str_Glast_57 pI	reactive astrocyte	reactive astrocyte	2 dpi	striatum	wt	pI	Smart-seq 3	AS-747290-LR-59160	AS-768944-LR-60487	843133	5893152	6889	963116	8731628	TRUE	0.729036	0.0735895	0.366365	0.633889	0.267524	-0.116426	0.0618439	0.113462	0.0974409	NA	NA	NA	NA	NA	NA	NA	NA	NA	NA	NA	NA	-5.90314	-0.134062	NA
Str_Glast_58 pI	reactive astrocyte	reactive astrocyte	2 dpi	striatum	wt	pI	Smart-seq 3	AS-747292-LR-59160	AS-768946-LR-60487	999989	4393234	8982	837519	7531717	TRUE	0.723984	0.196524	0.34028	0.656012	0.315733	-0.128055	0.0738388	0.275902	0.225821	NA	NA	NA	NA	NA	NA	NA	NA	NA	NA	NA	NA	-5.43438	0.0557602	NA
Str_Glast_59 pI	neurogenic striatal astrocyte	neuroblast-like neurogenic striatal astrocyte	2 dpi	striatum	wt	pI	Smart-seq 3	AS-747294-LR-59160	AS-768948-LR-60487	461358	5286363	5286	979523	8775846	TRUE	0.70372	0.134431	0.597575	0.429133	-0.168443	0.0485185	-0.0790026	0.155896	0.191781	NA	NA	NA	NA	NA	NA	NA	NA	NA	NA	NA	NA	4.7472	-3.38587	0.910589
Str_Glast_60 pI	neurogenic striatal astrocyte	qNSC2-like neurogenic striatal astrocyte	2 dpi	striatum	wt	pI	Smart-seq 3	AS-747296-LR-59160	AS-768950-LR-60487	494555	2864871	7351	425974	3855550	TRUE	0.719535	0.130126	0.657717	0.479501	-0.178216	0.0916836	-0.0484053	0.159317	0.16528	NA	NA	NA	NA	NA	NA	NA	NA	NA	NA	NA	NA	-2.51647	3.89387	0.2624
Str_Glast_61 pI	neurogenic striatal astrocyte	neuroblast-like neurogenic striatal astrocyte	2 dpi	striatum	wt	pI	Smart-seq 3	AS-747298-LR-59160	AS-769132-LR-60504	496020	5751912	6236	985834	8877201	TRUE	0.710623	0.156299	0.574948	0.454841	-0.120108	0.0329432	-0.0662064	0.174857	0.214407	NA	NA	NA	NA	NA	NA	NA	NA	NA	NA	NA	NA	4.98665	-0.934481	0.882954
Str_Glast_62 pI	neurogenic striatal astrocyte	qNSC2-like neurogenic striatal astrocyte	2 dpi	striatum	wt	pI	Smart-seq 3	AS-747300-LR-59160	AS-769134-LR-60504	611500	8197136	6315	930542	8327225	TRUE	0.737223	0.108442	0.669798	0.479477	-0.190321	0.104499	-0.0495109	0.131926	0.154118	NA	NA	NA	NA	NA	NA	NA	NA	NA	NA	NA	NA	-2.57184	4.2683	0.236349
Str_Glast_63 pI	reactive astrocyte	reactive astrocyte	2 dpi	striatum	wt	pI	Smart-seq 3	AS-747302-LR-59160	AS-769136-LR-60504	571117	3672318	4117	NA	NA	FALSE	NA	NA	NA	NA	NA	NA	NA	NA	NA	NA	NA	NA	NA	NA	NA	NA	NA	NA	NA	NA	NA	-5.08822	2.10393	NA
Str_Glast_64 pI	reactive astrocyte	reactive astrocyte	2 dpi	striatum	wt	pI	Smart-seq 3	AS-747304-LR-59160	AS-769138-LR-60504	1034021	2223770	8058	54776	436197	TRUE	0.622444	0.228702	0.410626	0.60119	0.190564	-0.0621818	0.0431194	0.314252	0.236817	NA	NA	NA	NA	NA	NA	NA	NA	NA	NA	NA	NA	-5.54345	-0.0176662	NA
Str_Glast_65 pI	reactive astrocyte	reactive astrocyte	2 dpi	striatum	wt	pI	Smart-seq 3	AS-747306-LR-59160	AS-769140-LR-60504	1012726	7014218	8140	1151837	10312466	TRUE	0.717589	0.0765841	0.38227	0.646707	0.264436	-0.105763	0.0690072	0.12898	0.0881535	NA	NA	NA	NA	NA	NA	NA	NA	NA	NA	NA	NA	-5.85409	-0.1039	NA
Str_Glast_66 pI	reactive astrocyte	reactive astrocyte	2 dpi	striatum	wt	pI	Smart-seq 3	AS-747308-LR-59160	AS-769142-LR-60504	523577	7127986	6520	1149295	10373023	TRUE	0.722432	0.385147	0.337319	0.607246	0.269927	-0.143742	0.0435347	0.389709	0.381337	NA	NA	NA	NA	NA	NA	NA	NA	NA	NA	NA	NA	-4.82991	0.760805	NA
Str_Glast_68 pI	reactive astrocyte	reactive astrocyte	2 dpi	striatum	wt	pI	Smart-seq 3	AS-747312-LR-59160	AS-769326-LR-60505	1159962	6481703	9658	884790	7896912	TRUE	0.71902	0.285784	0.325696	0.670783	0.345087	-0.147792	0.07933	0.303143	0.288817	NA	NA	NA	NA	NA	NA	NA	NA	NA	NA	NA	NA	-5.7684	-0.15295	NA
Str_Glast_69 pI	reactive astrocyte	reactive astrocyte	2 dpi	striatum	wt	pI	Smart-seq 3	AS-747314-LR-59160	AS-769328-LR-60505	456734	7392803	2176	NA	NA	FALSE	NA	NA	NA	NA	NA	NA	NA	NA	NA	NA	NA	NA	NA	NA	NA	NA	NA	NA	NA	NA	NA	-5.14582	1.774	NA
Str_Glast_7 pI	astrocyte (striatum)	astrocyte (striatum)	2 dpi	striatum	wt	pI	Smart-seq 3	AS-747190-LR-59160	AS-768916-LR-60487	473043	5841738	6193	842853	7672639	TRUE	0.742788	0.403796	0.339211	0.684906	0.345695	-0.140718	0.0860798	0.405269	0.402852	NA	NA	NA	NA	NA	NA	NA	NA	NA	NA	NA	NA	-7.70695	6.67452	0.0597459
Str_Glast_70 pI	neurogenic striatal astrocyte	neuroblast-like neurogenic striatal astrocyte	2 dpi	striatum	wt	pI	Smart-seq 3	AS-747316-LR-59160	AS-769330-LR-60505	591628	5970380	5308	1231886	11208771	TRUE	0.711194	0.135296	0.584385	0.408095	-0.17629	0.0410058	-0.0961898	0.143487	0.183698	NA	NA	NA	NA	NA	NA	NA	NA	NA	NA	NA	NA	5.67995	-3.64872	0.916081
Str_Glast_72 pI	reactive astrocyte	reactive astrocyte	2 dpi	striatum	wt	pI	Smart-seq 3	AS-747320-LR-59160	AS-769334-LR-60505	1251703	4158522	8883	137270	1213078	TRUE	0.723844	0.166932	0.674295	0.462929	-0.211366	0.109555	-0.0389957	0.348518	0.241488	NA	NA	NA	NA	NA	NA	NA	NA	NA	NA	NA	NA	-5.82784	-0.0974904	NA
Str_Glast_73 pI	reactive astrocyte	reactive astrocyte	2 dpi	striatum	wt	pI	Smart-seq 3	AS-747322-LR-59160	AS-764946-LR-60444	342131	5646804	3975	NA	NA	FALSE	NA	NA	NA	NA	NA	NA	NA	NA	NA	NA	NA	NA	NA	NA	NA	NA	NA	NA	NA	NA	NA	-4.88731	1.98263	NA
Str_Glast_74 pI	astrocyte (striatum)	astrocyte (striatum)	2 dpi	striatum	wt	pI	Smart-seq 3	AS-747324-LR-59160	AS-764948-LR-60444	331743	6506502	2382	NA	NA	FALSE	NA	NA	NA	NA	NA	NA	NA	NA	NA	NA	NA	NA	NA	NA	NA	NA	NA	NA	NA	NA	NA	-3.90469	7.65968	0.150756
Str_Glast_75 pI	reactive astrocyte	reactive astrocyte	2 dpi	striatum	wt	pI	Smart-seq 3	AS-747326-LR-59160	AS-764950-LR-60444	356481	7599616	3126	NA	NA	FALSE	NA	NA	NA	NA	NA	NA	NA	NA	NA	NA	NA	NA	NA	NA	NA	NA	NA	NA	NA	NA	NA	-4.7884	1.98883	NA
Str_Glast_78 pI	astrocyte (striatum)	astrocyte (striatum)	2 dpi	striatum	wt	pI	Smart-seq 3	AS-747332-LR-59160	AS-764956-LR-60444	386981	4608073	7882	478124	4276819	TRUE	0.729443	0.278755	0.364032	0.64062	0.276588	-0.108667	0.0655616	0.303699	0.273314	NA	NA	NA	NA	NA	NA	NA	NA	NA	NA	NA	NA	-4.43391	1.91762	0.149417
Str_Glast_80 pI	reactive astrocyte	reactive astrocyte	2 dpi	striatum	wt	pI	Smart-seq 3	AS-747336-LR-59160	AS-768954-LR-60487	377304	2532458	8923	267804	2399187	TRUE	0.705598	0.166091	0.321851	0.655833	0.333983	-0.123491	0.061587	0.197798	0.199059	NA	NA	NA	NA	NA	NA	NA	NA	NA	NA	NA	NA	-4.21043	1.64959	NA
Str_Glast_82 pI	reactive astrocyte	reactive astrocyte	2 dpi	striatum	wt	pI	Smart-seq 3	AS-747340-LR-59160	AS-768958-LR-60487	761666	4790276	9312	632530	5750698	TRUE	0.738123	0.23985	0.320222	0.62436	0.304138	-0.144623	0.0451739	0.324104	0.252568	NA	NA	NA	NA	NA	NA	NA	NA	NA	NA	NA	NA	-5.58186	-0.0338869	NA
Str_Glast_85 pI	reactive astrocyte	reactive astrocyte	2 dpi	striatum	wt	pI	Smart-seq 3	AS-747346-LR-59160	AS-769144-LR-60504	431613	4951081	2975	NA	NA	FALSE	NA	NA	NA	NA	NA	NA	NA	NA	NA	NA	NA	NA	NA	NA	NA	NA	NA	NA	NA	NA	NA	-5.20026	2.43335	NA
Str_Glast_86 pI	astrocyte (striatum)	astrocyte (striatum)	2 dpi	striatum	wt	pI	Smart-seq 3	AS-747348-LR-59160	AS-769146-LR-60504	439236	5834530	9219	757725	6780414	TRUE	0.732677	0.204256	0.331826	0.644268	0.312442	-0.132842	0.066766	0.23498	0.225305	NA	NA	NA	NA	NA	NA	NA	NA	NA	NA	NA	NA	-4.32754	1.94997	0.134603
Str_Glast_88 pI	reactive astrocyte	reactive astrocyte	2 dpi	striatum	wt	pI	Smart-seq 3	AS-747352-LR-59160	AS-769150-LR-60504	400443	3990643	7888	343248	3087843	TRUE	0.735789	0.285541	0.383994	0.676641	0.292647	-0.0937532	0.0814241	0.291605	0.289677	NA	NA	NA	NA	NA	NA	NA	NA	NA	NA	NA	NA	-4.63466	1.1649	NA
Str_Glast_89 pI	reactive astrocyte	reactive astrocyte	2 dpi	striatum	wt	pI	Smart-seq 3	AS-747354-LR-59160	AS-769152-LR-60504	354603	6742781	7848	1123234	10082200	TRUE	0.715513	0.276717	0.3538	0.645353	0.291553	-0.129363	0.0647486	0.291134	0.290664	NA	NA	NA	NA	NA	NA	NA	NA	NA	NA	NA	NA	-4.14071	1.74316	NA
Str_Glast_92 pI	reactive astrocyte	reactive astrocyte	2 dpi	striatum	wt	pI	Smart-seq 3	AS-747360-LR-59160	AS-769338-LR-60505	196354	3954690	1706	NA	NA	FALSE	NA	NA	NA	NA	NA	NA	NA	NA	NA	NA	NA	NA	NA	NA	NA	NA	NA	NA	NA	NA	NA	-5.23642	2.26841	NA
Str_Glast_93 pI	reactive astrocyte	reactive astrocyte	2 dpi	striatum	wt	pI	Smart-seq 3	AS-747362-LR-59160	AS-769340-LR-60505	339324	5882442	2134	NA	NA	FALSE	NA	NA	NA	NA	NA	NA	NA	NA	NA	NA	NA	NA	NA	NA	NA	NA	NA	NA	NA	NA	NA	-5.21171	2.06579	NA
Str_Glast_94 pI	reactive astrocyte	reactive astrocyte	2 dpi	striatum	wt	pI	Smart-seq 3	AS-747364-LR-59160	AS-769342-LR-60505	219964	3649757	1822	NA	NA	FALSE	NA	NA	NA	NA	NA	NA	NA	NA	NA	NA	NA	NA	NA	NA	NA	NA	NA	NA	NA	NA	NA	-5.19776	2.06759	NA
Str_Glast_96 pI	neurogenic striatal astrocyte	qNSC2-like neurogenic striatal astrocyte	2 dpi	striatum	wt	pI	Smart-seq 3	AS-747368-LR-59160	AS-769346-LR-60505	394264	3189258	6465	407833	3712456	TRUE	0.716242	0.138783	0.624326	0.439278	-0.185048	0.0644933	-0.0666335	0.166438	0.200525	NA	NA	NA	NA	NA	NA	NA	NA	NA	NA	NA	NA	0.201596	3.21065	0.258719
Str_Glast_97 pI	reactive astrocyte	reactive astrocyte	2 dpi	striatum	wt	pI	Smart-seq 3	AS-747370-LR-59160	AS-764958-LR-60444	484453	3131163	3794	NA	NA	FALSE	NA	NA	NA	NA	NA	NA	NA	NA	NA	NA	NA	NA	NA	NA	NA	NA	NA	NA	NA	NA	NA	-5.22191	2.07238	NA
Str_Glast_98 pI	reactive astrocyte	reactive astrocyte	2 dpi	striatum	wt	pI	Smart-seq 3	AS-747372-LR-59160	AS-764960-LR-60444	357072	3111141	3201	NA	NA	FALSE	NA	NA	NA	NA	NA	NA	NA	NA	NA	NA	NA	NA	NA	NA	NA	NA	NA	NA	NA	NA	NA	-5.16159	2.22599	NA
Str_Glast_99 pI	reactive astrocyte	reactive astrocyte	2 dpi	striatum	wt	pI	Smart-seq 3	AS-747374-LR-59160	AS-764962-LR-60444	511672	6609724	7203	840140	7516835	TRUE	0.720717	0.20013	0.312585	0.653063	0.340479	-0.147748	0.0731545	0.290371	0.22427	NA	NA	NA	NA	NA	NA	NA	NA	NA	NA	NA	NA	-4.91395	0.61835	NA
SVZ_Glast_386 pI	neuroblast	neuroblast	2 dpi	vSVZ	wt	pI	Smart-seq 3	AS-747948-LR-59160	AS-784236-LR-60779	206962	230	4598	NA	NA	FALSE	NA	NA	NA	NA	NA	NA	NA	NA	NA	NA	NA	NA	NA	NA	NA	NA	NA	NA	NA	NA	NA	5.30416	-2.25646	0.883873
SVZ_Glast_387 pI	reactive astrocyte	reactive astrocyte	2 dpi	vSVZ	wt	pI	Smart-seq 3	AS-747950-LR-59160	AS-784238-LR-60779	295999	32	4887	NA	NA	FALSE	NA	NA	NA	NA	NA	NA	NA	NA	NA	NA	NA	NA	NA	NA	NA	NA	NA	NA	NA	NA	NA	-5.05983	2.40693	NA
SVZ_Glast_388 pI	TAP	TAP	2 dpi	vSVZ	wt	pI	Smart-seq 3	AS-747952-LR-59160	AS-784240-LR-60779	359938	38	7999	NA	NA	FALSE	NA	NA	NA	NA	NA	NA	NA	NA	NA	NA	NA	NA	NA	NA	NA	NA	NA	NA	NA	NA	NA	5.87509	3.4993	0.515372
SVZ_Glast_389 pI	aNSC	aNSC	2 dpi	vSVZ	wt	pI	Smart-seq 3	AS-747954-LR-59160	AS-784242-LR-60779	270995	16	10006	NA	NA	FALSE	NA	NA	NA	NA	NA	NA	NA	NA	NA	NA	NA	NA	NA	NA	NA	NA	NA	NA	NA	NA	NA	2.13174	3.19878	0.392982
SVZ_Glast_390 pI	aNSC	aNSC	2 dpi	vSVZ	wt	pI	Smart-seq 3	AS-747956-LR-59160	AS-784244-LR-60779	310952	13	10580	NA	NA	FALSE	NA	NA	NA	NA	NA	NA	NA	NA	NA	NA	NA	NA	NA	NA	NA	NA	NA	NA	NA	NA	NA	1.79768	3.2135	0.372195
SVZ_Glast_391 pI	aNSC	aNSC	2 dpi	vSVZ	wt	pI	Smart-seq 3	AS-747958-LR-59160	AS-784042-LR-60778	309882	6	9444	NA	NA	FALSE	NA	NA	NA	NA	NA	NA	NA	NA	NA	NA	NA	NA	NA	NA	NA	NA	NA	NA	NA	NA	NA	1.54273	3.25251	0.351093
SVZ_Glast_392 pI	neuroblast	neuroblast	2 dpi	vSVZ	wt	pI	Smart-seq 3	AS-747960-LR-59160	AS-784044-LR-60778	325335	30	4944	NA	NA	FALSE	NA	NA	NA	NA	NA	NA	NA	NA	NA	NA	NA	NA	NA	NA	NA	NA	NA	NA	NA	NA	NA	5.20197	-5.06099	0.919866
SVZ_Glast_393 pI	neuroblast	neuroblast	2 dpi	vSVZ	wt	pI	Smart-seq 3	AS-747962-LR-59160	AS-784046-LR-60778	393268	14	5251	NA	NA	FALSE	NA	NA	NA	NA	NA	NA	NA	NA	NA	NA	NA	NA	NA	NA	NA	NA	NA	NA	NA	NA	NA	4.58751	-6.66645	0.943558
SVZ_Glast_395 pI	neuroblast	neuroblast	2 dpi	vSVZ	wt	pI	Smart-seq 3	AS-747966-LR-59160	AS-784050-LR-60778	351957	24	6338	NA	NA	FALSE	NA	NA	NA	NA	NA	NA	NA	NA	NA	NA	NA	NA	NA	NA	NA	NA	NA	NA	NA	NA	NA	6.18478	-2.65103	0.896976
SVZ_Glast_396 pI	aNSC	aNSC	2 dpi	vSVZ	wt	pI	Smart-seq 3	AS-747968-LR-59160	AS-784052-LR-60778	595944	2	8479	NA	NA	FALSE	NA	NA	NA	NA	NA	NA	NA	NA	NA	NA	NA	NA	NA	NA	NA	NA	NA	NA	NA	NA	NA	1.88052	3.21491	0.375384
SVZ_Glast_397 pI	TAP	TAP	2 dpi	vSVZ	wt	pI	Smart-seq 3	AS-747970-LR-59160	NA	257791	NA	6607	NA	NA	FALSE	NA	NA	NA	NA	NA	NA	NA	NA	NA	NA	NA	NA	NA	NA	NA	NA	NA	NA	NA	NA	NA	10.0878	3.73779	0.664692
SVZ_Glast_398 pI	neuroblast	neuroblast	2 dpi	vSVZ	wt	pI	Smart-seq 3	AS-747972-LR-59160	NA	174318	NA	4451	NA	NA	FALSE	NA	NA	NA	NA	NA	NA	NA	NA	NA	NA	NA	NA	NA	NA	NA	NA	NA	NA	NA	NA	NA	5.04579	-6.41213	0.942008
SVZ_Glast_399 pI	neuroblast	neuroblast	2 dpi	vSVZ	wt	pI	Smart-seq 3	AS-747974-LR-59160	NA	267891	NA	4830	NA	NA	FALSE	NA	NA	NA	NA	NA	NA	NA	NA	NA	NA	NA	NA	NA	NA	NA	NA	NA	NA	NA	NA	NA	6.29167	-5.41074	0.931491
SVZ_Glast_400 pI	neuroblast	neuroblast	2 dpi	vSVZ	wt	pI	Smart-seq 3	AS-747976-LR-59160	AS-777482-LR-60627	419939	1	5336	NA	NA	FALSE	NA	NA	NA	NA	NA	NA	NA	NA	NA	NA	NA	NA	NA	NA	NA	NA	NA	NA	NA	NA	NA	4.99285	-6.7063	0.94694
SVZ_Glast_401 pI	neuroblast	neuroblast	2 dpi	vSVZ	wt	pI	Smart-seq 3	AS-747978-LR-59160	NA	265569	NA	5044	NA	NA	FALSE	NA	NA	NA	NA	NA	NA	NA	NA	NA	NA	NA	NA	NA	NA	NA	NA	NA	NA	NA	NA	NA	5.49552	-5.37	0.934894
SVZ_Glast_402 pI	neuroblast	neuroblast	2 dpi	vSVZ	wt	pI	Smart-seq 3	AS-747980-LR-59160	NA	452989	NA	5421	NA	NA	FALSE	NA	NA	NA	NA	NA	NA	NA	NA	NA	NA	NA	NA	NA	NA	NA	NA	NA	NA	NA	NA	NA	4.51705	-6.64877	0.940485
SVZ_Glast_403 pI	neuroblast	neuroblast	2 dpi	vSVZ	wt	pI	Smart-seq 3	AS-747982-LR-59160	AS-772213-LR-60547	96579	2001351	3886	299740	2727087	TRUE	0.712554	0.17629	0.495576	0.494461	-0.00111455	-0.0092943	-0.0177356	0.18875	0.215853	NA	NA	NA	NA	NA	NA	NA	NA	NA	NA	NA	NA	4.10218	-6.6475	0.947972
SVZ_Glast_404 pI	qNSC2	qNSC2	2 dpi	vSVZ	wt	pI	Smart-seq 3	AS-747984-LR-59160	AS-772215-LR-60547	288862	2186958	4422	238922	2171945	TRUE	0.719607	0.156777	0.579128	0.504497	-0.0746306	0.0299114	-0.0227212	0.20168	0.20507	NA	NA	NA	NA	NA	NA	NA	NA	NA	NA	NA	NA	-2.23887	4.38762	0.23723
SVZ_Glast_405 pI	neuroblast	neuroblast	2 dpi	vSVZ	wt	pI	Smart-seq 3	AS-747986-LR-59160	AS-772217-LR-60547	332514	4080885	6352	512035	4724445	TRUE	0.733227	0.164971	0.637448	0.434971	-0.202476	0.0696386	-0.0678451	0.181608	0.218106	NA	NA	NA	NA	NA	NA	NA	NA	NA	NA	NA	NA	5.91869	-2.8409	0.902645
SVZ_Glast_406 pI	reactive astrocyte	reactive astrocyte	2 dpi	vSVZ	wt	pI	Smart-seq 3	AS-747988-LR-59160	AS-772219-LR-60547	376521	4056511	7538	373734	3391615	TRUE	0.698877	0.375405	0.348295	0.595483	0.247189	-0.118878	0.0542079	0.379932	0.362946	NA	NA	NA	NA	NA	NA	NA	NA	NA	NA	NA	NA	-4.79291	0.802102	NA
SVZ_Glast_409 pI	reactive astrocyte	reactive astrocyte	2 dpi	vSVZ	wt	pI	Smart-seq 3	AS-747994-LR-59160	AS-784246-LR-60779	274897	89	8619	NA	NA	FALSE	NA	NA	NA	NA	NA	NA	NA	NA	NA	NA	NA	NA	NA	NA	NA	NA	NA	NA	NA	NA	NA	-4.15348	1.87394	NA
SVZ_Glast_410 pI	neuroblast	neuroblast	2 dpi	vSVZ	wt	pI	Smart-seq 3	AS-747996-LR-59160	AS-784248-LR-60779	217412	28	6104	NA	NA	FALSE	NA	NA	NA	NA	NA	NA	NA	NA	NA	NA	NA	NA	NA	NA	NA	NA	NA	NA	NA	NA	NA	5.44296	-0.5622	0.867972
SVZ_Glast_412 pI	neuroblast	neuroblast	2 dpi	vSVZ	wt	pI	Smart-seq 3	AS-748000-LR-59160	AS-784252-LR-60779	164635	107	4542	NA	NA	FALSE	NA	NA	NA	NA	NA	NA	NA	NA	NA	NA	NA	NA	NA	NA	NA	NA	NA	NA	NA	NA	NA	5.18418	-5.19656	0.928114
SVZ_Glast_413 pI	neuroblast	neuroblast	2 dpi	vSVZ	wt	pI	Smart-seq 3	AS-748002-LR-59160	AS-784254-LR-60779	117606	26	4336	NA	NA	FALSE	NA	NA	NA	NA	NA	NA	NA	NA	NA	NA	NA	NA	NA	NA	NA	NA	NA	NA	NA	NA	NA	4.96319	-7.10314	0.958251
SVZ_Glast_414 pI	neuroblast	neuroblast	2 dpi	vSVZ	wt	pI	Smart-seq 3	AS-748004-LR-59160	AS-784256-LR-60779	247760	230	5329	NA	NA	FALSE	NA	NA	NA	NA	NA	NA	NA	NA	NA	NA	NA	NA	NA	NA	NA	NA	NA	NA	NA	NA	NA	5.17791	-2.28605	0.893969
SVZ_Glast_415 pI	aNSC	aNSC	2 dpi	vSVZ	wt	pI	Smart-seq 3	AS-748006-LR-59160	AS-784054-LR-60778	216357	7	8176	NA	NA	FALSE	NA	NA	NA	NA	NA	NA	NA	NA	NA	NA	NA	NA	NA	NA	NA	NA	NA	NA	NA	NA	NA	1.82554	3.2314	0.369716
SVZ_Glast_416 pI	reactive astrocyte	reactive astrocyte	2 dpi	vSVZ	wt	pI	Smart-seq 3	AS-748008-LR-59160	AS-784056-LR-60778	76773	58	1929	NA	NA	FALSE	NA	NA	NA	NA	NA	NA	NA	NA	NA	NA	NA	NA	NA	NA	NA	NA	NA	NA	NA	NA	NA	-5.05501	2.42327	NA
SVZ_Glast_417 pI	neuroblast	neuroblast	2 dpi	vSVZ	wt	pI	Smart-seq 3	AS-748010-LR-59160	AS-784058-LR-60778	139609	12	4396	NA	NA	FALSE	NA	NA	NA	NA	NA	NA	NA	NA	NA	NA	NA	NA	NA	NA	NA	NA	NA	NA	NA	NA	NA	4.83553	-6.58461	0.947712
SVZ_Glast_418 pI	neuroblast	neuroblast	2 dpi	vSVZ	wt	pI	Smart-seq 3	AS-748012-LR-59160	AS-784060-LR-60778	148824	81	4471	NA	NA	FALSE	NA	NA	NA	NA	NA	NA	NA	NA	NA	NA	NA	NA	NA	NA	NA	NA	NA	NA	NA	NA	NA	4.35286	-7.14469	0.960011
SVZ_Glast_420 pI	neuroblast	neuroblast	2 dpi	vSVZ	wt	pI	Smart-seq 3	AS-748016-LR-59160	AS-784064-LR-60778	233332	26	5334	NA	NA	FALSE	NA	NA	NA	NA	NA	NA	NA	NA	NA	NA	NA	NA	NA	NA	NA	NA	NA	NA	NA	NA	NA	5.7461	-6.0743	0.946482
SVZ_Glast_421 pI	aNSC	aNSC	2 dpi	vSVZ	wt	pI	Smart-seq 3	AS-748018-LR-59160	NA	345366	NA	8381	NA	NA	FALSE	NA	NA	NA	NA	NA	NA	NA	NA	NA	NA	NA	NA	NA	NA	NA	NA	NA	NA	NA	NA	NA	1.70837	3.49601	0.348923
SVZ_Glast_422 pI	neuroblast	neuroblast	2 dpi	vSVZ	wt	pI	Smart-seq 3	AS-748020-LR-59160	NA	83814	NA	5308	NA	NA	FALSE	NA	NA	NA	NA	NA	NA	NA	NA	NA	NA	NA	NA	NA	NA	NA	NA	NA	NA	NA	NA	NA	5.77607	-1.76366	0.89224
SVZ_Glast_423 pI	TAP	TAP	2 dpi	vSVZ	wt	pI	Smart-seq 3	AS-748022-LR-59160	AS-777492-LR-60627	269635	5798391	7325	1015650	9286512	TRUE	0.69363	0.159217	0.573961	0.425816	-0.148146	0.0411739	-0.0815677	0.177433	0.204768	NA	NA	NA	NA	NA	NA	NA	NA	NA	NA	NA	NA	9.99899	2.77946	0.666866
SVZ_Glast_424 pI	neuroblast	neuroblast	2 dpi	vSVZ	wt	pI	Smart-seq 3	AS-748024-LR-59160	AS-777494-LR-60627	119799	1	4089	NA	NA	FALSE	NA	NA	NA	NA	NA	NA	NA	NA	NA	NA	NA	NA	NA	NA	NA	NA	NA	NA	NA	NA	NA	6.52446	-5.08076	0.920749
SVZ_Glast_425 pI	neuroblast	neuroblast	2 dpi	vSVZ	wt	pI	Smart-seq 3	AS-748026-LR-59160	NA	127225	NA	4554	NA	NA	FALSE	NA	NA	NA	NA	NA	NA	NA	NA	NA	NA	NA	NA	NA	NA	NA	NA	NA	NA	NA	NA	NA	6.01214	-4.50658	0.918603
SVZ_Glast_426 pI	aNSC	aNSC	2 dpi	vSVZ	wt	pI	Smart-seq 3	AS-748028-LR-59160	NA	256687	NA	8971	NA	NA	FALSE	NA	NA	NA	NA	NA	NA	NA	NA	NA	NA	NA	NA	NA	NA	NA	NA	NA	NA	NA	NA	NA	4.36399	3.81543	0.418005
SVZ_Glast_427 pI	reactive astrocyte	reactive astrocyte	2 dpi	vSVZ	wt	pI	Smart-seq 3	AS-748030-LR-59160	AS-772225-LR-60547	267273	1186293	4353	54141	434892	TRUE	0.537707	0.216672	0.169563	0.558642	0.389079	-0.196547	0.0261141	0.210383	0.279586	NA	NA	NA	NA	NA	NA	NA	NA	NA	NA	NA	NA	-5.16	2.48394	NA
SVZ_Glast_428 pI	TAP	TAP	2 dpi	vSVZ	wt	pI	Smart-seq 3	AS-748032-LR-59160	AS-772227-LR-60547	411548	6020257	8679	858033	7850643	TRUE	0.720862	0.160554	0.563433	0.533528	-0.0299041	0.0280234	-0.0158975	0.185086	0.215556	NA	NA	NA	NA	NA	NA	NA	NA	NA	NA	NA	NA	6.9593	4.39949	0.553113
SVZ_Glast_429 pI	neuroblast	neuroblast	2 dpi	vSVZ	wt	pI	Smart-seq 3	AS-748034-LR-59160	AS-772229-LR-60547	208796	5619968	4558	664336	6086976	TRUE	0.724271	0.140408	0.539799	0.483111	-0.0566882	0.0181841	-0.0459611	0.160481	0.195993	NA	NA	NA	NA	NA	NA	NA	NA	NA	NA	NA	NA	4.71324	-6.75407	0.926959
SVZ_Glast_430 pI	neuroblast	neuroblast	2 dpi	vSVZ	wt	pI	Smart-seq 3	AS-748036-LR-59160	AS-772231-LR-60547	253194	4387060	5607	NA	NA	FALSE	NA	NA	NA	NA	NA	NA	NA	NA	NA	NA	NA	NA	NA	NA	NA	NA	NA	NA	NA	NA	NA	4.95271	-6.66647	0.940529
SVZ_Glast_433 pI	neuroblast	neuroblast	2 dpi	vSVZ	wt	pI	Smart-seq 3	AS-748042-LR-59160	AS-784258-LR-60779	238084	3	5409	NA	NA	FALSE	NA	NA	NA	NA	NA	NA	NA	NA	NA	NA	NA	NA	NA	NA	NA	NA	NA	NA	NA	NA	NA	6.32342	-3.98968	0.909136
SVZ_Glast_434 pI	neuroblast	neuroblast	2 dpi	vSVZ	wt	pI	Smart-seq 3	AS-748044-LR-59160	AS-784260-LR-60779	145182	1	4332	NA	NA	FALSE	NA	NA	NA	NA	NA	NA	NA	NA	NA	NA	NA	NA	NA	NA	NA	NA	NA	NA	NA	NA	NA	5.61796	-4.67826	0.921265
SVZ_Glast_435 pI	TAP	TAP	2 dpi	vSVZ	wt	pI	Smart-seq 3	AS-748046-LR-59160	AS-784262-LR-60779	327048	1	8362	NA	NA	FALSE	NA	NA	NA	NA	NA	NA	NA	NA	NA	NA	NA	NA	NA	NA	NA	NA	NA	NA	NA	NA	NA	9.37508	3.46172	0.651196
SVZ_Glast_436 pI	neuroblast	neuroblast	2 dpi	vSVZ	wt	pI	Smart-seq 3	AS-748048-LR-59160	NA	399340	NA	4712	NA	NA	FALSE	NA	NA	NA	NA	NA	NA	NA	NA	NA	NA	NA	NA	NA	NA	NA	NA	NA	NA	NA	NA	NA	4.57878	-5.42012	0.929196
SVZ_Glast_437 pI	aNSC	aNSC	2 dpi	vSVZ	wt	pI	Smart-seq 3	AS-748050-LR-59160	AS-784266-LR-60779	415246	489	6108	NA	NA	FALSE	NA	NA	NA	NA	NA	NA	NA	NA	NA	NA	NA	NA	NA	NA	NA	NA	NA	NA	NA	NA	NA	0.891966	3.80351	0.327247
SVZ_Glast_438 pI	neuroblast	neuroblast	2 dpi	vSVZ	wt	pI	Smart-seq 3	AS-748052-LR-59160	AS-784268-LR-60779	349665	17381710	5031	1802151	16476076	TRUE	0.686889	0.122435	0.566579	0.49352	-0.0730594	0.0336911	-0.0393028	0.136611	0.162541	NA	NA	NA	NA	NA	NA	NA	NA	NA	NA	NA	NA	4.281	-6.88271	0.957595
SVZ_Glast_439 pI	neuroblast	neuroblast	2 dpi	vSVZ	wt	pI	Smart-seq 3	AS-748054-LR-59160	AS-784066-LR-60778	295775	4868087	5288	572759	5357511	TRUE	0.731405	0.143805	0.632248	0.4534	-0.178848	0.0791701	-0.0673289	0.165238	0.179111	NA	NA	NA	NA	NA	NA	NA	NA	NA	NA	NA	NA	5.65965	-4.58493	0.917818
SVZ_Glast_441 pI	neuroblast	neuroblast	2 dpi	vSVZ	wt	pI	Smart-seq 3	AS-748058-LR-59160	AS-784070-LR-60778	169260	3	4782	NA	NA	FALSE	NA	NA	NA	NA	NA	NA	NA	NA	NA	NA	NA	NA	NA	NA	NA	NA	NA	NA	NA	NA	NA	6.13675	-5.18159	0.924117
SVZ_Glast_442 pI	neuroblast	neuroblast	2 dpi	vSVZ	wt	pI	Smart-seq 3	AS-748060-LR-59160	AS-784072-LR-60778	394510	1	5199	NA	NA	FALSE	NA	NA	NA	NA	NA	NA	NA	NA	NA	NA	NA	NA	NA	NA	NA	NA	NA	NA	NA	NA	NA	4.80318	-4.24147	0.914316
SVZ_Glast_443 pI	qNSC2	qNSC2	2 dpi	vSVZ	wt	pI	Smart-seq 3	AS-748062-LR-59160	AS-784074-LR-60778	389799	16	7794	NA	NA	FALSE	NA	NA	NA	NA	NA	NA	NA	NA	NA	NA	NA	NA	NA	NA	NA	NA	NA	NA	NA	NA	NA	-2.88673	3.73175	0.227397
SVZ_Glast_444 pI	neuroblast	neuroblast	2 dpi	vSVZ	wt	pI	Smart-seq 3	AS-748064-LR-59160	AS-784076-LR-60778	387402	680	4751	NA	NA	FALSE	NA	NA	NA	NA	NA	NA	NA	NA	NA	NA	NA	NA	NA	NA	NA	NA	NA	NA	NA	NA	NA	5.61416	-5.52268	0.929007
SVZ_Glast_445 pI	neuroblast	neuroblast	2 dpi	vSVZ	wt	pI	Smart-seq 3	AS-748066-LR-59160	NA	80220	NA	3457	NA	NA	FALSE	NA	NA	NA	NA	NA	NA	NA	NA	NA	NA	NA	NA	NA	NA	NA	NA	NA	NA	NA	NA	NA	4.76567	-6.17753	0.945278
SVZ_Glast_446 pI	qNSC2	qNSC2	2 dpi	vSVZ	wt	pI	Smart-seq 3	AS-748068-LR-59160	AS-777502-LR-60627	274701	1803147	2174	50735	426655	TRUE	0.660373	0.136405	0.534861	0.419358	-0.115503	0.0146305	-0.0674987	0.21485	0.236429	NA	NA	NA	NA	NA	NA	NA	NA	NA	NA	NA	NA	-3.03704	4.52581	0.220232
SVZ_Glast_447 pI	neuroblast	neuroblast	2 dpi	vSVZ	wt	pI	Smart-seq 3	AS-748070-LR-59160	AS-777504-LR-60627	264381	5	4980	NA	NA	FALSE	NA	NA	NA	NA	NA	NA	NA	NA	NA	NA	NA	NA	NA	NA	NA	NA	NA	NA	NA	NA	NA	5.73268	-5.66194	0.928477
SVZ_Glast_448 pI	neuroblast	neuroblast	2 dpi	vSVZ	wt	pI	Smart-seq 3	AS-748072-LR-59160	AS-777506-LR-60627	458910	1	5262	NA	NA	FALSE	NA	NA	NA	NA	NA	NA	NA	NA	NA	NA	NA	NA	NA	NA	NA	NA	NA	NA	NA	NA	NA	5.15583	-5.63899	0.927538
SVZ_Glast_449 pI	qNSC2	qNSC2	2 dpi	vSVZ	wt	pI	Smart-seq 3	AS-748074-LR-59160	NA	387631	NA	8747	NA	NA	FALSE	NA	NA	NA	NA	NA	NA	NA	NA	NA	NA	NA	NA	NA	NA	NA	NA	NA	NA	NA	NA	NA	-3.2414	3.05815	0.262044
SVZ_Glast_450 pI	neuroblast	neuroblast	2 dpi	vSVZ	wt	pI	Smart-seq 3	AS-748076-LR-59160	NA	424634	NA	6666	NA	NA	FALSE	NA	NA	NA	NA	NA	NA	NA	NA	NA	NA	NA	NA	NA	NA	NA	NA	NA	NA	NA	NA	NA	5.37783	-0.299435	0.876411
SVZ_Glast_451 pI	neuroblast	neuroblast	2 dpi	vSVZ	wt	pI	Smart-seq 3	AS-748078-LR-59160	AS-772237-LR-60547	360002	1220115	5260	NA	NA	FALSE	NA	NA	NA	NA	NA	NA	NA	NA	NA	NA	NA	NA	NA	NA	NA	NA	NA	NA	NA	NA	NA	5.38317	-3.48954	0.910461
SVZ_Glast_452 pI	vSVZ astrocyte	vSVZ astrocyte	2 dpi	vSVZ	wt	pI	Smart-seq 3	AS-748080-LR-59160	AS-772239-LR-60547	398000	4362860	6834	614926	5576016	TRUE	0.732394	0.367726	0.356177	0.658358	0.30218	-0.117334	0.0828845	0.361001	0.373624	NA	NA	NA	NA	NA	NA	NA	NA	NA	NA	NA	NA	-7.3853	6.32468	0.0818117
SVZ_Glast_453 pI	TAP	TAP	2 dpi	vSVZ	wt	pI	Smart-seq 3	AS-748082-LR-59160	AS-772241-LR-60547	560339	10775541	8887	731824	6512043	TRUE	0.676034	0.163512	0.554438	0.419631	-0.134806	0.0188005	-0.077133	0.178387	0.218853	NA	NA	NA	NA	NA	NA	NA	NA	NA	NA	NA	NA	9.59236	3.94385	0.651196
SVZ_Glast_454 pI	TAP	TAP	2 dpi	vSVZ	wt	pI	Smart-seq 3	AS-748084-LR-59160	AS-772243-LR-60547	443578	7838722	8152	1090259	9964118	TRUE	0.707105	0.176352	0.622138	0.437734	-0.184404	0.0661524	-0.0716834	0.189793	0.233898	NA	NA	NA	NA	NA	NA	NA	NA	NA	NA	NA	NA	6.10293	2.73444	0.50841
SVZ_Glast_457 pI	TAP	TAP	2 dpi	vSVZ	wt	pI	Smart-seq 3	AS-748090-LR-59160	AS-784270-LR-60779	410449	5139647	8667	633605	5844843	TRUE	0.726303	0.149979	0.554931	0.486847	-0.0680843	0.0174947	-0.0478679	0.181753	0.214383	NA	NA	NA	NA	NA	NA	NA	NA	NA	NA	NA	NA	6.3411	4.20476	0.530802
SVZ_Glast_458 pI	neuroblast	neuroblast	2 dpi	vSVZ	wt	pI	Smart-seq 3	AS-748092-LR-59160	NA	275230	NA	5386	NA	NA	FALSE	NA	NA	NA	NA	NA	NA	NA	NA	NA	NA	NA	NA	NA	NA	NA	NA	NA	NA	NA	NA	NA	5.46482	-5.89512	0.940389
SVZ_Glast_459 pI	neuroblast	neuroblast	2 dpi	vSVZ	wt	pI	Smart-seq 3	AS-748094-LR-59160	NA	232788	NA	4057	NA	NA	FALSE	NA	NA	NA	NA	NA	NA	NA	NA	NA	NA	NA	NA	NA	NA	NA	NA	NA	NA	NA	NA	NA	4.65205	-5.83488	0.932795
SVZ_Glast_460 pI	qNSC2	qNSC2	2 dpi	vSVZ	wt	pI	Smart-seq 3	AS-748096-LR-59160	AS-784276-LR-60779	392254	14620455	8249	1722717	16004867	TRUE	0.73246	0.146529	0.65925	0.471065	-0.188185	0.0961067	-0.0529872	0.172721	0.205381	NA	NA	NA	NA	NA	NA	NA	NA	NA	NA	NA	NA	0.225636	3.27521	0.27919
SVZ_Glast_461 pI	neuroblast	neuroblast	2 dpi	vSVZ	wt	pI	Smart-seq 3	AS-748098-LR-59160	AS-784278-LR-60779	127386	6603218	4353	953505	8808187	TRUE	0.732955	0.120455	0.638306	0.444343	-0.193963	0.0764126	-0.0721628	0.13186	0.160136	NA	NA	NA	NA	NA	NA	NA	NA	NA	NA	NA	NA	4.77051	-7.10381	0.950463
SVZ_Glast_462 pI	qNSC2	qNSC2	2 dpi	vSVZ	wt	pI	Smart-seq 3	AS-748100-LR-59160	AS-784280-LR-60779	111882	3	4294	NA	NA	FALSE	NA	NA	NA	NA	NA	NA	NA	NA	NA	NA	NA	NA	NA	NA	NA	NA	NA	NA	NA	NA	NA	-2.77302	3.75268	0.249652
SVZ_Glast_463 pI	neuroblast	neuroblast	2 dpi	vSVZ	wt	pI	Smart-seq 3	AS-748102-LR-59160	AS-784078-LR-60778	186490	2559966	4538	529469	4940742	TRUE	0.715906	0.132414	0.576023	0.495993	-0.08003	0.0412896	-0.0192769	0.150689	0.164975	NA	NA	NA	NA	NA	NA	NA	NA	NA	NA	NA	NA	5.71603	-5.56218	0.921535
SVZ_Glast_464 pI	neuroblast	neuroblast	2 dpi	vSVZ	wt	pI	Smart-seq 3	AS-748104-LR-59160	AS-784080-LR-60778	351087	4	5498	NA	NA	FALSE	NA	NA	NA	NA	NA	NA	NA	NA	NA	NA	NA	NA	NA	NA	NA	NA	NA	NA	NA	NA	NA	5.75882	-5.88036	0.947443
SVZ_Glast_465 pI	neuroblast	neuroblast	2 dpi	vSVZ	wt	pI	Smart-seq 3	AS-748106-LR-59160	AS-784082-LR-60778	106344	2	4331	NA	NA	FALSE	NA	NA	NA	NA	NA	NA	NA	NA	NA	NA	NA	NA	NA	NA	NA	NA	NA	NA	NA	NA	NA	4.93179	-7.21435	0.970808
SVZ_Glast_466 pI	neuroblast	neuroblast	2 dpi	vSVZ	wt	pI	Smart-seq 3	AS-748108-LR-59160	AS-784084-LR-60778	244688	3	4866	NA	NA	FALSE	NA	NA	NA	NA	NA	NA	NA	NA	NA	NA	NA	NA	NA	NA	NA	NA	NA	NA	NA	NA	NA	4.75151	-6.30605	0.932836
SVZ_Glast_467 pI	aNSC	aNSC	2 dpi	vSVZ	wt	pI	Smart-seq 3	AS-748110-LR-59160	AS-784086-LR-60778	417876	3	6084	NA	NA	FALSE	NA	NA	NA	NA	NA	NA	NA	NA	NA	NA	NA	NA	NA	NA	NA	NA	NA	NA	NA	NA	NA	1.67479	3.50708	0.341282
SVZ_Glast_469 pI	neuroblast	neuroblast	2 dpi	vSVZ	wt	pI	Smart-seq 3	AS-748114-LR-59160	AS-777512-LR-60627	120023	3271986	4479	515059	4830395	TRUE	0.7415	0.144452	0.609353	0.477355	-0.131998	0.0585641	-0.0557231	0.165967	0.190457	NA	NA	NA	NA	NA	NA	NA	NA	NA	NA	NA	NA	5.94111	-5.28709	0.925386
SVZ_Glast_470 pI	reactive astrocyte	reactive astrocyte	2 dpi	vSVZ	wt	pI	Smart-seq 3	AS-748116-LR-59160	AS-777514-LR-60627	218196	6659499	3947	415819	3623472	TRUE	0.613986	0.191224	0.298441	0.596547	0.298106	-0.157945	0.0316045	0.213211	0.244265	NA	NA	NA	NA	NA	NA	NA	NA	NA	NA	NA	NA	-4.34398	2.37173	NA
SVZ_Glast_471 pI	neuroblast	neuroblast	2 dpi	vSVZ	wt	pI	Smart-seq 3	AS-748118-LR-59160	AS-777516-LR-60627	72198	1838330	3791	380574	3502958	TRUE	0.708992	0.110148	0.604464	0.457535	-0.146929	0.0510211	-0.0610006	0.120355	0.146203	NA	NA	NA	NA	NA	NA	NA	NA	NA	NA	NA	NA	4.54309	-6.28442	0.950821
SVZ_Glast_472 pI	neuroblast	neuroblast	2 dpi	vSVZ	wt	pI	Smart-seq 3	AS-748120-LR-59160	AS-777518-LR-60627	411429	9358018	5616	1305194	12082043	TRUE	0.728686	0.165632	0.568978	0.485818	-0.0831603	0.0255648	-0.0475098	0.183649	0.217811	NA	NA	NA	NA	NA	NA	NA	NA	NA	NA	NA	NA	5.61587	-5.86913	0.939208
SVZ_Glast_473 pI	TAP	TAP	2 dpi	vSVZ	wt	pI	Smart-seq 3	AS-748122-LR-59160	AS-777520-LR-60627	119413	269	6267	NA	NA	FALSE	NA	NA	NA	NA	NA	NA	NA	NA	NA	NA	NA	NA	NA	NA	NA	NA	NA	NA	NA	NA	NA	8.56666	1.71329	0.679753
SVZ_Glast_474 pI	aNSC	aNSC	2 dpi	vSVZ	wt	pI	Smart-seq 3	AS-748124-LR-59160	NA	379154	NA	6198	NA	NA	FALSE	NA	NA	NA	NA	NA	NA	NA	NA	NA	NA	NA	NA	NA	NA	NA	NA	NA	NA	NA	NA	NA	1.72538	3.6125	0.345466
SVZ_Glast_475 pI	TAP	TAP	2 dpi	vSVZ	wt	pI	Smart-seq 3	AS-748126-LR-59160	AS-772249-LR-60547	362815	2194617	6371	570625	5343931	TRUE	0.738555	0.148423	0.607628	0.412203	-0.195425	0.0621876	-0.081111	0.16078	0.200677	NA	NA	NA	NA	NA	NA	NA	NA	NA	NA	NA	NA	9.87968	2.45486	0.670973
SVZ_Glast_477 pI	TAP	TAP	2 dpi	vSVZ	wt	pI	Smart-seq 3	AS-748130-LR-59160	AS-772253-LR-60547	596676	7905768	9909	1181697	10823971	TRUE	0.691295	0.148135	0.569431	0.429622	-0.139809	0.0365356	-0.0789186	0.172621	0.209049	NA	NA	NA	NA	NA	NA	NA	NA	NA	NA	NA	NA	9.11683	2.81545	0.658991
SVZ_Glast_478 pI	neuroblast	neuroblast	2 dpi	vSVZ	wt	pI	Smart-seq 3	AS-748132-LR-59160	AS-772255-LR-60547	408134	3655056	7475	564372	5225344	TRUE	0.728236	0.165276	0.642783	0.457145	-0.185638	0.0710935	-0.0619285	0.172701	0.215988	NA	NA	NA	NA	NA	NA	NA	NA	NA	NA	NA	NA	5.25846	0.637031	0.866789
SVZ_Glast_481 pI	neuroblast	neuroblast	2 dpi	vSVZ	wt	pI	Smart-seq 3	AS-748138-LR-59160	NA	246741	NA	5772	NA	NA	FALSE	NA	NA	NA	NA	NA	NA	NA	NA	NA	NA	NA	NA	NA	NA	NA	NA	NA	NA	NA	NA	NA	5.41547	-6.64482	0.942943
SVZ_Glast_482 pI	qNSC2	qNSC2	2 dpi	vSVZ	wt	pI	Smart-seq 3	AS-748140-LR-59160	NA	393975	NA	8979	NA	NA	FALSE	NA	NA	NA	NA	NA	NA	NA	NA	NA	NA	NA	NA	NA	NA	NA	NA	NA	NA	NA	NA	NA	0.389257	3.08136	0.273527
SVZ_Glast_483 pI	neuroblast	neuroblast	2 dpi	vSVZ	wt	pI	Smart-seq 3	AS-748142-LR-59160	AS-784286-LR-60779	275953	1	4668	NA	NA	FALSE	NA	NA	NA	NA	NA	NA	NA	NA	NA	NA	NA	NA	NA	NA	NA	NA	NA	NA	NA	NA	NA	5.08264	-5.06721	0.930052
SVZ_Glast_484 pI	qNSC2	qNSC2	2 dpi	vSVZ	wt	pI	Smart-seq 3	AS-748144-LR-59160	AS-784288-LR-60779	402667	8732967	6805	1054570	9850469	TRUE	0.74901	0.11854	0.671223	0.493821	-0.177402	0.112307	-0.0362315	0.136636	0.161151	NA	NA	NA	NA	NA	NA	NA	NA	NA	NA	NA	NA	-1.19583	3.76314	0.260029
SVZ_Glast_485 pI	qNSC2	qNSC2	2 dpi	vSVZ	wt	pI	Smart-seq 3	AS-748146-LR-59160	AS-784290-LR-60779	408503	3300420	9319	576512	5391854	TRUE	0.746233	0.215977	0.617014	0.469707	-0.147307	0.0637357	-0.0494456	0.237681	0.261446	NA	NA	NA	NA	NA	NA	NA	NA	NA	NA	NA	NA	0.687721	2.94375	0.290374
SVZ_Glast_486 pI	aNSC	aNSC	2 dpi	vSVZ	wt	pI	Smart-seq 3	AS-748148-LR-59160	AS-784292-LR-60779	417383	6544442	8137	890459	8369809	TRUE	0.746235	0.144465	0.652449	0.479901	-0.172547	0.0835035	-0.0423092	0.171589	0.21439	NA	NA	NA	NA	NA	NA	NA	NA	NA	NA	NA	NA	1.91702	3.28756	0.371875
SVZ_Glast_487 pI	TAP	TAP	2 dpi	vSVZ	wt	pI	Smart-seq 3	AS-748150-LR-59160	AS-784090-LR-60778	364712	4010036	5122	668719	6225463	TRUE	0.721805	0.250432	0.47857	0.528483	0.0499133	-0.0385953	-0.00444319	0.253913	0.268321	NA	NA	NA	NA	NA	NA	NA	NA	NA	NA	NA	NA	9.14701	1.54494	0.684491
SVZ_Glast_488 pI	qNSC2	qNSC2	2 dpi	vSVZ	wt	pI	Smart-seq 3	AS-748152-LR-59160	AS-784092-LR-60778	435372	11231147	8293	1659155	15268135	TRUE	0.701006	0.177296	0.617578	0.458559	-0.159019	0.0691758	-0.0645983	0.198172	0.203038	NA	NA	NA	NA	NA	NA	NA	NA	NA	NA	NA	NA	-3.07593	3.28768	0.249857
SVZ_Glast_489 pI	aNSC	aNSC	2 dpi	vSVZ	wt	pI	Smart-seq 3	AS-748154-LR-59160	AS-784094-LR-60778	444853	1522	8447	NA	NA	FALSE	NA	NA	NA	NA	NA	NA	NA	NA	NA	NA	NA	NA	NA	NA	NA	NA	NA	NA	NA	NA	NA	5.30884	3.63752	0.485662
SVZ_Glast_490 pI	reactive astrocyte	reactive astrocyte	2 dpi	vSVZ	wt	pI	Smart-seq 3	AS-748156-LR-59160	AS-784096-LR-60778	438467	69925	8912	NA	NA	FALSE	NA	NA	NA	NA	NA	NA	NA	NA	NA	NA	NA	NA	NA	NA	NA	NA	NA	NA	NA	NA	NA	-4.12742	1.79656	NA
SVZ_Glast_491 pI	TAP	TAP	2 dpi	vSVZ	wt	pI	Smart-seq 3	AS-748158-LR-59160	AS-784098-LR-60778	431812	47	7504	NA	NA	FALSE	NA	NA	NA	NA	NA	NA	NA	NA	NA	NA	NA	NA	NA	NA	NA	NA	NA	NA	NA	NA	NA	9.65687	4.19832	0.643072
SVZ_Glast_492 pI	neuroblast	neuroblast	2 dpi	vSVZ	wt	pI	Smart-seq 3	AS-748160-LR-59160	AS-784100-LR-60778	465978	2039231	4977	387254	3546711	TRUE	0.717568	0.109783	0.494654	0.506255	0.0116017	-0.00408438	-0.0187135	0.162124	0.149516	NA	NA	NA	NA	NA	NA	NA	NA	NA	NA	NA	NA	5.54288	-5.19797	0.936921
SVZ_Glast_493 pI	neuroblast	neuroblast	2 dpi	vSVZ	wt	pI	Smart-seq 3	AS-748162-LR-59160	AS-777524-LR-60627	334524	5177838	4654	1063121	9754209	TRUE	0.685484	0.130787	0.572342	0.522911	-0.0494303	0.031132	-0.0170889	0.150628	0.169982	NA	NA	NA	NA	NA	NA	NA	NA	NA	NA	NA	NA	5.79445	-2.65875	0.899924
SVZ_Glast_494 pI	qNSC2	qNSC2	2 dpi	vSVZ	wt	pI	Smart-seq 3	AS-748164-LR-59160	AS-777526-LR-60627	436847	5382349	9258	502993	4733719	TRUE	0.749237	0.165284	0.646942	0.491223	-0.155719	0.0767666	-0.0378255	0.210585	0.207784	NA	NA	NA	NA	NA	NA	NA	NA	NA	NA	NA	NA	0.821339	3.00845	0.285991
SVZ_Glast_495 pI	neuroblast	neuroblast	2 dpi	vSVZ	wt	pI	Smart-seq 3	AS-748166-LR-59160	AS-777528-LR-60627	216585	1653369	5110	218399	2036530	TRUE	0.754559	0.132068	0.598992	0.45626	-0.142732	0.0410078	-0.0658472	0.146154	0.189176	NA	NA	NA	NA	NA	NA	NA	NA	NA	NA	NA	NA	5.13261	-5.79167	0.929874
SVZ_Glast_496 pI	reactive astrocyte	reactive astrocyte	2 dpi	vSVZ	wt	pI	Smart-seq 3	AS-748168-LR-59160	AS-777530-LR-60627	430866	144	8168	NA	NA	FALSE	NA	NA	NA	NA	NA	NA	NA	NA	NA	NA	NA	NA	NA	NA	NA	NA	NA	NA	NA	NA	NA	-4.14714	1.71834	NA
SVZ_Glast_497 pI	neuroblast	neuroblast	2 dpi	vSVZ	wt	pI	Smart-seq 3	AS-748170-LR-59160	AS-777532-LR-60627	103997	3243669	3822	478812	4503924	TRUE	0.736665	0.110387	0.650523	0.417416	-0.233107	0.0761589	-0.0780146	0.121397	0.168168	NA	NA	NA	NA	NA	NA	NA	NA	NA	NA	NA	NA	4.24241	-7.18076	0.95828
SVZ_Glast_498 pI	neuroblast	neuroblast	2 dpi	vSVZ	wt	pI	Smart-seq 3	AS-748172-LR-59160	NA	219922	NA	4903	NA	NA	FALSE	NA	NA	NA	NA	NA	NA	NA	NA	NA	NA	NA	NA	NA	NA	NA	NA	NA	NA	NA	NA	NA	5.73427	-2.46974	0.897284
SVZ_Glast_499 pI	neuroblast	neuroblast	2 dpi	vSVZ	wt	pI	Smart-seq 3	AS-748174-LR-59160	AS-772261-LR-60547	148034	2327012	4307	448804	4183105	TRUE	0.719136	0.122668	0.534631	0.509914	-0.0247168	0.0133549	-0.0167346	0.143029	0.152373	NA	NA	NA	NA	NA	NA	NA	NA	NA	NA	NA	NA	5.85626	-4.67714	0.92034
SVZ_Glast_500 pI	neuroblast	neuroblast	2 dpi	vSVZ	wt	pI	Smart-seq 3	AS-748176-LR-59160	AS-772263-LR-60547	315174	6021351	5135	823707	7515990	TRUE	0.694318	0.144913	0.523862	0.457582	-0.0662804	0.00232016	-0.0640653	0.159667	0.181865	NA	NA	NA	NA	NA	NA	NA	NA	NA	NA	NA	NA	4.82768	-6.22882	0.945569
SVZ_Glast_501 pI	neuroblast	neuroblast	2 dpi	vSVZ	wt	pI	Smart-seq 3	AS-748178-LR-59160	AS-772265-LR-60547	322483	9291133	4994	725631	6586766	TRUE	0.683336	0.185675	0.61519	0.475815	-0.139375	0.0565525	-0.0439443	0.202388	0.237217	NA	NA	NA	NA	NA	NA	NA	NA	NA	NA	NA	NA	5.17133	-4.6442	0.920298
SVZ_Glast_502 pI	neuroblast	neuroblast	2 dpi	vSVZ	wt	pI	Smart-seq 3	AS-748180-LR-59160	AS-772267-LR-60547	219755	3890577	5140	722830	6628565	TRUE	0.70367	0.127072	0.465892	0.523771	0.0578794	-0.0338446	-0.0154395	0.147464	0.170199	NA	NA	NA	NA	NA	NA	NA	NA	NA	NA	NA	NA	4.6141	-6.88061	0.951924
SVZ_Glast_505 pI	neuroblast	neuroblast	2 dpi	vSVZ	wt	pI	Smart-seq 3	AS-748186-LR-59160	AS-784294-LR-60779	182062	62	5924	NA	NA	FALSE	NA	NA	NA	NA	NA	NA	NA	NA	NA	NA	NA	NA	NA	NA	NA	NA	NA	NA	NA	NA	NA	6.23175	-5.60027	0.937051
SVZ_Glast_506 pI	aNSC	aNSC	2 dpi	vSVZ	wt	pI	Smart-seq 3	AS-748188-LR-59160	AS-784296-LR-60779	235021	1	7377	NA	NA	FALSE	NA	NA	NA	NA	NA	NA	NA	NA	NA	NA	NA	NA	NA	NA	NA	NA	NA	NA	NA	NA	NA	1.56972	3.29435	0.351093
SVZ_Glast_507 pI	neuroblast	neuroblast	2 dpi	vSVZ	wt	pI	Smart-seq 3	AS-748190-LR-59160	AS-784298-LR-60779	377491	8079	5994	NA	NA	FALSE	NA	NA	NA	NA	NA	NA	NA	NA	NA	NA	NA	NA	NA	NA	NA	NA	NA	NA	NA	NA	NA	6.07931	-3.22869	0.906423
SVZ_Glast_508 pI	reactive astrocyte	reactive astrocyte	2 dpi	vSVZ	wt	pI	Smart-seq 3	AS-748192-LR-59160	AS-784300-LR-60779	388859	7139148	5944	960222	8792887	TRUE	0.730501	0.340282	0.375604	0.628619	0.253015	-0.109391	0.0599667	0.354492	0.338191	NA	NA	NA	NA	NA	NA	NA	NA	NA	NA	NA	NA	-4.81951	0.993474	NA
SVZ_Glast_509 pI	neuroblast	neuroblast	2 dpi	vSVZ	wt	pI	Smart-seq 3	AS-748194-LR-59160	AS-784302-LR-60779	400849	5438177	5091	763436	7139952	TRUE	0.733783	0.121688	0.656107	0.433113	-0.222994	0.0984827	-0.0699897	0.139147	0.183677	NA	NA	NA	NA	NA	NA	NA	NA	NA	NA	NA	NA	5.47884	-6.83433	0.953183
SVZ_Glast_510 pI	neuroblast	neuroblast	2 dpi	vSVZ	wt	pI	Smart-seq 3	AS-748196-LR-59160	AS-784304-LR-60779	316314	7045280	5550	997955	9231377	TRUE	0.729441	0.192222	0.553384	0.509119	-0.0442641	0.0197808	-0.0322279	0.21473	0.224067	NA	NA	NA	NA	NA	NA	NA	NA	NA	NA	NA	NA	5.80939	-4.85887	0.924827
SVZ_Glast_511 pI	neuroblast	neuroblast	2 dpi	vSVZ	wt	pI	Smart-seq 3	AS-748198-LR-59160	AS-784102-LR-60778	130619	2297050	4144	347183	3222254	TRUE	0.70072	0.114279	0.546813	0.46152	-0.0852928	0.019132	-0.05117	0.127518	0.16437	NA	NA	NA	NA	NA	NA	NA	NA	NA	NA	NA	NA	4.68757	-6.42937	0.940441
SVZ_Glast_512 pI	TAP	TAP	2 dpi	vSVZ	wt	pI	Smart-seq 3	AS-748200-LR-59160	AS-784104-LR-60778	512033	9011226	7294	870562	8074886	TRUE	0.708771	0.146723	0.591651	0.449264	-0.142387	0.0509692	-0.0584505	0.172905	0.196137	NA	NA	NA	NA	NA	NA	NA	NA	NA	NA	NA	NA	6.14675	2.89142	0.513892
SVZ_Glast_513 pI	neuroblast	neuroblast	2 dpi	vSVZ	wt	pI	Smart-seq 3	AS-748202-LR-59160	AS-784106-LR-60778	145337	8026142	4306	922596	8683027	TRUE	0.735747	0.120839	0.618934	0.422652	-0.196281	0.065047	-0.0886054	0.135256	0.178781	NA	NA	NA	NA	NA	NA	NA	NA	NA	NA	NA	NA	6.0087	-5.74254	0.936542
SVZ_Glast_514 pI	qNSC2	qNSC2	2 dpi	vSVZ	wt	pI	Smart-seq 3	AS-748204-LR-59160	AS-784108-LR-60778	413914	7974328	7015	995163	9270826	TRUE	0.756528	0.362172	0.675059	0.49605	-0.179009	0.105302	-0.036632	0.351286	0.366339	NA	NA	NA	NA	NA	NA	NA	NA	NA	NA	NA	NA	-2.75103	3.5102	0.244953
SVZ_Glast_515 pI	neuroblast	neuroblast	2 dpi	vSVZ	wt	pI	Smart-seq 3	AS-748206-LR-59160	AS-784110-LR-60778	246432	4330178	4732	681516	6253000	TRUE	0.687602	0.170043	0.485341	0.47465	-0.0106909	-0.0256003	-0.0403657	0.183015	0.20878	NA	NA	NA	NA	NA	NA	NA	NA	NA	NA	NA	NA	5.94283	-4.14551	0.921288
SVZ_Glast_516 pI	neuroblast	neuroblast	2 dpi	vSVZ	wt	pI	Smart-seq 3	AS-748208-LR-59160	AS-784112-LR-60778	424946	7714128	5360	931340	8632885	TRUE	0.725567	0.152907	0.491252	0.524254	0.0330024	-0.0212316	-0.0186518	0.175326	0.200444	NA	NA	NA	NA	NA	NA	NA	NA	NA	NA	NA	NA	5.5034	-4.84339	0.91647
SVZ_Glast_517 pI	aNSC	aNSC	2 dpi	vSVZ	wt	pI	Smart-seq 3	AS-748210-LR-59160	AS-777536-LR-60627	436989	5023149	8988	885273	8238164	TRUE	0.718898	0.185298	0.476091	0.522686	0.0465957	-0.0329777	-0.0128603	0.226538	0.21675	NA	NA	NA	NA	NA	NA	NA	NA	NA	NA	NA	NA	0.992747	2.88213	0.322636
SVZ_Glast_518 pI	neuroblast	neuroblast	2 dpi	vSVZ	wt	pI	Smart-seq 3	AS-748212-LR-59160	AS-777538-LR-60627	310506	7360256	4729	505345	4555623	TRUE	0.705255	0.128827	0.583953	0.417154	-0.166799	0.0430841	-0.0880257	0.153049	0.188965	NA	NA	NA	NA	NA	NA	NA	NA	NA	NA	NA	NA	4.12224	-3.37333	0.90553
SVZ_Glast_519 pI	neuroblast	neuroblast	2 dpi	vSVZ	wt	pI	Smart-seq 3	AS-748214-LR-59160	AS-777540-LR-60627	232744	11384013	3983	973622	8866045	TRUE	0.694251	0.125805	0.586737	0.433057	-0.15368	0.0548274	-0.0782045	0.144774	0.16827	NA	NA	NA	NA	NA	NA	NA	NA	NA	NA	NA	NA	5.45828	-5.28597	0.931548
SVZ_Glast_520 pI	reactive astrocyte	reactive astrocyte	2 dpi	vSVZ	wt	pI	Smart-seq 3	AS-748216-LR-59160	AS-777542-LR-60627	124955	1106440	2473	NA	NA	FALSE	NA	NA	NA	NA	NA	NA	NA	NA	NA	NA	NA	NA	NA	NA	NA	NA	NA	NA	NA	NA	NA	-5.15765	2.28066	NA
SVZ_Glast_521 pI	neuroblast	neuroblast	2 dpi	vSVZ	wt	pI	Smart-seq 3	AS-748218-LR-59160	AS-777544-LR-60627	365336	4801673	5394	824793	7681298	TRUE	0.721261	0.197385	0.565262	0.472363	-0.0928992	0.0258461	-0.0470187	0.217689	0.256961	NA	NA	NA	NA	NA	NA	NA	NA	NA	NA	NA	NA	4.87478	-2.26551	0.890817
SVZ_Glast_522 pI	qNSC2	qNSC2	2 dpi	vSVZ	wt	pI	Smart-seq 3	AS-748220-LR-59160	AS-777546-LR-60627	369642	9651760	6586	1330386	12205827	TRUE	0.718047	0.135407	0.583732	0.484149	-0.0995837	0.0438153	-0.0488727	0.160376	0.180662	NA	NA	NA	NA	NA	NA	NA	NA	NA	NA	NA	NA	-0.167457	3.50036	0.271532
SVZ_Glast_523 pI	neuroblast	neuroblast	2 dpi	vSVZ	wt	pI	Smart-seq 3	AS-748222-LR-59160	AS-772273-LR-60547	297656	1315801	5733	57944	514260	TRUE	0.722542	0.166748	0.559798	0.403903	-0.155895	0.0447756	-0.0688137	0.227694	0.27623	NA	NA	NA	NA	NA	NA	NA	NA	NA	NA	NA	NA	5.74186	-0.300337	0.877297
SVZ_Glast_524 pI	neuroblast	neuroblast	2 dpi	vSVZ	wt	pI	Smart-seq 3	AS-748224-LR-59160	AS-772275-LR-60547	133355	6822024	4516	882642	7987426	TRUE	0.682311	0.127424	0.510693	0.452521	-0.0581722	-0.0147889	-0.0585592	0.148833	0.171789	NA	NA	NA	NA	NA	NA	NA	NA	NA	NA	NA	NA	4.71829	-7.49263	0.965294
SVZ_Glast_525 pI	neuroblast	neuroblast	2 dpi	vSVZ	wt	pI	Smart-seq 3	AS-748226-LR-59160	AS-772277-LR-60547	417307	5979697	6161	831234	7614920	TRUE	0.72049	0.176179	0.535986	0.485826	-0.05016	0.00783355	-0.041613	0.203594	0.212161	NA	NA	NA	NA	NA	NA	NA	NA	NA	NA	NA	NA	6.04954	-3.69188	0.909062
SVZ_Glast_526 pI	qNSC2	qNSC2	2 dpi	vSVZ	wt	pI	Smart-seq 3	AS-748228-LR-59160	AS-772279-LR-60547	306364	4289462	6387	518941	4762477	TRUE	0.732214	0.165839	0.625115	0.451418	-0.173697	0.0696018	-0.0559519	0.203812	0.230041	NA	NA	NA	NA	NA	NA	NA	NA	NA	NA	NA	NA	-2.72462	4.83149	0.23502
SVZ_Glast_529 pI	neuroblast	neuroblast	2 dpi	vSVZ	wt	pI	Smart-seq 3	AS-748234-LR-59160	AS-784306-LR-60779	119750	2	4368	NA	NA	FALSE	NA	NA	NA	NA	NA	NA	NA	NA	NA	NA	NA	NA	NA	NA	NA	NA	NA	NA	NA	NA	NA	5.03407	-7.0526	0.967091
SVZ_Glast_530 pI	qNSC2	qNSC2	2 dpi	vSVZ	wt	pI	Smart-seq 3	AS-748236-LR-59160	AS-784308-LR-60779	142309	17	6348	NA	NA	FALSE	NA	NA	NA	NA	NA	NA	NA	NA	NA	NA	NA	NA	NA	NA	NA	NA	NA	NA	NA	NA	NA	-2.04029	4.11207	0.256198
SVZ_Glast_531 pI	aNSC	aNSC	2 dpi	vSVZ	wt	pI	Smart-seq 3	AS-748238-LR-59160	AS-784310-LR-60779	365460	8685	9064	NA	NA	FALSE	NA	NA	NA	NA	NA	NA	NA	NA	NA	NA	NA	NA	NA	NA	NA	NA	NA	NA	NA	NA	NA	4.91554	3.84813	0.447262
SVZ_Glast_532 pI	qNSC2	qNSC2	2 dpi	vSVZ	wt	pI	Smart-seq 3	AS-748240-LR-59160	AS-784312-LR-60779	397157	25095338	8741	2137930	19421893	TRUE	0.666449	0.152087	0.55217	0.457858	-0.094312	0.0151767	-0.0737766	0.174381	0.197619	NA	NA	NA	NA	NA	NA	NA	NA	NA	NA	NA	NA	-1.70801	3.82095	0.285701
SVZ_Glast_533 pI	neuroblast	neuroblast	2 dpi	vSVZ	wt	pI	Smart-seq 3	AS-748242-LR-59160	AS-784314-LR-60779	275040	12805391	4953	1510362	13980455	TRUE	0.720972	0.15558	0.613199	0.425503	-0.187696	0.0616408	-0.0977443	0.183307	0.210831	NA	NA	NA	NA	NA	NA	NA	NA	NA	NA	NA	NA	5.05812	-2.96798	0.908655
SVZ_Glast_534 pI	neuroblast	neuroblast	2 dpi	vSVZ	wt	pI	Smart-seq 3	AS-748244-LR-59160	AS-784316-LR-60779	134244	13079727	4389	1705337	15772326	TRUE	0.732143	0.111859	0.561335	0.508764	-0.0525706	0.0338421	-0.0306083	0.147988	0.152202	NA	NA	NA	NA	NA	NA	NA	NA	NA	NA	NA	NA	4.29092	-7.49498	0.962428
SVZ_Glast_536 pI	qNSC2	qNSC2	2 dpi	vSVZ	wt	pI	Smart-seq 3	AS-748248-LR-59160	AS-784116-LR-60778	474086	5289423	6542	874784	8240872	TRUE	0.76437	0.217557	0.66595	0.502744	-0.163205	0.0942733	-0.0324749	0.241341	0.228533	NA	NA	NA	NA	NA	NA	NA	NA	NA	NA	NA	NA	-2.84534	3.72708	0.25109
SVZ_Glast_537 pI	neuroblast	neuroblast	2 dpi	vSVZ	wt	pI	Smart-seq 3	AS-748250-LR-59160	AS-784118-LR-60778	186012	1105816	4667	NA	NA	FALSE	NA	NA	NA	NA	NA	NA	NA	NA	NA	NA	NA	NA	NA	NA	NA	NA	NA	NA	NA	NA	NA	4.37396	-6.94105	0.948014
SVZ_Glast_538 pI	neuroblast	neuroblast	2 dpi	vSVZ	wt	pI	Smart-seq 3	AS-748252-LR-59160	AS-784120-LR-60778	264822	9173941	4950	1078900	9945662	TRUE	0.721517	0.137581	0.509677	0.470884	-0.038793	-0.00873306	-0.0525397	0.165423	0.198148	NA	NA	NA	NA	NA	NA	NA	NA	NA	NA	NA	NA	5.51434	-4.76597	0.919203
SVZ_Glast_539 pI	neuroblast	neuroblast	2 dpi	vSVZ	wt	pI	Smart-seq 3	AS-748254-LR-59160	AS-784122-LR-60778	176594	10747504	4226	1112918	10249183	TRUE	0.710814	0.112303	0.611015	0.425218	-0.185797	0.0612006	-0.0855398	0.120991	0.163367	NA	NA	NA	NA	NA	NA	NA	NA	NA	NA	NA	NA	4.2519	-7.34312	0.973471
SVZ_Glast_540 pI	neuroblast	neuroblast	2 dpi	vSVZ	wt	pI	Smart-seq 3	AS-748256-LR-59160	AS-784124-LR-60778	364471	6421396	5200	947304	8857960	TRUE	0.729427	0.117495	0.588739	0.433751	-0.154988	0.0437029	-0.0799257	0.140455	0.166841	NA	NA	NA	NA	NA	NA	NA	NA	NA	NA	NA	NA	5.34552	-6.31202	0.957899
SVZ_Glast_541 pI	neuroblast	neuroblast	2 dpi	vSVZ	wt	pI	Smart-seq 3	AS-748258-LR-59160	AS-777548-LR-60627	414453	13810655	5161	1036557	9623393	TRUE	0.738088	0.13823	0.636383	0.437319	-0.199063	0.0813596	-0.0730687	0.165006	0.19709	NA	NA	NA	NA	NA	NA	NA	NA	NA	NA	NA	NA	5.66098	-3.97188	0.91633
SVZ_Glast_542 pI	qNSC2	qNSC2	2 dpi	vSVZ	wt	pI	Smart-seq 3	AS-748260-LR-59160	AS-777550-LR-60627	427910	9250144	7031	860019	7874494	TRUE	0.72517	0.180131	0.587053	0.489635	-0.0974176	0.0383996	-0.0397382	0.19959	0.224937	NA	NA	NA	NA	NA	NA	NA	NA	NA	NA	NA	NA	-2.97631	3.41284	0.249857
SVZ_Glast_543 pI	neuroblast	neuroblast	2 dpi	vSVZ	wt	pI	Smart-seq 3	AS-748262-LR-59160	AS-777552-LR-60627	392543	6670187	6151	707928	6530793	TRUE	0.736629	0.145625	0.578169	0.461308	-0.116861	0.0397399	-0.0613705	0.168451	0.201935	NA	NA	NA	NA	NA	NA	NA	NA	NA	NA	NA	NA	6.02218	-3.38523	0.905811
SVZ_Glast_544 pI	neuroblast	neuroblast	2 dpi	vSVZ	wt	pI	Smart-seq 3	AS-748264-LR-59160	AS-777554-LR-60627	355348	17062	4164	NA	NA	FALSE	NA	NA	NA	NA	NA	NA	NA	NA	NA	NA	NA	NA	NA	NA	NA	NA	NA	NA	NA	NA	NA	4.32574	-5.5108	0.931706
SVZ_Glast_545 pI	neuroblast	neuroblast	2 dpi	vSVZ	wt	pI	Smart-seq 3	AS-748266-LR-59160	AS-777556-LR-60627	188332	7793879	4895	1003896	9309520	TRUE	0.734319	0.130412	0.598442	0.443498	-0.154944	0.0484117	-0.0779935	0.145484	0.175349	NA	NA	NA	NA	NA	NA	NA	NA	NA	NA	NA	NA	4.93649	-6.95357	0.95049
SVZ_Glast_546 pI	qNSC2	qNSC2	2 dpi	vSVZ	wt	pI	Smart-seq 3	AS-748268-LR-59160	AS-777558-LR-60627	282436	116	5485	NA	NA	FALSE	NA	NA	NA	NA	NA	NA	NA	NA	NA	NA	NA	NA	NA	NA	NA	NA	NA	NA	NA	NA	NA	-3.20619	3.17956	0.243538
SVZ_Glast_547 pI	qNSC2	qNSC2	2 dpi	vSVZ	wt	pI	Smart-seq 3	AS-748270-LR-59160	AS-772285-LR-60547	439557	4915646	6818	538176	4988140	TRUE	0.749857	0.113872	0.641252	0.521286	-0.119966	0.0761456	-0.0172804	0.172613	0.144399	NA	NA	NA	NA	NA	NA	NA	NA	NA	NA	NA	NA	-2.83318	3.8125	0.230806
SVZ_Glast_548 pI	neuroblast	neuroblast	2 dpi	vSVZ	wt	pI	Smart-seq 3	AS-748272-LR-59160	AS-772287-LR-60547	398215	6046856	6104	538284	4952190	TRUE	0.720919	0.155194	0.630357	0.399822	-0.230534	0.0658849	-0.0959432	0.177726	0.220472	NA	NA	NA	NA	NA	NA	NA	NA	NA	NA	NA	NA	5.81915	0.347135	0.872052
SVZ_Glast_549 pI	qNSC2	qNSC2	2 dpi	vSVZ	wt	pI	Smart-seq 3	AS-748274-LR-59160	AS-772289-LR-60547	85852	5203764	2624	740993	6714457	TRUE	0.723119	0.315923	0.63611	0.54353	-0.0925802	0.0839332	-0.00191997	0.302243	0.317833	NA	NA	NA	NA	NA	NA	NA	NA	NA	NA	NA	NA	-3.2341	3.64802	0.231919
SVZ_Glast_550 pI	neuroblast	neuroblast	2 dpi	vSVZ	wt	pI	Smart-seq 3	AS-748276-LR-59160	AS-772291-LR-60547	347521	6659295	4996	764752	6999509	TRUE	0.712694	0.112347	0.635812	0.489497	-0.146315	0.0732824	-0.0389258	0.137166	0.155876	NA	NA	NA	NA	NA	NA	NA	NA	NA	NA	NA	NA	4.29682	-7.38124	0.946441
SVZ_Glast_553 pI	aNSC	aNSC	2 dpi	vSVZ	wt	pI	Smart-seq 3	AS-748282-LR-59160	AS-784318-LR-60779	270992	18	7817	NA	NA	FALSE	NA	NA	NA	NA	NA	NA	NA	NA	NA	NA	NA	NA	NA	NA	NA	NA	NA	NA	NA	NA	NA	0.868869	3.15785	0.314267
SVZ_Glast_554 pI	neuroblast	neuroblast	2 dpi	vSVZ	wt	pI	Smart-seq 3	AS-748284-LR-59160	AS-784320-LR-60779	315279	2	5468	NA	NA	FALSE	NA	NA	NA	NA	NA	NA	NA	NA	NA	NA	NA	NA	NA	NA	NA	NA	NA	NA	NA	NA	NA	5.60723	-4.90039	0.919801
SVZ_Glast_555 pI	aNSC	aNSC	2 dpi	vSVZ	wt	pI	Smart-seq 3	AS-748286-LR-59160	AS-784322-LR-60779	121299	591263	6321	81156	726207	TRUE	0.721573	0.133554	0.627116	0.474747	-0.152368	0.0605056	-0.0367351	0.155586	0.173181	NA	NA	NA	NA	NA	NA	NA	NA	NA	NA	NA	NA	1.42902	3.72646	0.343888
SVZ_Glast_556 pI	neuroblast	neuroblast	2 dpi	vSVZ	wt	pI	Smart-seq 3	AS-748288-LR-59160	AS-784324-LR-60779	151300	15421295	4996	1585026	14657964	TRUE	0.732042	0.125105	0.655185	0.389618	-0.265567	0.0857329	-0.107934	0.138925	0.17956	NA	NA	NA	NA	NA	NA	NA	NA	NA	NA	NA	NA	5.52107	-6.03749	0.931697
SVZ_Glast_557 pI	neuroblast	neuroblast	2 dpi	vSVZ	wt	pI	Smart-seq 3	AS-748290-LR-59160	AS-784326-LR-60779	274619	9977321	5057	1101426	10171946	TRUE	0.718608	0.127056	0.605939	0.413538	-0.192401	0.0616282	-0.0937273	0.139716	0.189087	NA	NA	NA	NA	NA	NA	NA	NA	NA	NA	NA	NA	5.59522	-4.72742	0.920019
SVZ_Glast_560 pI	neuroblast	neuroblast	2 dpi	vSVZ	wt	pI	Smart-seq 3	AS-748296-LR-59160	AS-784128-LR-60778	336551	7530259	6000	1031138	9462948	TRUE	0.710381	0.107538	0.520819	0.484632	-0.0361863	-0.00475037	-0.0389703	0.138428	0.14162	NA	NA	NA	NA	NA	NA	NA	NA	NA	NA	NA	NA	5.96137	-5.9382	0.941158
SVZ_Glast_561 pI	neuroblast	neuroblast	2 dpi	vSVZ	wt	pI	Smart-seq 3	AS-748298-LR-59160	AS-784130-LR-60778	242751	6118840	4355	755324	7090868	TRUE	0.71575	0.117532	0.548704	0.442125	-0.106578	0.0242536	-0.0594979	0.137864	0.159113	NA	NA	NA	NA	NA	NA	NA	NA	NA	NA	NA	NA	4.36934	-4.18134	0.915231
SVZ_Glast_562 pI	neuroblast	neuroblast	2 dpi	vSVZ	wt	pI	Smart-seq 3	AS-748300-LR-59160	AS-784132-LR-60778	386925	9147332	5719	1275006	11920786	TRUE	0.734884	0.117742	0.646221	0.415871	-0.23035	0.0844248	-0.0859814	0.132415	0.160146	NA	NA	NA	NA	NA	NA	NA	NA	NA	NA	NA	NA	5.3079	-5.54664	0.928559
SVZ_Glast_563 pI	neuroblast	neuroblast	2 dpi	vSVZ	wt	pI	Smart-seq 3	AS-748302-LR-59160	AS-784134-LR-60778	235683	5919513	5510	750939	6942148	TRUE	0.721581	0.160865	0.578358	0.479822	-0.0985364	0.036299	-0.0432718	0.192652	0.195513	NA	NA	NA	NA	NA	NA	NA	NA	NA	NA	NA	NA	5.58058	-6.25481	0.941844
SVZ_Glast_564 pI	qNSC2	qNSC2	2 dpi	vSVZ	wt	pI	Smart-seq 3	AS-748304-LR-59160	AS-784136-LR-60778	250807	7557269	6742	373668	3147541	TRUE	0.604818	0.234994	0.326923	0.618299	0.291377	-0.124592	0.0501758	0.276028	0.261868	NA	NA	NA	NA	NA	NA	NA	NA	NA	NA	NA	NA	-2.80098	3.76174	0.243538
SVZ_Glast_565 pI	qNSC2	qNSC2	2 dpi	vSVZ	wt	pI	Smart-seq 3	AS-748306-LR-59160	AS-777560-LR-60627	268349	4143258	8082	772971	7097562	TRUE	0.706265	0.211612	0.657533	0.474314	-0.183219	0.0883083	-0.0489297	0.230106	0.249644	NA	NA	NA	NA	NA	NA	NA	NA	NA	NA	NA	NA	-2.20279	3.68786	0.275462
SVZ_Glast_566 pI	qNSC2	qNSC2	2 dpi	vSVZ	wt	pI	Smart-seq 3	AS-748308-LR-59160	AS-777562-LR-60627	416363	6262526	7024	691702	6364669	TRUE	0.702691	0.149385	0.585473	0.480684	-0.104789	0.0421585	-0.0451696	0.176949	0.211342	NA	NA	NA	NA	NA	NA	NA	NA	NA	NA	NA	NA	-2.04751	3.89883	0.256198
SVZ_Glast_567 pI	qNSC2	qNSC2	2 dpi	vSVZ	wt	pI	Smart-seq 3	AS-748310-LR-59160	AS-777564-LR-60627	237411	11687740	6870	1410299	12752485	TRUE	0.714368	0.229151	0.502915	0.566565	0.0636499	-0.0170208	0.00688336	0.229766	0.243274	NA	NA	NA	NA	NA	NA	NA	NA	NA	NA	NA	NA	-2.75228	3.65635	0.249792
SVZ_Glast_568 pI	neuroblast	neuroblast	2 dpi	vSVZ	wt	pI	Smart-seq 3	AS-748312-LR-59160	AS-777566-LR-60627	237714	8201450	4872	878785	8047234	TRUE	0.714839	0.126037	0.576902	0.430209	-0.146693	0.0310539	-0.0803352	0.151228	0.179083	NA	NA	NA	NA	NA	NA	NA	NA	NA	NA	NA	NA	5.51002	-5.67937	0.946532
SVZ_Glast_569 pI	qNSC2	qNSC2	2 dpi	vSVZ	wt	pI	Smart-seq 3	AS-748314-LR-59160	AS-777568-LR-60627	329281	1830565	7936	NA	NA	FALSE	NA	NA	NA	NA	NA	NA	NA	NA	NA	NA	NA	NA	NA	NA	NA	NA	NA	NA	NA	NA	NA	0.235189	3.05018	0.277457
SVZ_Glast_570 pI	qNSC2	qNSC2	2 dpi	vSVZ	wt	pI	Smart-seq 3	AS-748316-LR-59160	AS-777570-LR-60627	310881	14963668	5345	1662476	15257954	TRUE	0.721396	0.106869	0.613303	0.507101	-0.106202	0.0704654	-0.0261343	0.141158	0.140018	NA	NA	NA	NA	NA	NA	NA	NA	NA	NA	NA	NA	-1.14476	3.7277	0.255323
SVZ_Glast_571 pI	qNSC2	qNSC2	2 dpi	vSVZ	wt	pI	Smart-seq 3	AS-748318-LR-59160	AS-772297-LR-60547	176130	7665002	7163	1184034	10651891	TRUE	0.698065	0.351609	0.615858	0.588015	-0.027843	0.0673906	0.0353136	0.331643	0.359777	NA	NA	NA	NA	NA	NA	NA	NA	NA	NA	NA	NA	-2.64963	3.96384	0.249857
SVZ_Glast_572 pI	neuroblast	neuroblast	2 dpi	vSVZ	wt	pI	Smart-seq 3	AS-748320-LR-59160	AS-772299-LR-60547	246860	1321352	4926	151600	1438364	TRUE	0.775218	0.131535	0.625168	0.382772	-0.242396	0.0613171	-0.0836101	0.178301	0.219187	NA	NA	NA	NA	NA	NA	NA	NA	NA	NA	NA	NA	5.83998	-2.40211	0.894845
SVZ_Glast_573 pI	neuroblast	neuroblast	2 dpi	vSVZ	wt	pI	Smart-seq 3	AS-748322-LR-59160	AS-772301-LR-60547	296656	4878208	4975	442969	4071125	TRUE	0.706616	0.140199	0.569616	0.435739	-0.133877	0.0359706	-0.0685552	0.177401	0.202243	NA	NA	NA	NA	NA	NA	NA	NA	NA	NA	NA	NA	6.04979	-5.43561	0.929332
SVZ_Glast_574 pI	aNSC	aNSC	2 dpi	vSVZ	wt	pI	Smart-seq 3	AS-748324-LR-59160	AS-772303-LR-60547	290247	7328827	7671	600500	5542525	TRUE	0.729495	0.162561	0.581128	0.48151	-0.0996181	0.0471355	-0.0407783	0.203658	0.220099	NA	NA	NA	NA	NA	NA	NA	NA	NA	NA	NA	NA	1.17141	2.99356	0.343888
SVZ_Glast_577 pI	neuroblast	neuroblast	2 dpi	vSVZ	wt	pI	Smart-seq 3	AS-748330-LR-59160	AS-784330-LR-60779	143419	5	4955	NA	NA	FALSE	NA	NA	NA	NA	NA	NA	NA	NA	NA	NA	NA	NA	NA	NA	NA	NA	NA	NA	NA	NA	NA	5.3011	-3.67364	0.903054
SVZ_Glast_578 pI	neuroblast	neuroblast	2 dpi	vSVZ	wt	pI	Smart-seq 3	AS-748332-LR-59160	AS-784332-LR-60779	6033	7	1818	NA	NA	FALSE	NA	NA	NA	NA	NA	NA	NA	NA	NA	NA	NA	NA	NA	NA	NA	NA	NA	NA	NA	NA	NA	3.85715	-4.44692	0.914239
SVZ_Glast_580 pI	neuroblast	neuroblast	2 dpi	vSVZ	wt	pI	Smart-seq 3	AS-748336-LR-59160	AS-784336-LR-60779	85752	13	4245	NA	NA	FALSE	NA	NA	NA	NA	NA	NA	NA	NA	NA	NA	NA	NA	NA	NA	NA	NA	NA	NA	NA	NA	NA	4.78346	-6.15654	0.947504
SVZ_Glast_581 pI	aNSC	aNSC	2 dpi	vSVZ	wt	pI	Smart-seq 3	AS-748338-LR-59160	AS-784338-LR-60779	32335	2354	4829	NA	NA	FALSE	NA	NA	NA	NA	NA	NA	NA	NA	NA	NA	NA	NA	NA	NA	NA	NA	NA	NA	NA	NA	NA	2.19548	3.15859	0.377933
SVZ_Glast_582 pI	neuroblast	neuroblast	2 dpi	vSVZ	wt	pI	Smart-seq 3	AS-748340-LR-59160	AS-784340-LR-60779	64416	20588137	4335	2109181	19336897	TRUE	0.712199	0.109336	0.506726	0.498319	-0.00840727	-0.0186617	-0.0399042	0.14389	0.141389	NA	NA	NA	NA	NA	NA	NA	NA	NA	NA	NA	NA	5.46367	-4.84756	0.923402
SVZ_Glast_583 pI	vSVZ astrocyte	vSVZ astrocyte	2 dpi	vSVZ	wt	pI	Smart-seq 3	AS-748342-LR-59160	AS-784138-LR-60778	55617	14471284	4349	1258026	11642866	TRUE	0.64417	0.209522	0.347179	0.559338	0.212159	-0.121785	0.00720953	0.228956	0.225448	NA	NA	NA	NA	NA	NA	NA	NA	NA	NA	NA	NA	-7.12449	6.5295	0.121208
SVZ_Glast_584 pI	neuroblast	neuroblast	2 dpi	vSVZ	wt	pI	Smart-seq 3	AS-748344-LR-59160	AS-784140-LR-60778	74776	12673692	3883	1275172	11823328	TRUE	0.703341	0.119459	0.557515	0.452835	-0.104679	0.0244054	-0.0650948	0.147596	0.167253	NA	NA	NA	NA	NA	NA	NA	NA	NA	NA	NA	NA	5.60579	-5.71334	0.934271
SVZ_Glast_585 pI	reactive astrocyte	reactive astrocyte	2 dpi	vSVZ	wt	pI	Smart-seq 3	AS-748346-LR-59160	AS-784142-LR-60778	47830	4005158	1889	428824	3854192	TRUE	0.652627	0.0730431	0.333187	0.552558	0.21937	-0.123295	0.00854348	0.111157	0.0919311	NA	NA	NA	NA	NA	NA	NA	NA	NA	NA	NA	NA	-4.61935	2.32268	NA
SVZ_Glast_586 pI	neuroblast	neuroblast	2 dpi	vSVZ	wt	pI	Smart-seq 3	AS-748348-LR-59160	AS-784144-LR-60778	7925	14829911	2247	1264426	11338381	TRUE	0.672637	0.117905	0.571151	0.523817	-0.0473343	0.035513	-0.0142196	0.139166	0.160814	NA	NA	NA	NA	NA	NA	NA	NA	NA	NA	NA	NA	4.23553	-4.71532	0.920147
SVZ_Glast_587 pI	neuroblast	neuroblast	2 dpi	vSVZ	wt	pI	Smart-seq 3	AS-748350-LR-59160	AS-784146-LR-60778	157223	5680569	4282	831524	7758628	TRUE	0.728174	0.113034	0.659607	0.424801	-0.234806	0.0959067	-0.0751517	0.140633	0.148082	NA	NA	NA	NA	NA	NA	NA	NA	NA	NA	NA	NA	4.72513	-6.97667	0.949938
SVZ_Glast_589 pI	neuroblast	neuroblast	2 dpi	vSVZ	wt	pI	Smart-seq 3	AS-748354-LR-59160	AS-777572-LR-60627	23155	8036711	3612	794952	7368566	TRUE	0.74002	0.127671	0.579506	0.458269	-0.121238	0.0392563	-0.0672014	0.14847	0.182152	NA	NA	NA	NA	NA	NA	NA	NA	NA	NA	NA	NA	5.81946	-4.45153	0.921122
SVZ_Glast_590 pI	neuroblast	neuroblast	2 dpi	vSVZ	wt	pI	Smart-seq 3	AS-748356-LR-59160	AS-777574-LR-60627	354643	3099228	4983	477068	4455005	TRUE	0.71812	0.105484	0.558908	0.515475	-0.0434332	0.0224714	-0.0206773	0.14538	0.144262	NA	NA	NA	NA	NA	NA	NA	NA	NA	NA	NA	NA	4.81419	-5.6809	0.934885
SVZ_Glast_591 pI	qNSC2	qNSC2	2 dpi	vSVZ	wt	pI	Smart-seq 3	AS-748358-LR-59160	AS-777576-LR-60627	169242	3513753	6718	479115	4444677	TRUE	0.709686	0.181008	0.560057	0.459887	-0.10017	0.0247657	-0.0552531	0.223805	0.238434	NA	NA	NA	NA	NA	NA	NA	NA	NA	NA	NA	NA	0.665337	3.9886	0.286786
SVZ_Glast_592 pI	neuroblast	neuroblast	2 dpi	vSVZ	wt	pI	Smart-seq 3	AS-748360-LR-59160	AS-777578-LR-60627	101734	5615347	5174	289476	2632172	TRUE	0.721704	0.140011	0.6194	0.452644	-0.166757	0.0669422	-0.0558802	0.186519	0.214839	NA	NA	NA	NA	NA	NA	NA	NA	NA	NA	NA	NA	5.15805	-2.69637	0.90573
SVZ_Glast_593 pI	qNSC2	qNSC2	2 dpi	vSVZ	wt	pI	Smart-seq 3	AS-748362-LR-59160	AS-777580-LR-60627	19143	8088956	3453	706485	6473576	TRUE	0.709531	0.134291	0.529258	0.487057	-0.0422014	0.00455377	-0.0338845	0.175549	0.188732	NA	NA	NA	NA	NA	NA	NA	NA	NA	NA	NA	NA	-2.67982	4.76535	0.233355
SVZ_Glast_594 pI	qNSC2	qNSC2	2 dpi	vSVZ	wt	pI	Smart-seq 3	AS-748364-LR-59160	AS-777582-LR-60627	137389	12687006	6527	1156241	10498499	TRUE	0.712917	0.25184	0.445997	0.579745	0.133748	-0.0493318	0.0214785	0.305967	0.287221	NA	NA	NA	NA	NA	NA	NA	NA	NA	NA	NA	NA	-2.58916	3.90291	0.23723
SVZ_Glast_595 pI	reactive astrocyte	reactive astrocyte	2 dpi	vSVZ	wt	pI	Smart-seq 3	AS-748366-LR-59160	AS-772309-LR-60547	234749	3640936	6858	376768	3430051	TRUE	0.716905	0.383477	0.41841	0.622999	0.204589	-0.075284	0.0565675	0.388514	0.371198	NA	NA	NA	NA	NA	NA	NA	NA	NA	NA	NA	NA	-4.18667	1.65114	NA
SVZ_Glast_597 pI	TAP	TAP	2 dpi	vSVZ	wt	pI	Smart-seq 3	AS-748370-LR-59160	AS-772313-LR-60547	316230	7668194	8347	975135	8946477	TRUE	0.701784	0.136704	0.539142	0.408646	-0.130496	0.0160908	-0.0909331	0.159201	0.190077	NA	NA	NA	NA	NA	NA	NA	NA	NA	NA	NA	NA	9.1746	3.93087	0.643072
SVZ_Glast_598 pI	neuroblast	neuroblast	2 dpi	vSVZ	wt	pI	Smart-seq 3	AS-748372-LR-59160	AS-772315-LR-60547	329466	6624332	4592	843301	7687922	TRUE	0.711854	0.142626	0.524446	0.488933	-0.0355126	0.00852926	-0.0318961	0.167712	0.184985	NA	NA	NA	NA	NA	NA	NA	NA	NA	NA	NA	NA	5.06179	-5.0079	0.917932
SVZ_Glast_601 pI	neuroblast	neuroblast	2 dpi	vSVZ	wt	pI	Smart-seq 3	AS-748378-LR-59160	AS-784342-LR-60779	7860	3	2055	NA	NA	FALSE	NA	NA	NA	NA	NA	NA	NA	NA	NA	NA	NA	NA	NA	NA	NA	NA	NA	NA	NA	NA	NA	5.82988	-4.01864	0.914973
SVZ_Glast_603 pI	neuroblast	neuroblast	2 dpi	vSVZ	wt	pI	Smart-seq 3	AS-748382-LR-59160	AS-784346-LR-60779	23895	15	4001	NA	NA	FALSE	NA	NA	NA	NA	NA	NA	NA	NA	NA	NA	NA	NA	NA	NA	NA	NA	NA	NA	NA	NA	NA	5.50608	-0.411231	0.878294
SVZ_Glast_605 pI	neuroblast	neuroblast	2 dpi	vSVZ	wt	pI	Smart-seq 3	AS-748386-LR-59160	AS-784350-LR-60779	47512	10741087	4769	1121575	10333457	TRUE	0.728168	0.125283	0.632209	0.436441	-0.195768	0.0796064	-0.069834	0.145887	0.17068	NA	NA	NA	NA	NA	NA	NA	NA	NA	NA	NA	NA	6.35027	-4.83208	0.916667
SVZ_Glast_609 pI	neuroblast	neuroblast	2 dpi	vSVZ	wt	pI	Smart-seq 3	AS-748394-LR-59160	AS-784154-LR-60778	252730	5046957	5545	708764	6760507	TRUE	0.746741	0.12542	0.664148	0.42136	-0.242788	0.0823389	-0.0753235	0.143148	0.171615	NA	NA	NA	NA	NA	NA	NA	NA	NA	NA	NA	NA	5.87268	-3.49262	0.912008
SVZ_Glast_610 pI	aNSC	aNSC	2 dpi	vSVZ	wt	pI	Smart-seq 3	AS-748396-LR-59160	AS-784156-LR-60778	4715	5524724	1895	375730	3435225	TRUE	0.703178	0.153386	0.618189	0.471659	-0.146531	0.0605923	-0.0456168	0.19517	0.23774	NA	NA	NA	NA	NA	NA	NA	NA	NA	NA	NA	NA	2.65118	3.18511	0.37927
SVZ_Glast_611 pI	neuroblast	neuroblast	2 dpi	vSVZ	wt	pI	Smart-seq 3	AS-748398-LR-59160	AS-784158-LR-60778	13092	5984016	2316	653481	6113288	TRUE	0.727622	0.105221	0.6015	0.429865	-0.171635	0.0536023	-0.0757172	0.120488	0.149165	NA	NA	NA	NA	NA	NA	NA	NA	NA	NA	NA	NA	3.81051	-7.20211	0.960091
SVZ_Glast_612 pI	neuroblast	neuroblast	2 dpi	vSVZ	wt	pI	Smart-seq 3	AS-748400-LR-59160	AS-784160-LR-60778	15541	2376019	3079	101496	816428	TRUE	0.608852	0.164005	0.492407	0.412634	-0.079773	-0.00554335	-0.0436827	0.187449	0.245738	NA	NA	NA	NA	NA	NA	NA	NA	NA	NA	NA	NA	5.4876	-4.18225	0.913687
SVZ_Glast_613 pI	qNSC2	qNSC2	2 dpi	vSVZ	wt	pI	Smart-seq 3	AS-748402-LR-59160	AS-777584-LR-60627	22209	6645689	3914	976453	8991233	TRUE	0.720873	0.174715	0.579133	0.516659	-0.0624741	0.0418822	-0.0249183	0.198265	0.204038	NA	NA	NA	NA	NA	NA	NA	NA	NA	NA	NA	NA	-1.38503	3.97411	0.275462
SVZ_Glast_617 pI	neuroblast	neuroblast	2 dpi	vSVZ	wt	pI	Smart-seq 3	AS-748410-LR-59160	AS-777592-LR-60627	6332	4864324	1676	230152	1972885	TRUE	0.619343	0.108083	0.53179	0.520019	-0.0117706	0.00383434	0.00881107	0.134746	0.148295	NA	NA	NA	NA	NA	NA	NA	NA	NA	NA	NA	NA	4.90688	-5.01293	0.931446
SVZ_Glast_618 pI	aNSC	aNSC	2 dpi	vSVZ	wt	pI	Smart-seq 3	AS-748412-LR-59160	AS-777594-LR-60627	25115	9414846	4362	719661	6509714	TRUE	0.693033	0.13287	0.573661	0.479549	-0.0941127	0.036555	-0.0275694	0.164611	0.174703	NA	NA	NA	NA	NA	NA	NA	NA	NA	NA	NA	NA	2.28619	3.08252	0.382556
SVZ_Glast_620 pI	reactive astrocyte	reactive astrocyte	2 dpi	vSVZ	wt	pI	Smart-seq 3	AS-748416-LR-59160	AS-772323-LR-60547	12734	4926265	2774	609273	5603240	TRUE	0.726891	0.402585	0.486304	0.529231	0.0429268	-0.0376501	-0.000394676	0.381628	0.383869	NA	NA	NA	NA	NA	NA	NA	NA	NA	NA	NA	NA	-4.08694	2.13138	NA
SVZ_Glast_622 pI	neuroblast	neuroblast	2 dpi	vSVZ	wt	pI	Smart-seq 3	AS-748420-LR-59160	AS-772327-LR-60547	11802	7239660	2549	875260	8034539	TRUE	0.705114	0.114182	0.610373	0.480185	-0.130188	0.0593814	-0.0428549	0.128377	0.161876	NA	NA	NA	NA	NA	NA	NA	NA	NA	NA	NA	NA	5.50419	-4.88665	0.92886
SVZ_Glast_625 pI	neuroblast	neuroblast	2 dpi	vSVZ	wt	pI	Smart-seq 3	AS-748426-LR-59160	AS-784354-LR-60779	181059	9806373	5340	895833	8113349	TRUE	0.684603	0.12592	0.511953	0.447224	-0.0647289	-0.0118573	-0.0647951	0.155446	0.158468	NA	NA	NA	NA	NA	NA	NA	NA	NA	NA	NA	NA	5.83218	-2.82092	0.894804
SVZ_Glast_626 pI	reactive astrocyte	reactive astrocyte	2 dpi	vSVZ	wt	pI	Smart-seq 3	AS-748428-LR-59160	AS-784356-LR-60779	158047	11026363	4577	1173312	10579230	TRUE	0.686433	0.0777662	0.335504	0.635714	0.30021	-0.135683	0.0687955	0.110511	0.0940901	NA	NA	NA	NA	NA	NA	NA	NA	NA	NA	NA	NA	-5.90388	-0.138429	NA
SVZ_Glast_627 pI	neuroblast	neuroblast	2 dpi	vSVZ	wt	pI	Smart-seq 3	AS-748430-LR-59160	AS-784358-LR-60779	85332	8075503	4007	1057811	9767881	TRUE	0.724762	0.116534	0.609942	0.437923	-0.172019	0.0691728	-0.0736798	0.12912	0.164125	NA	NA	NA	NA	NA	NA	NA	NA	NA	NA	NA	NA	5.43881	-5.06	0.928111
SVZ_Glast_628 pI	neuroblast	neuroblast	2 dpi	vSVZ	wt	pI	Smart-seq 3	AS-748432-LR-59160	AS-784360-LR-60779	172418	14107476	5463	1595998	14843099	TRUE	0.739131	0.114279	0.619583	0.412838	-0.206745	0.0736181	-0.0950925	0.129103	0.170339	NA	NA	NA	NA	NA	NA	NA	NA	NA	NA	NA	NA	5.46397	-6.55163	0.94555
SVZ_Glast_629 pI	aNSC	aNSC	2 dpi	vSVZ	wt	pI	Smart-seq 3	AS-748434-LR-59160	AS-784362-LR-60779	259446	4178123	7491	708299	6650081	TRUE	0.737772	0.131258	0.621042	0.510404	-0.110638	0.0677247	-0.0220065	0.163843	0.174878	NA	NA	NA	NA	NA	NA	NA	NA	NA	NA	NA	NA	1.28933	3.2027	0.325908
SVZ_Glast_630 pI	neuroblast	neuroblast	2 dpi	vSVZ	wt	pI	Smart-seq 3	AS-748436-LR-59160	AS-784364-LR-60779	225132	13211912	5419	1362216	12403154	TRUE	0.705553	0.130012	0.605527	0.466566	-0.138961	0.0584679	-0.0549852	0.154944	0.173686	NA	NA	NA	NA	NA	NA	NA	NA	NA	NA	NA	NA	6.32537	-5.73777	0.934385
SVZ_Glast_631 pI	vSVZ astrocyte	vSVZ astrocyte	2 dpi	vSVZ	wt	pI	Smart-seq 3	AS-748438-LR-59160	AS-784162-LR-60778	213155	14005812	5220	1516242	14135144	TRUE	0.736524	0.232559	0.563325	0.501466	-0.0618583	0.0291708	-0.0316802	0.272814	0.264249	NA	NA	NA	NA	NA	NA	NA	NA	NA	NA	NA	NA	-3.18823	5.2632	0.199627
SVZ_Glast_632 pI	neuroblast	neuroblast	2 dpi	vSVZ	wt	pI	Smart-seq 3	AS-748440-LR-59160	AS-784164-LR-60778	153134	10117491	4605	1069381	9904148	TRUE	0.704955	0.220788	0.466692	0.5186	0.0519089	-0.0342749	-0.012987	0.252485	0.262995	NA	NA	NA	NA	NA	NA	NA	NA	NA	NA	NA	NA	4.72009	-6.99326	0.956075
SVZ_Glast_633 pI	aNSC	aNSC	2 dpi	vSVZ	wt	pI	Smart-seq 3	AS-748442-LR-59160	AS-784166-LR-60778	362854	6667698	7696	1014686	9482339	TRUE	0.711387	0.135065	0.51086	0.491225	-0.0196345	-0.0076455	-0.0329209	0.180205	0.174837	NA	NA	NA	NA	NA	NA	NA	NA	NA	NA	NA	NA	1.98584	3.31667	0.370895
SVZ_Glast_634 pI	neuroblast	neuroblast	2 dpi	vSVZ	wt	pI	Smart-seq 3	AS-748444-LR-59160	AS-784168-LR-60778	218335	13454134	4066	1435586	13283627	TRUE	0.723704	0.111412	0.624206	0.443397	-0.180809	0.0731627	-0.0773602	0.127708	0.155775	NA	NA	NA	NA	NA	NA	NA	NA	NA	NA	NA	NA	4.37434	-6.4107	0.941146
SVZ_Glast_635 pI	TAP	TAP	2 dpi	vSVZ	wt	pI	Smart-seq 3	AS-748446-LR-59160	AS-784170-LR-60778	363084	13574951	7391	1987969	18188945	TRUE	0.695628	0.131853	0.59091	0.418417	-0.172494	0.0517021	-0.094019	0.147115	0.18857	NA	NA	NA	NA	NA	NA	NA	NA	NA	NA	NA	NA	9.72195	4.11779	0.651196
SVZ_Glast_636 pI	neuroblast	neuroblast	2 dpi	vSVZ	wt	pI	Smart-seq 3	AS-748448-LR-59160	AS-784172-LR-60778	377040	1954582	5124	184965	1550777	TRUE	0.62567	0.265101	0.47949	0.474333	-0.0051579	-0.0202453	-0.0189622	0.290227	0.291743	NA	NA	NA	NA	NA	NA	NA	NA	NA	NA	NA	NA	6.13025	-4.35518	0.914652
SVZ_Glast_637 pI	neuroblast	neuroblast	2 dpi	vSVZ	wt	pI	Smart-seq 3	AS-748450-LR-59160	AS-777596-LR-60627	408253	3338976	6131	517091	4900867	TRUE	0.74413	0.12627	0.637049	0.426791	-0.210258	0.0774623	-0.0736253	0.145886	0.173153	NA	NA	NA	NA	NA	NA	NA	NA	NA	NA	NA	NA	6.04292	-3.69099	0.906203
SVZ_Glast_639 pI	neuroblast	neuroblast	2 dpi	vSVZ	wt	pI	Smart-seq 3	AS-748454-LR-59160	AS-777600-LR-60627	346074	2144160	4813	325090	2998366	TRUE	0.716663	0.107432	0.614763	0.406736	-0.208027	0.0729699	-0.0850081	0.125493	0.148153	NA	NA	NA	NA	NA	NA	NA	NA	NA	NA	NA	NA	4.8065	-7.16621	0.964529
SVZ_Glast_640 pI	qNSC2	qNSC2	2 dpi	vSVZ	wt	pI	Smart-seq 3	AS-748456-LR-59160	AS-777602-LR-60627	494298	2704822	9524	100423	830555	TRUE	0.658674	0.222694	0.5562	0.461823	-0.0943763	0.0276309	-0.0229447	0.252126	0.317384	NA	NA	NA	NA	NA	NA	NA	NA	NA	NA	NA	NA	0.651826	2.93378	0.29424
SVZ_Glast_641 pI	neuroblast	neuroblast	2 dpi	vSVZ	wt	pI	Smart-seq 3	AS-748458-LR-59160	AS-777604-LR-60627	342828	6034752	5262	488024	4444042	TRUE	0.716272	0.130912	0.577021	0.41733	-0.159692	0.0404541	-0.0772345	0.161261	0.200693	NA	NA	NA	NA	NA	NA	NA	NA	NA	NA	NA	NA	5.34025	-3.33085	0.900146
SVZ_Glast_642 pI	neuroblast	neuroblast	2 dpi	vSVZ	wt	pI	Smart-seq 3	AS-748460-LR-59160	AS-777606-LR-60627	348773	11753345	5335	1157386	10496427	TRUE	0.71231	0.228906	0.483236	0.517121	0.0338856	-0.0238439	-0.023379	0.244402	0.261691	NA	NA	NA	NA	NA	NA	NA	NA	NA	NA	NA	NA	5.91054	-3.97895	0.910465
SVZ_Glast_643 pI	neuroblast	neuroblast	2 dpi	vSVZ	wt	pI	Smart-seq 3	AS-748462-LR-59160	AS-772333-LR-60547	287516	983064	6080	NA	NA	FALSE	NA	NA	NA	NA	NA	NA	NA	NA	NA	NA	NA	NA	NA	NA	NA	NA	NA	NA	NA	NA	NA	6.21985	-4.36328	0.913372
SVZ_Glast_644 pI	qNSC2	qNSC2	2 dpi	vSVZ	wt	pI	Smart-seq 3	AS-748464-LR-59160	AS-772335-LR-60547	247782	594063	7367	NA	NA	FALSE	NA	NA	NA	NA	NA	NA	NA	NA	NA	NA	NA	NA	NA	NA	NA	NA	NA	NA	NA	NA	NA	-0.0686687	3.32247	0.256697
SVZ_Glast_645 pI	vSVZ astrocyte	vSVZ astrocyte	2 dpi	vSVZ	wt	pI	Smart-seq 3	AS-748466-LR-59160	AS-772337-LR-60547	323009	1425686	3342	NA	NA	FALSE	NA	NA	NA	NA	NA	NA	NA	NA	NA	NA	NA	NA	NA	NA	NA	NA	NA	NA	NA	NA	NA	-4.02975	7.40051	0.14358
SVZ_Glast_646 pI	neuroblast	neuroblast	2 dpi	vSVZ	wt	pI	Smart-seq 3	AS-748468-LR-59160	AS-772339-LR-60547	165830	6942248	4882	617561	5656324	TRUE	0.70474	0.10998	0.602228	0.445184	-0.157044	0.0544747	-0.0703569	0.133054	0.166855	NA	NA	NA	NA	NA	NA	NA	NA	NA	NA	NA	NA	4.43784	-7.14249	0.950341
SVZ_Glast_649 pI	neuroblast	neuroblast	2 dpi	vSVZ	wt	pI	Smart-seq 3	AS-748474-LR-59160	AS-784366-LR-60779	180422	1	4700	NA	NA	FALSE	NA	NA	NA	NA	NA	NA	NA	NA	NA	NA	NA	NA	NA	NA	NA	NA	NA	NA	NA	NA	NA	5.03361	-5.98001	0.933342
SVZ_Glast_650 pI	neuroblast	neuroblast	2 dpi	vSVZ	wt	pI	Smart-seq 3	AS-748476-LR-59160	AS-784368-LR-60779	246266	365654	3877	68547	613537	TRUE	0.708215	0.118746	0.627811	0.505747	-0.122064	0.0538385	-0.0277662	0.126899	0.15977	NA	NA	NA	NA	NA	NA	NA	NA	NA	NA	NA	NA	4.55443	-6.56033	0.941374
SVZ_Glast_651 pI	neuroblast	neuroblast	2 dpi	vSVZ	wt	pI	Smart-seq 3	AS-748478-LR-59160	AS-784370-LR-60779	88309	48095	4869	NA	NA	FALSE	NA	NA	NA	NA	NA	NA	NA	NA	NA	NA	NA	NA	NA	NA	NA	NA	NA	NA	NA	NA	NA	5.73326	-6.01716	0.940258
SVZ_Glast_652 pI	neuroblast	neuroblast	2 dpi	vSVZ	wt	pI	Smart-seq 3	AS-748480-LR-59160	AS-784372-LR-60779	399654	2912579	7132	645821	5911279	TRUE	0.719709	0.10607	0.595872	0.475811	-0.120061	0.0506868	-0.0441093	0.117828	0.153267	NA	NA	NA	NA	NA	NA	NA	NA	NA	NA	NA	NA	5.63298	-5.38893	0.925447
SVZ_Glast_653 pI	vSVZ astrocyte	vSVZ astrocyte	2 dpi	vSVZ	wt	pI	Smart-seq 3	AS-748482-LR-59160	AS-784374-LR-60779	164549	8331627	4569	1166348	10696214	TRUE	0.736285	0.364287	0.400779	0.625926	0.225147	-0.0981745	0.0534299	0.347338	0.363679	NA	NA	NA	NA	NA	NA	NA	NA	NA	NA	NA	NA	-7.62206	6.30851	0.113576
SVZ_Glast_654 pI	vSVZ astrocyte	vSVZ astrocyte	2 dpi	vSVZ	wt	pI	Smart-seq 3	AS-748484-LR-59160	AS-784376-LR-60779	41757	14112681	2676	1504481	13884540	TRUE	0.739884	0.239623	0.531253	0.581161	0.0499083	0.00347438	0.0065471	0.2709	0.25059	NA	NA	NA	NA	NA	NA	NA	NA	NA	NA	NA	NA	-5.60835	6.97492	0.187931
SVZ_Glast_655 pI	neuroblast	neuroblast	2 dpi	vSVZ	wt	pI	Smart-seq 3	AS-748486-LR-59160	AS-784174-LR-60778	178696	8677447	5014	1017799	9574832	TRUE	0.731541	0.125263	0.625898	0.402095	-0.223803	0.0740266	-0.104213	0.139855	0.186308	NA	NA	NA	NA	NA	NA	NA	NA	NA	NA	NA	NA	5.94767	-5.67661	0.927078
SVZ_Glast_657 pI	neuroblast	neuroblast	2 dpi	vSVZ	wt	pI	Smart-seq 3	AS-748490-LR-59160	AS-784178-LR-60778	41568	5683173	2265	872094	7999125	TRUE	0.699842	0.0983393	0.572403	0.453204	-0.119199	0.0365759	-0.0601723	0.105376	0.132865	NA	NA	NA	NA	NA	NA	NA	NA	NA	NA	NA	NA	4.10722	-6.48638	0.949099
SVZ_Glast_658 pI	neuroblast	neuroblast	2 dpi	vSVZ	wt	pI	Smart-seq 3	AS-748492-LR-59160	AS-784180-LR-60778	267156	10836575	4969	1432500	13228637	TRUE	0.711355	0.115707	0.604374	0.42742	-0.176954	0.0523067	-0.0878752	0.139202	0.166769	NA	NA	NA	NA	NA	NA	NA	NA	NA	NA	NA	NA	4.50928	-3.30106	0.907695
SVZ_Glast_659 pI	neuroblast	neuroblast	2 dpi	vSVZ	wt	pI	Smart-seq 3	AS-748494-LR-59160	AS-784182-LR-60778	299491	9663005	5794	1145237	10691928	TRUE	0.728261	0.12344	0.62496	0.446153	-0.178807	0.0726886	-0.0694983	0.1377	0.174636	NA	NA	NA	NA	NA	NA	NA	NA	NA	NA	NA	NA	6.52713	-4.19902	0.914918
SVZ_Glast_660 pI	qNSC2	qNSC2	2 dpi	vSVZ	wt	pI	Smart-seq 3	AS-748496-LR-59160	AS-784184-LR-60778	291177	4322252	5107	61382	538076	TRUE	0.720472	0.163668	0.55849	0.681954	0.123464	0.0197164	0.0513529	0.339271	0.333029	NA	NA	NA	NA	NA	NA	NA	NA	NA	NA	NA	NA	-2.63695	4.76568	0.242543
SVZ_Glast_661 pI	aNSC	aNSC	2 dpi	vSVZ	wt	pI	Smart-seq 3	AS-748498-LR-59160	AS-777608-LR-60627	500388	7613742	10364	409427	3730917	TRUE	0.680893	0.175117	0.534277	0.470504	-0.0637736	0.00855115	-0.048795	0.204231	0.239129	NA	NA	NA	NA	NA	NA	NA	NA	NA	NA	NA	NA	7.87075	1.92865	0.473745
SVZ_Glast_662 pI	neuroblast	neuroblast	2 dpi	vSVZ	wt	pI	Smart-seq 3	AS-748500-LR-59160	AS-777610-LR-60627	400054	23688668	6216	1311371	11931328	TRUE	0.720649	0.144586	0.644852	0.482197	-0.162655	0.0871945	-0.0428047	0.163696	0.18797	NA	NA	NA	NA	NA	NA	NA	NA	NA	NA	NA	NA	4.92302	-3.17379	0.905303
SVZ_Glast_663 pI	neuroblast	neuroblast	2 dpi	vSVZ	wt	pI	Smart-seq 3	AS-748502-LR-59160	AS-777612-LR-60627	322591	4896393	4633	NA	NA	FALSE	NA	NA	NA	NA	NA	NA	NA	NA	NA	NA	NA	NA	NA	NA	NA	NA	NA	NA	NA	NA	NA	5.26929	-4.96724	0.920555
SVZ_Glast_664 pI	reactive astrocyte	reactive astrocyte	2 dpi	vSVZ	wt	pI	Smart-seq 3	AS-748504-LR-59160	AS-777614-LR-60627	188426	6004532	6473	662873	6122987	TRUE	0.73881	0.310827	0.452216	0.563129	0.110913	-0.0504664	0.0192897	0.319774	0.320092	NA	NA	NA	NA	NA	NA	NA	NA	NA	NA	NA	NA	-4.10899	1.8397	NA
SVZ_Glast_665 pI	aNSC	aNSC	2 dpi	vSVZ	wt	pI	Smart-seq 3	AS-748506-LR-59160	AS-777616-LR-60627	333775	5487665	7758	800998	7517202	TRUE	0.740552	0.14057	0.626889	0.466693	-0.160195	0.0720814	-0.0499388	0.172349	0.202317	NA	NA	NA	NA	NA	NA	NA	NA	NA	NA	NA	NA	1.67968	3.10653	0.373156
SVZ_Glast_666 pI	neuroblast	neuroblast	2 dpi	vSVZ	wt	pI	Smart-seq 3	AS-748508-LR-59160	AS-777618-LR-60627	382352	277628	5401	NA	NA	FALSE	NA	NA	NA	NA	NA	NA	NA	NA	NA	NA	NA	NA	NA	NA	NA	NA	NA	NA	NA	NA	NA	5.84364	-4.48789	0.921905
SVZ_Glast_667 pI	neuroblast	neuroblast	2 dpi	vSVZ	wt	pI	Smart-seq 3	AS-748510-LR-59160	NA	366059	NA	6219	NA	NA	FALSE	NA	NA	NA	NA	NA	NA	NA	NA	NA	NA	NA	NA	NA	NA	NA	NA	NA	NA	NA	NA	NA	5.94577	-1.841	0.892294
SVZ_Glast_668 pI	neuroblast	neuroblast	2 dpi	vSVZ	wt	pI	Smart-seq 3	AS-748512-LR-59160	AS-772347-LR-60547	220907	1	4846	NA	NA	FALSE	NA	NA	NA	NA	NA	NA	NA	NA	NA	NA	NA	NA	NA	NA	NA	NA	NA	NA	NA	NA	NA	4.58834	-6.06691	0.938695
SVZ_Glast_669 pI	neuroblast	neuroblast	2 dpi	vSVZ	wt	pI	Smart-seq 3	AS-748514-LR-59160	NA	423775	NA	5766	NA	NA	FALSE	NA	NA	NA	NA	NA	NA	NA	NA	NA	NA	NA	NA	NA	NA	NA	NA	NA	NA	NA	NA	NA	5.1782	-5.74328	0.927652
SVZ_Glast_670 pI	qNSC2	qNSC2	2 dpi	vSVZ	wt	pI	Smart-seq 3	AS-748516-LR-59160	AS-772351-LR-60547	128222	2	3973	NA	NA	FALSE	NA	NA	NA	NA	NA	NA	NA	NA	NA	NA	NA	NA	NA	NA	NA	NA	NA	NA	NA	NA	NA	-3.10474	5.35081	0.207447
SVZ_Glast_673 pI	aNSC	aNSC	2 dpi	vSVZ	wt	pI	Smart-seq 3	AS-748522-LR-59160	AS-784378-LR-60779	392050	13	8637	NA	NA	FALSE	NA	NA	NA	NA	NA	NA	NA	NA	NA	NA	NA	NA	NA	NA	NA	NA	NA	NA	NA	NA	NA	1.27571	3.22025	0.335422
SVZ_Glast_674 pI	aNSC	aNSC	2 dpi	vSVZ	wt	pI	Smart-seq 3	AS-748524-LR-59160	AS-784380-LR-60779	312081	33	9470	NA	NA	FALSE	NA	NA	NA	NA	NA	NA	NA	NA	NA	NA	NA	NA	NA	NA	NA	NA	NA	NA	NA	NA	NA	4.49577	3.82204	0.436675
SVZ_Glast_676 pI	neuroblast	neuroblast	2 dpi	vSVZ	wt	pI	Smart-seq 3	AS-748528-LR-59160	AS-784384-LR-60779	141552	1306085	5151	72836	575734	TRUE	0.567316	0.151976	0.32052	0.532129	0.211609	-0.0979111	0.0044963	0.174476	0.166127	NA	NA	NA	NA	NA	NA	NA	NA	NA	NA	NA	NA	5.16844	-7.32918	0.973329
SVZ_Glast_677 pI	TAP	TAP	2 dpi	vSVZ	wt	pI	Smart-seq 3	AS-748530-LR-59160	AS-784386-LR-60779	362960	1993336	6772	346264	3195036	TRUE	0.70065	0.137104	0.560705	0.422944	-0.137761	0.0317757	-0.0785253	0.152755	0.191347	NA	NA	NA	NA	NA	NA	NA	NA	NA	NA	NA	NA	9.93148	3.99658	0.656268
SVZ_Glast_678 pI	neuroblast	neuroblast	2 dpi	vSVZ	wt	pI	Smart-seq 3	AS-748532-LR-59160	AS-784388-LR-60779	137157	9189252	4297	1205749	11187780	TRUE	0.732724	0.108661	0.625281	0.422184	-0.203096	0.0758252	-0.0883309	0.121094	0.162181	NA	NA	NA	NA	NA	NA	NA	NA	NA	NA	NA	NA	5.25775	-5.63432	0.93678
SVZ_Glast_679 pI	aNSC	aNSC	2 dpi	vSVZ	wt	pI	Smart-seq 3	AS-748534-LR-59160	AS-784186-LR-60778	214644	1995060	7896	330512	3143889	TRUE	0.739595	0.199612	0.425028	0.531983	0.106955	-0.0549425	-0.0177803	0.243875	0.245619	NA	NA	NA	NA	NA	NA	NA	NA	NA	NA	NA	NA	1.63213	3.21421	0.365664
SVZ_Glast_680 pI	neuroblast	neuroblast	2 dpi	vSVZ	wt	pI	Smart-seq 3	AS-748536-LR-59160	AS-784188-LR-60778	162833	8084546	6178	968233	8991434	TRUE	0.732518	0.143921	0.649517	0.428699	-0.220818	0.085075	-0.0802241	0.166457	0.193112	NA	NA	NA	NA	NA	NA	NA	NA	NA	NA	NA	NA	5.64311	-3.00154	0.894804
SVZ_Glast_681 pI	neuroblast	neuroblast	2 dpi	vSVZ	wt	pI	Smart-seq 3	AS-748538-LR-59160	AS-784190-LR-60778	89187	6048519	4022	962281	8989531	TRUE	0.704767	0.102791	0.556361	0.439339	-0.117022	0.027454	-0.0735994	0.120166	0.152472	NA	NA	NA	NA	NA	NA	NA	NA	NA	NA	NA	NA	4.80221	-7.11365	0.968121
SVZ_Glast_682 pI	neuroblast	neuroblast	2 dpi	vSVZ	wt	pI	Smart-seq 3	AS-748540-LR-59160	AS-784192-LR-60778	107238	3421477	4862	534168	5032300	TRUE	0.731966	0.148767	0.53485	0.467121	-0.0677288	0.013033	-0.0534421	0.182568	0.192929	NA	NA	NA	NA	NA	NA	NA	NA	NA	NA	NA	NA	6.15174	-4.06201	0.915684
SVZ_Glast_683 pI	neuroblast	neuroblast	2 dpi	vSVZ	wt	pI	Smart-seq 3	AS-748542-LR-59160	AS-784194-LR-60778	108741	22	4790	NA	NA	FALSE	NA	NA	NA	NA	NA	NA	NA	NA	NA	NA	NA	NA	NA	NA	NA	NA	NA	NA	NA	NA	NA	5.37712	-5.98673	0.935983
SVZ_Glast_684 pI	neuroblast	neuroblast	2 dpi	vSVZ	wt	pI	Smart-seq 3	AS-748544-LR-59160	AS-784196-LR-60778	243250	7936711	5542	695698	6574106	TRUE	0.738095	0.137435	0.644887	0.411129	-0.233758	0.0834507	-0.0928546	0.158668	0.197579	NA	NA	NA	NA	NA	NA	NA	NA	NA	NA	NA	NA	5.70207	-2.39306	0.895821
SVZ_Glast_686 pI	neuroblast	neuroblast	2 dpi	vSVZ	wt	pI	Smart-seq 3	AS-748548-LR-59160	AS-777622-LR-60627	151093	10783180	4885	1136239	10507766	TRUE	0.725877	0.122044	0.612415	0.416881	-0.195534	0.0630337	-0.0909098	0.142698	0.193331	NA	NA	NA	NA	NA	NA	NA	NA	NA	NA	NA	NA	5.29678	-6.75412	0.946414
SVZ_Glast_687 pI	neuroblast	neuroblast	2 dpi	vSVZ	wt	pI	Smart-seq 3	AS-748550-LR-59160	AS-777624-LR-60627	107912	8211476	4369	1143959	10530413	TRUE	0.714975	0.107578	0.579109	0.480905	-0.0982039	0.0397846	-0.0481453	0.123918	0.151931	NA	NA	NA	NA	NA	NA	NA	NA	NA	NA	NA	NA	5.49755	-6.3153	0.949645
SVZ_Glast_688 pI	neuroblast	neuroblast	2 dpi	vSVZ	wt	pI	Smart-seq 3	AS-748552-LR-59160	AS-777626-LR-60627	29661	5524388	2924	513527	4760926	TRUE	0.719232	0.0960298	0.607067	0.413267	-0.1938	0.0542569	-0.0816727	0.114339	0.15891	NA	NA	NA	NA	NA	NA	NA	NA	NA	NA	NA	NA	4.41599	-6.17042	0.942153
SVZ_Glast_689 pI	qNSC2	qNSC2	2 dpi	vSVZ	wt	pI	Smart-seq 3	AS-748554-LR-59160	AS-777628-LR-60627	279874	2902711	8007	103710	881473	TRUE	0.683367	0.363509	0.626814	0.419293	-0.207521	0.0819281	-0.052274	0.370548	0.34002	NA	NA	NA	NA	NA	NA	NA	NA	NA	NA	NA	NA	-2.76099	3.82942	0.254231
SVZ_Glast_690 pI	neuroblast	neuroblast	2 dpi	vSVZ	wt	pI	Smart-seq 3	AS-748556-LR-59160	AS-777630-LR-60627	111547	14098525	4203	1311154	12177107	TRUE	0.72843	0.113704	0.649331	0.412509	-0.236822	0.0958865	-0.103475	0.132724	0.165627	NA	NA	NA	NA	NA	NA	NA	NA	NA	NA	NA	NA	4.95918	-7.31624	0.96679
SVZ_Glast_691 pI	qNSC2	qNSC2	2 dpi	vSVZ	wt	pI	Smart-seq 3	AS-748558-LR-59160	AS-772357-LR-60547	149482	4100003	5128	405391	3734953	TRUE	0.708807	0.106489	0.513263	0.440109	-0.0731536	-0.00599903	-0.0516489	0.140364	0.132918	NA	NA	NA	NA	NA	NA	NA	NA	NA	NA	NA	NA	-1.8763	4.15554	0.215641
SVZ_Glast_692 pI	neuroblast	neuroblast	2 dpi	vSVZ	wt	pI	Smart-seq 3	AS-748560-LR-59160	AS-772359-LR-60547	168462	3873805	4928	413806	3730696	TRUE	0.679016	0.339977	0.630828	0.530573	-0.100255	0.0739949	-0.00918834	0.339152	0.339167	NA	NA	NA	NA	NA	NA	NA	NA	NA	NA	NA	NA	5.75341	-2.13173	0.89411
SVZ_Glast_693 pI	neuroblast	neuroblast	2 dpi	vSVZ	wt	pI	Smart-seq 3	AS-748562-LR-59160	AS-772361-LR-60547	232294	6182093	4788	800837	7169886	TRUE	0.675998	0.132752	0.614241	0.427625	-0.186616	0.0692592	-0.0748988	0.146712	0.168163	NA	NA	NA	NA	NA	NA	NA	NA	NA	NA	NA	NA	6.09335	-5.84878	0.933436
SVZ_Glast_694 pI	neuroblast	neuroblast	2 dpi	vSVZ	wt	pI	Smart-seq 3	AS-748564-LR-59160	AS-772363-LR-60547	82695	1046588	4126	109725	958632	TRUE	0.678897	0.178437	0.610718	0.467681	-0.143036	0.0651208	-0.0228241	0.199955	0.211031	NA	NA	NA	NA	NA	NA	NA	NA	NA	NA	NA	NA	6.36802	-5.76453	0.933625
SVZ_Glast_697 pI	neuroblast	neuroblast	2 dpi	vSVZ	wt	pI	Smart-seq 3	AS-748570-LR-59160	AS-784390-LR-60779	170962	103	4680	NA	NA	FALSE	NA	NA	NA	NA	NA	NA	NA	NA	NA	NA	NA	NA	NA	NA	NA	NA	NA	NA	NA	NA	NA	5.58133	-4.14719	0.909824
SVZ_Glast_698 pI	qNSC2	qNSC2	2 dpi	vSVZ	wt	pI	Smart-seq 3	AS-748572-LR-59160	AS-784392-LR-60779	521012	10743146	6889	1148355	10600991	TRUE	0.751442	0.118179	0.735003	0.507377	-0.227627	0.155921	-0.0263815	0.15146	0.171719	NA	NA	NA	NA	NA	NA	NA	NA	NA	NA	NA	NA	-1.04991	3.60813	0.262573
SVZ_Glast_699 pI	aNSC	aNSC	2 dpi	vSVZ	wt	pI	Smart-seq 3	AS-748574-LR-59160	AS-784394-LR-60779	400573	5415706	7616	777687	7284279	TRUE	0.726427	0.137697	0.619697	0.45004	-0.169658	0.0641555	-0.0573326	0.167103	0.204794	NA	NA	NA	NA	NA	NA	NA	NA	NA	NA	NA	NA	1.9326	3.41077	0.375531
SVZ_Glast_700 pI	neuroblast	neuroblast	2 dpi	vSVZ	wt	pI	Smart-seq 3	AS-748576-LR-59160	AS-784396-LR-60779	171776	3989995	5275	770550	7154741	TRUE	0.738972	0.12028	0.620246	0.428865	-0.19138	0.0721887	-0.0776753	0.142391	0.173166	NA	NA	NA	NA	NA	NA	NA	NA	NA	NA	NA	NA	5.81846	-4.7845	0.925366
SVZ_Glast_702 pI	neuroblast	neuroblast	2 dpi	vSVZ	wt	pI	Smart-seq 3	AS-748580-LR-59160	AS-784400-LR-60779	210621	8130496	5456	1102354	10235986	TRUE	0.727878	0.129011	0.597603	0.439294	-0.158309	0.0596239	-0.0715908	0.14137	0.182799	NA	NA	NA	NA	NA	NA	NA	NA	NA	NA	NA	NA	6.3353	-4.17663	0.913009
SVZ_Glast_703 pI	neuroblast	neuroblast	2 dpi	vSVZ	wt	pI	Smart-seq 3	AS-748582-LR-59160	AS-784198-LR-60778	159051	3240757	4676	576907	5497807	TRUE	0.725945	0.11365	0.619008	0.393472	-0.225535	0.0664039	-0.0944004	0.129412	0.161411	NA	NA	NA	NA	NA	NA	NA	NA	NA	NA	NA	NA	5.60716	-6.22501	0.937861
SVZ_Glast_704 pI	neuroblast	neuroblast	2 dpi	vSVZ	wt	pI	Smart-seq 3	AS-748584-LR-59160	AS-784200-LR-60778	432891	3623	5074	NA	NA	FALSE	NA	NA	NA	NA	NA	NA	NA	NA	NA	NA	NA	NA	NA	NA	NA	NA	NA	NA	NA	NA	NA	4.32834	-6.79489	0.954059
SVZ_Glast_705 pI	neuroblast	neuroblast	2 dpi	vSVZ	wt	pI	Smart-seq 3	AS-748586-LR-59160	AS-784202-LR-60778	150806	452484	4247	99014	904480	TRUE	0.733129	0.116448	0.637118	0.454435	-0.182682	0.0784245	-0.0756246	0.111476	0.163547	NA	NA	NA	NA	NA	NA	NA	NA	NA	NA	NA	NA	5.02522	-5.58554	0.940154
SVZ_Glast_706 pI	aNSC	aNSC	2 dpi	vSVZ	wt	pI	Smart-seq 3	AS-748588-LR-59160	AS-784204-LR-60778	384816	1	9013	NA	NA	FALSE	NA	NA	NA	NA	NA	NA	NA	NA	NA	NA	NA	NA	NA	NA	NA	NA	NA	NA	NA	NA	NA	0.729818	2.92237	0.309607
SVZ_Glast_707 pI	neuroblast	neuroblast	2 dpi	vSVZ	wt	pI	Smart-seq 3	AS-748590-LR-59160	AS-784206-LR-60778	239482	99575	5404	NA	NA	FALSE	NA	NA	NA	NA	NA	NA	NA	NA	NA	NA	NA	NA	NA	NA	NA	NA	NA	NA	NA	NA	NA	6.02816	-4.73192	0.911998
SVZ_Glast_708 pI	TAP	TAP	2 dpi	vSVZ	wt	pI	Smart-seq 3	AS-748592-LR-59160	AS-784208-LR-60778	437637	4	8214	NA	NA	FALSE	NA	NA	NA	NA	NA	NA	NA	NA	NA	NA	NA	NA	NA	NA	NA	NA	NA	NA	NA	NA	NA	9.70051	4.22548	0.647195
SVZ_Glast_709 pI	qNSC2	qNSC2	2 dpi	vSVZ	wt	pI	Smart-seq 3	AS-748594-LR-59160	AS-777632-LR-60627	420505	1	8046	NA	NA	FALSE	NA	NA	NA	NA	NA	NA	NA	NA	NA	NA	NA	NA	NA	NA	NA	NA	NA	NA	NA	NA	NA	0.689787	3.24147	0.294967
SVZ_Glast_710 pI	reactive astrocyte	reactive astrocyte	2 dpi	vSVZ	wt	pI	Smart-seq 3	AS-748596-LR-59160	AS-777634-LR-60627	174066	3273436	3397	NA	NA	FALSE	NA	NA	NA	NA	NA	NA	NA	NA	NA	NA	NA	NA	NA	NA	NA	NA	NA	NA	NA	NA	NA	-4.9458	1.93504	NA
SVZ_Glast_711 pI	aNSC	aNSC	2 dpi	vSVZ	wt	pI	Smart-seq 3	AS-748598-LR-59160	AS-777636-LR-60627	415161	3253755	8902	465722	4282975	TRUE	0.733732	0.15771	0.654437	0.520687	-0.133749	0.0888568	-0.0185892	0.179874	0.228207	NA	NA	NA	NA	NA	NA	NA	NA	NA	NA	NA	NA	4.13685	3.78497	0.417577
SVZ_Glast_712 pI	neuroblast	neuroblast	2 dpi	vSVZ	wt	pI	Smart-seq 3	AS-748600-LR-59160	AS-777638-LR-60627	249627	1811100	5234	91591	774364	TRUE	0.67796	0.172569	0.565748	0.423473	-0.142275	0.0394787	-0.0833607	0.192266	0.215445	NA	NA	NA	NA	NA	NA	NA	NA	NA	NA	NA	NA	6.13866	-2.40735	0.891053
SVZ_Glast_713 pI	TAP	TAP	2 dpi	vSVZ	wt	pI	Smart-seq 3	AS-748602-LR-59160	AS-777640-LR-60627	259909	6	7555	NA	NA	FALSE	NA	NA	NA	NA	NA	NA	NA	NA	NA	NA	NA	NA	NA	NA	NA	NA	NA	NA	NA	NA	NA	9.63689	2.24966	0.673053
SVZ_Glast_714 pI	neuroblast	neuroblast	2 dpi	vSVZ	wt	pI	Smart-seq 3	AS-748604-LR-59160	AS-777642-LR-60627	193613	10	4928	NA	NA	FALSE	NA	NA	NA	NA	NA	NA	NA	NA	NA	NA	NA	NA	NA	NA	NA	NA	NA	NA	NA	NA	NA	5.59922	-5.71576	0.932944
SVZ_Glast_715 pI	qNSC2	qNSC2	2 dpi	vSVZ	wt	pI	Smart-seq 3	AS-748606-LR-59160	AS-772369-LR-60547	415229	6	8202	NA	NA	FALSE	NA	NA	NA	NA	NA	NA	NA	NA	NA	NA	NA	NA	NA	NA	NA	NA	NA	NA	NA	NA	NA	-3.26968	3.12654	0.248036
SVZ_Glast_716 pI	neuroblast	neuroblast	2 dpi	vSVZ	wt	pI	Smart-seq 3	AS-748608-LR-59160	AS-772371-LR-60547	363122	8	6188	NA	NA	FALSE	NA	NA	NA	NA	NA	NA	NA	NA	NA	NA	NA	NA	NA	NA	NA	NA	NA	NA	NA	NA	NA	5.63815	-3.57759	0.903029
SVZ_Glast_718 pI	reactive astrocyte	reactive astrocyte	2 dpi	vSVZ	wt	pI	Smart-seq 3	AS-748612-LR-59160	AS-772375-LR-60547	696488	12	9303	NA	NA	FALSE	NA	NA	NA	NA	NA	NA	NA	NA	NA	NA	NA	NA	NA	NA	NA	NA	NA	NA	NA	NA	NA	-5.46616	0.0516886	NA
SVZ_Glast_722 pI	neuroblast	neuroblast	2 dpi	vSVZ	wt	pI	Smart-seq 3	AS-748620-LR-59160	AS-784404-LR-60779	258372	3463966	5721	262784	2379417	TRUE	0.725554	0.142048	0.604675	0.463817	-0.140858	0.056364	-0.0600525	0.162844	0.229944	NA	NA	NA	NA	NA	NA	NA	NA	NA	NA	NA	NA	5.60965	-2.04761	0.892066
SVZ_Glast_723 pI	neuroblast	neuroblast	2 dpi	vSVZ	wt	pI	Smart-seq 3	AS-748622-LR-59160	AS-784406-LR-60779	84026	1815111	4258	315594	2873178	TRUE	0.724066	0.09723	0.638646	0.409716	-0.22893	0.0784031	-0.0796713	0.100254	0.139527	NA	NA	NA	NA	NA	NA	NA	NA	NA	NA	NA	NA	3.76889	-7.21495	0.959439
SVZ_Glast_724 pI	neuroblast	neuroblast	2 dpi	vSVZ	wt	pI	Smart-seq 3	AS-748624-LR-59160	AS-784408-LR-60779	57641	1407017	4236	247493	2250935	TRUE	0.716392	0.112446	0.639982	0.381845	-0.258137	0.0736778	-0.0971455	0.12765	0.14411	NA	NA	NA	NA	NA	NA	NA	NA	NA	NA	NA	NA	4.46992	-6.47099	0.945477
SVZ_Glast_725 pI	neuroblast	neuroblast	2 dpi	vSVZ	wt	pI	Smart-seq 3	AS-748626-LR-59160	AS-784410-LR-60779	57888	6818373	4336	1069537	9973797	TRUE	0.736136	0.107851	0.623234	0.410243	-0.212991	0.0695224	-0.0956082	0.118786	0.166369	NA	NA	NA	NA	NA	NA	NA	NA	NA	NA	NA	NA	5.91077	-4.8486	0.920514
SVZ_Glast_726 pI	TAP	TAP	2 dpi	vSVZ	wt	pI	Smart-seq 3	AS-748628-LR-59160	AS-784412-LR-60779	181742	5362542	8227	NA	NA	FALSE	NA	NA	NA	NA	NA	NA	NA	NA	NA	NA	NA	NA	NA	NA	NA	NA	NA	NA	NA	NA	NA	9.38595	2.82867	0.658991
SVZ_Glast_727 pI	neuroblast	neuroblast	2 dpi	vSVZ	wt	pI	Smart-seq 3	AS-748630-LR-59160	AS-784210-LR-60778	63626	5928111	3833	878371	8173000	TRUE	0.720405	0.108686	0.631458	0.436384	-0.195074	0.0731975	-0.0764812	0.118385	0.146282	NA	NA	NA	NA	NA	NA	NA	NA	NA	NA	NA	NA	5.09125	-7.68566	0.979267
SVZ_Glast_729 pI	neuroblast	neuroblast	2 dpi	vSVZ	wt	pI	Smart-seq 3	AS-748634-LR-59160	AS-784214-LR-60778	21234	1170282	2572	224472	2097892	TRUE	0.726973	0.116085	0.615052	0.424555	-0.190497	0.0678914	-0.0602771	0.135425	0.17323	NA	NA	NA	NA	NA	NA	NA	NA	NA	NA	NA	NA	5.40756	-5.67669	0.939957
SVZ_Olig_719 pI	neuroblast	neuroblast	2 dpi	vSVZ	wt	pI	Smart-seq 3	AS-748614-LR-59160	NA	233054	NA	4631	NA	NA	FALSE	NA	NA	NA	NA	NA	NA	NA	NA	NA	NA	NA	NA	NA	NA	NA	NA	NA	NA	NA	NA	NA	4.6454	-6.87644	0.948531
Str_Glast_KO1_A1 pJ	neurogenic striatal astrocyte	neuroblast-like neurogenic striatal astrocyte	2 dpi	striatum	Ifnagr KO	pJ	Smart-seq 3	AS-894223-LR-66357	AS-905119-LR-66457	87045	3822112	4062	610885	5602536	TRUE	0.725264	0.133417	0.61201	0.446641	-0.165368	0.050623	-0.0805526	0.158963	0.202298	NA	NA	NA	NA	NA	NA	NA	NA	NA	NA	NA	NA	4.70775	-5.26627	0.933698
Str_Glast_KO1_A10 pJ	neurogenic striatal astrocyte	qNSC2-like neurogenic striatal astrocyte	2 dpi	striatum	Ifnagr KO	pJ	Smart-seq 3	AS-894241-LR-66357	AS-905317-LR-66456	199943	2912694	6131	678323	6186705	TRUE	0.734498	0.129242	0.569892	0.459581	-0.110311	0.033033	-0.0553573	0.154471	0.16905	NA	NA	NA	NA	NA	NA	NA	NA	NA	NA	NA	NA	-0.0982357	3.65943	0.283164
[truncated: 1,300 more rows]
