# Supplementary material for: DNA methylation controls stemness of astrocytes in health and ischaemia
Source: Nature. 2024 Sep 4;634(8033):415–23. doi: 10.1038/s41586-024-07898-9 (PMC11464379; doi:10.1038/s41586-024-07898-9)
Supplement: Supplementary file 4 — Sequencing experiments. Detailed information on all sequencing experiments, including experimental dates, mouse genotypes, treatments and the total number of biological replicates. [file 41586_2024_7898_MOESM4_ESM.xlsx]

## Sheet: Experiments
Experiment ID	Experiment Name	Experiment Name (detailed)	Date of Experiment	Mouse Genotype	Age [months]	Mice used	Replicate ID	Data Type	Library Type	Target Cell Type and Tissue	Sorting Strategy	Sorting Date	Wells Sequenced	Sequencer	Read Number	Read Length	Date of Sequencing	Part of Initial Naive wt Data Set shown in Fig. 1?	Notes
pA	sorted SVZ plate 1	scNMT 8 try - Full Plate - Bravo - 2020-2-24 and 2020-6-2	2020-02-24	WT	2	5 pooled mice	1	scNMT - gDNA	scBSseq	NSC, Astro, Oligo, NB	CD45/Ter119- Glast/Prom+ and for Olig O4+	14/02/2020	48	NextSeq550 PE HO	320 M	75bp	2020-06-17	yes
pA	sorted SVZ plate 1	scNMT 8 try - Full Plate - Bravo - 2020-2-24 and 2020-6-2	2020-02-24	WT	2	5 pooled mice	1	scNMT - gDNA	scBSseq	NSC, Astro, Oligo, NB	CD45/Ter119- Glast/Prom+ and for Olig O4+	14/02/2020	44	NextSeq550 PE HO	320 M	75bp	2020-06-17	yes
pA	sorted SVZ plate 1	scNMT 8 try - Full Plate - Bravo - 2020-2-24 and 2020-6-2	2020-02-24	WT	2	5 pooled mice	1	scNMT - mRNA	Smart-seq 3 (no UMIs)	NSC, Astro, Oligo, NB from SVZ	CD45/Ter119- Glast/Prom+ and for Olig O4+	14/02/2020	92	NextSeq550 PE MO	104 M	75bp	2020-06-17	yes
pB	sorted SVZ plate 2	scNMT 9 try - Full plate 2 - Bravo - 2020-10-9	2020-10-09	WT	2	5 pooled mice	2	scNMT - gDNA	scBSseq	NSC, Astro, Oligo, NB from SVZ	CD45/Ter119- Glast/Prom+ and for Olig O4+	14/02/2020	92	NovaSeq 6k PE S1	650 M	100bp	2020-10-20	yes
pB	sorted SVZ plate 2	scNMT 9 try - Full plate 2 - Bravo - 2020-10-9	2020-10-09	WT	2	5 pooled mice	2	scNMT - mRNA	Smart-seq 3 (no UMIs)	NSC, Astro, Oligo, NB from SVZ	CD45/Ter119- Glast/Prom+ and for Olig O4+	14/02/2020	92	NextSeq550 PE MO	104 M	75bp	2020-10-30	yes
pE	strAstro & NSC	scNMT 10 try - Full plate 2 - Bravo - 2020-11-20	2020-11-20	WT	2	2 mice, separated on plate	3 and 4	scNMT - mRNA	Smart-seq 3 (no UMIs)	SVZ NSC and Str astrocytes	CD45/Ter119-/O4- Glast/Prom+ for NSC and Glast+/Prom- in str for Ast	2020-10-30	92	NextSeq550 PE MO	104 M	75bp	2020-11-30	yes
pE	strAstro & NSC	scNMT 10 try - Full plate 2 - Bravo - 2020-11-20	2020-11-20	WT	2	2 mice, separated on plate	3 and 4	scNMT - gDNA	scBSseq	SVZ NSC and Str astrocytes	CD45/Ter119-/O4- Glast/Prom+ for NSC and Glast+/Prom- in str for Ast	2020-10-30	92	NovaSeq 6k PE SP	325 M	150bp	2020-12-02	yes
pC	sorted SVZ mini	scNMT mini 5 try - test plate	2020-12-03	WT	2	3 pooled mice	5	scNMT - gDNA	scBSseq	NSC, Astro, Oligo, NB from SVZ	CD45/Ter119-/O4- Glast/Prom+ and for Olig O4+	2020-11-12	92	NovaSeq 6k PE SP	325 M	150bp	2021-01-15	yes
pC	sorted SVZ mini	scNMT mini 5 try - test plate	2020-12-03	WT	2	3 pooled mice	5	scNMT - mRNA	Smart-seq 3	NSC, Astro, Oligo, NB from SVZ	CD45/Ter119-/O4- Glast/Prom+ and for Olig O4+	2020-11-12	124	NextSeq550 PE MO	104 M	75bp	2021-01-27	yes
pC	sorted SVZ mini	scNMT mini 5 try - test plate	2020-12-03	WT	2	3 pooled mice	5	scNMT - gDNA	scBSseq	NSC, Astro, Oligo, NB from SVZ	CD45/Ter119-/O4- Glast/Prom+ and for Olig O4+	2020-11-12	32	NextSeq550 PE MO	104 M	75bp	2021-02-20	yes
pD	GLAST+ lineage	scNMT mini 6 try - Glast plate	2021-01-21	WT	2	1 mouse	6	scNMT - mRNA	Smart-seq 3	Glast+ cells from SVZ	CD45/Ter119-/O4- Glast+	2020-12-16	384	NextSeq550 PE MO	104 M	75bp	2021-02-18	yes
pD	GLAST+ lineage	scNMT mini 6 try - Glast plate	2021-01-21	WT	2	1 mouse	6	scNMT - gDNA	scBSseq	Glast+ cells from SVZ Q1	CD45/Ter119-/O4- Glast+	2020-12-16	96	NexSeq2000 P2 PE	400 M	100bp	2021-03-21	yes
pD	GLAST+ lineage	scNMT mini 6 try - Glast plate	2021-01-21	WT	2	1 mouse	6	scNMT - gDNA	scBSseq	Glast+ cells from SVZ Q2	CD45/Ter119-/O4- Glast+	2020-12-16	96	NexSeq2000 P2 PE	400 M	100bp	2021-03-23	yes
pD	GLAST+ lineage	scNMT mini 6 try - Glast plate	2021-01-21	WT	2	1 mouse	6	scNMT - gDNA	scBSseq	Glast+ cells from SVZ Q3	CD45/Ter119-/O4- Glast+	2020-12-16	96	NexSeq2000 P2 PE	400 M	100bp	2021-03-26	yes
pD	GLAST+ lineage	scNMT mini 6 try - Glast plate	2021-01-21	WT	2	1 mouse	6	scNMT - gDNA	scBSseq	Glast+ cells from SVZ Q4	CD45/Ter119-/O4- Glast+	2020-12-16	96	NexSeq2000 P2 PE	400 M	100bp	2021-03-29	yes
pD	GLAST+ lineage	scNMT mini 6 try - Glast plate	2021-01-21	WT	2	1 mouse	6	scNMT - gDNA	scBSseq	Glast+ cells from SVZ Q1 – resequenced	CD45/Ter119-/O4- Glast+	2020-12-16	96	NexSeq2000 P2 PE	400 M	100bp	2021-04-27	yes	resequenced for additional coverage
pD	GLAST+ lineage	scNMT mini 6 try - Glast plate	2021-01-21	WT	2	1 mouse	6	scNMT - gDNA	scBSseq	Glast+ cells from SVZ Q2 – resequenced	CD45/Ter119-/O4- Glast+	2020-12-16	96	NexSeq2000 P2 PE	400 M	100bp	2021-04-28	yes	resequenced for additional coverage
pD	GLAST+ lineage	scNMT mini 6 try - Glast plate	2021-01-21	WT	2	1 mouse	6	scNMT - gDNA	scBSseq	Glast+ cells from SVZ Q3 – resequenced	CD45/Ter119-/O4- Glast+	2020-12-16	96	NexSeq2000 P2 PE	400 M	100bp	2021-04-29	yes	resequenced for additional coverage
pD	GLAST+ lineage	scNMT mini 6 try - Glast plate	2021-01-21	WT	2	1 mouse	6	scNMT - gDNA	scBSseq	Glast+ cells from SVZ Q4 – resequenced	CD45/Ter119-/O4- Glast+	2020-12-16	96	NexSeq2000 P2 PE	400 M	100bp	2021-04-30	yes	resequenced for additional coverage
pF	olfactory bulb	scNMT mini 7 try - OB NBs plate	2021-02-16	WT	2	1 mouse	7	scNMT - mRNA	Smart-seq 3	OB NBs and Neurons	CD45/Ter119-/O4- PSANCAM1 low and high	2021-02-08	384	NextSeq550 PE HO	320 M	75bp	2021-03-19	yes
pF	olfactory bulb	scNMT mini 7 try - OB NBs plate	2021-02-16	WT	2	1 mouse	7	scNMT - gDNA	scBSseq	OB NBs and Neurons - Q1	CD45/Ter119-/O4- PSANCAM1 low and high	2021-02-08	96	NexSeq2000 P2 PE	400 M	100bp	2021-05-27	yes
pF	olfactory bulb	scNMT mini 7 try - OB NBs plate	2021-02-16	WT	2	1 mouse	7	scNMT - gDNA	scBSseq	OB NBs and Neurons - Q2	CD45/Ter119-/O4- PSANCAM1 low and high	2021-02-08	96	NexSeq2000 P2 PE	400 M	100bp	2021-05-28	yes
pF	olfactory bulb	scNMT mini 8 try - OB NBs plate	2021-02-25	WT	2	1 mouse	8	scNMT - mRNA	Smart-seq 3	OB NBs and Neurons	CD45/Ter119-/O4- PSANCAM1 low and high	2021-02-08	384	NextSeq550 PE HO	320 M	75bp	2021-03-19	yes
pF	olfactory bulb	scNMT mini 8 try - OB NBs plate	2021-02-25	WT	2	1 mouse	8	scNMT - gDNA	scBSseq	OB NBs and Neurons - Q4	CD45/Ter119-/O4- PSANCAM1 low and high	2021-02-08	96	NexSeq2000 P2 PE	400 M	100bp	2021-06-09	yes
pH	21 days post ischemia	scNMT ischemia 1 try - 3 weeks	2021-11-08	WT - TiCY	3	1 mouse	9	scNMT - mRNA	Smart-seq 3	Glast+ cells from SVZ and Str	CD45/Ter119-/O4- Glast+ and O4+	2021-10-20	384	NextSeq550 PE MO	104 M	75bp	2021-11-21	no
pH	21 days post ischemia	scNMT ischemia 1 try - 3 weeks	2021-11-08	WT - TiCY	3	1 mouse	9	scNMT - gDNA	scBSseq	Glast+ cells from SVZ and Str - Q1	CD45/Ter119-/O4- Glast+ and O4+	2021-10-20	96	NexSeq2000 P2 PE	400 M	100bp	2021-12-08	no
pH	21 days post ischemia	scNMT ischemia 1 try - 3 weeks	2021-11-08	WT - TiCY	3	1 mouse	9	scNMT - gDNA	scBSseq	Glast+ cells from SVZ and Str - Q1	CD45/Ter119-/O4- Glast+ and O4+	2021-10-20	96	NexSeq2000 P2 PE	400 M	100bp	2021-12-17	no
pH	21 days post ischemia	scNMT ischemia 1 try - 3 weeks	2021-11-08	WT - TiCY	3	1 mouse	9	scNMT - gDNA	scBSseq	Glast+ cells from SVZ and Str - Q1	CD45/Ter119-/O4- Glast+ and O4+	2021-10-20	96	NexSeq2000 P2 PE	400 M	100bp	2021-12-18	no
pH	21 days post ischemia	scNMT ischemia 1 try - 3 weeks	2021-11-08	WT - TiCY	3	1 mouse	9	scNMT - gDNA	scBSseq	Glast+ cells from SVZ and Str - Q1	CD45/Ter119-/O4- Glast+ and O4+	2021-10-20	96	NexSeq2000 P2 PE	400 M	100bp	2022-01-12	no
pI	2 days post ischemia	scNMT ischemia 2 try - 48 h	2022-01-10	WT - TiCY	2	1 mouse	10	scNMT - mRNA	Smart-seq 3	Glast+ cells from Str	CD45/Ter119-/O4- Glast+	2021-10-01	384	NextSeq550 PE HO	320 M	75bp	2022-01-21	no
pI	2 days post ischemia	scNMT ischemia 2 try - 48 h	2022-01-10	WT - TiCY	2	1 mouse	10	scNMT - gDNA	scBSseq	Glast+ cells from Str - Q1	CD45/Ter119-/O4- Glast+	2021-10-01	96	NexSeq2000 P2 PE	400 M	100bp	2022-02-21	no
pI	2 days post ischemia	scNMT ischemia 2 try - 48 h	2022-01-10	WT - TiCY	2	1 mouse	10	scNMT - gDNA	scBSseq	Glast+ cells from Str - Q2	CD45/Ter119-/O4- Glast+	2021-10-01	96	NexSeq2000 P2 PE	400 M	100bp	2022-02-24	no
pI	2 days post ischemia	scNMT ischemia 2 try - 48 h	2022-01-10	WT - TiCY	2	1 mouse	10	scNMT - gDNA	scBSseq	Glast+ cells from Str - Q3	CD45/Ter119-/O4- Glast+	2021-10-01	96	NexSeq2000 P2 PE	400 M	100bp	2022-02-25	no
pI	2 days post ischemia	scNMT ischemia 2 try - 48 h	2022-01-10	WT - TiCY	2	1 mouse	10	scNMT - gDNA	scBSseq	Glast+ cells from Str - Q4	CD45/Ter119-/O4- Glast+	2021-10-01	96	NexSeq2000 P2 PE	400 M	100bp	2022-02-25	no
pI	2 days post ischemia	scNMT ischemia 3 try - 48 h	2022-01-13	WT - TiCY	2	1 mouse	10	scNMT - mRNA	Smart-seq 3	Glast+ cells from SVZ	CD45/Ter119-/O4- Glast+	2021-10-01	384	NextSeq550 PE HO	320 M	75bp	2022-01-21	no
pI	2 days post ischemia	scNMT ischemia 3 try - 48 h	2022-01-13	WT - TiCY	2	1 mouse	10	scNMT - gDNA	scBSseq	Glast+ cells from SVZ - Q4	CD45/Ter119-/O4- Glast+	2021-10-01	96	NexSeq2000 P2 PE	400 M	100bp	2022-03-03	no
pI	2 days post ischemia	scNMT ischemia 3 try - 48 h	2022-01-13	WT - TiCY	2	1 mouse	10	scNMT - gDNA	scBSseq	Glast+ cells from SVZ - Q3	CD45/Ter119-/O4- Glast+	2021-10-01	96	NexSeq2000 P2 PE	400 M	100bp	2022-03-11	no
pI	2 days post ischemia	scNMT ischemia 3 try - 48 h	2022-01-13	WT - TiCY	2	1 mouse	10	scNMT - gDNA	scBSseq	Glast+ cells from SVZ - Q1	CD45/Ter119-/O4- Glast+	2021-10-01	96	NexSeq2000 P2 PE	400 M	100bp	2022-03-29	no
pI	2 days post ischemia	scNMT ischemia 3 try - 48 h	2022-01-13	WT - TiCY	2	1 mouse	10	scNMT - gDNA	scBSseq	Glast+ cells from SVZ - Q2	CD45/Ter119-/O4- Glast+	2021-10-01	96	NexSeq2000 P2 PE	400 M	100bp	2022-03-29	no
pJ	IFNAGR KO 2 days post ischemia	scNMT ischemia 4 try - IFNKO SVZ 48 h	2022-05-30	TiCY-IFN(A/G)R KO	2	1 mouse	11	scNMT - mRNA	Smart-seq 3	Glast+ cells from SVZ	CD45/Ter119-/O4- Glast+	2021-10-01	384	NextSeq550 PE MO	104 M	75bp	2022-07-14	no
pJ	IFNAGR KO 2 days post ischemia	scNMT ischemia 4 try - IFNKO SVZ 48 h	2022-05-30	TiCY-IFN(A/G)R KO	2	1 mouse	11	scNMT - gDNA	scBSseq	Glast+ cells from SVZ - Q2	CD45/Ter119-/O4- Glast+	2021-10-01	96	NextSeq2000 P2 PE	400 M	100bp	2022-07-29	no
pJ	IFNAGR KO 2 days post ischemia	scNMT ischemia 4 try - IFNKO SVZ 48 h	2022-05-30	TiCY-IFN(A/G)R KO	2	1 mouse	11	scNMT - gDNA	scBSseq	Glast+ cells from SVZ - Q3	CD45/Ter119-/O4- Glast+	2021-10-01	96	NextSeq2000 P2 PE	400 M	100bp	2022-07-20	no
pJ	IFNAGR KO 2 days post ischemia	scNMT ischemia 4 try - IFNKO SVZ 48 h	2022-05-30	TiCY-IFN(A/G)R KO	2	1 mouse	11	scNMT - gDNA	scBSseq	Glast+ cells from SVZ - Q1	CD45/Ter119-/O4- Glast+	2021-10-01	96	NextSeq2000 P2 PE	400 M	100bp	2022-08-24	no
pJ	IFNAGR KO 2 days post ischemia	scNMT ischemia 8 try - IFNKO Str 48 h	2022-10-31	TiCY-IFN(A/G)R KO	2	2 mice	11 and 12	scNMT - gDNA	scBSseq	Glast+ cells from Str - Q1	CD45/Ter119-/O4- Glast+	2021-10-01	96	NextSeq2000 P2 PE	400 M	100bp	2022-11-23	no
pJ	IFNAGR KO 2 days post ischemia	scNMT ischemia 8 try - IFNKO Str 48 h	2022-10-31	TiCY-IFN(A/G)R KO	2	2 mice	11 and 12	scNMT - gDNA	scBSseq	Glast+ cells from Str - Q2	CD45/Ter119-/O4- Glast+	2021-10-01	96	NextSeq2000 P2 PE	400 M	100bp	2022-11-23	no
pJ	IFNAGR KO 2 days post ischemia	scNMT ischemia 8 try - IFNKO Str 48 h	2022-10-31	TiCY-IFN(A/G)R KO	2	2 mice	11 and 12	scNMT - mRNA	Smart-seq 3	Glast+ cells from Str	CD45/Ter119-/O4- Glast+	2021-10-01	384	NextSeq550 PE MO	104 M	75bp	2022-11-10	no
pJ	IFNAGR KO naive control	scNMT ischemia 7 try - IFN naive Str/SVZ	2022-09-05	IFN(A/G)R KO	2	1 mouse	13	scNMT - mRNA	Smart-seq 3	Glast+cells from SVZ, O4 from SVZ and Glast+ from Str	CD45/Ter119-/O4- Glast+ and O4+	2022-01-19	384	NextSeq550 PE MO	104 M	75bp	2022-09-22	no	methylation data of these cells was not reported in this publication.
pL	additional naive striatal and cortical astrocytes	scNMT ctx and str astrocytes - try 1	2022-05-02	WT - TCF-Lef	4	1 mouse	14	scNMT - mRNA	Smart-seq 3	Glast+ cells from Ctx and Str	CD45/Ter119-/O4- Glast+	2022-04-01	384	NextSeq550 PE MO	104 M	75bp	2022-05-20	no
pL	additional naive striatal and cortical astrocytes	scNMT ctx and str astrocytes - try 1	2022-05-02	WT - TCF-Lef	4	1 mouse	14	scNMT - gDNA	scBSseq	Glast+ cells from Ctx and Str - Q2	CD45/Ter119-/O4- Glast+	2022-04-01	96	NextSeq2000 P2 PE	104 M	100bp	2022-06-03	no
pL	additional naive striatal and cortical astrocytes	scNMT ctx and str astrocytes - try 1	2022-05-02	WT - TCF-Lef	4	1 mouse	14	scNMT - gDNA	scBSseq	Glast+ cells from Ctx and Str - Q1	CD45/Ter119-/O4- Glast+	2022-04-01	96	NextSeq2000 P2 PE	104 M	100bp	2022-06-18	no
pM	SVZ and Str Glast cells	scNMT WT young – try 1	28-20-2023	WT – TiCY	2	1 mouse	15	scNMT - mRNA	Smart-seq 3	Glast+ cells from SVZ, O4 from SVZ and Glast+ from Str	CD45/Ter119-/O4- Glast+ and O4+	2022-05-12	384	NextSeq550 PE MO	104 M	75bp	26/9/2023	no
pM	SVZ and Str Glast cells	scNMT WT young – try 1	28-20-2023	WT – TiCY	2	1 mouse	15	scNMT - gDNA	scBSseq	Glast+ cells from SVZ, O4 from SVZ and Glast+ from Str	CD45/Ter119-/O4- Glast+ and O4+	2022-05-12	384	NextSeq2000 P3 PE	1200 M	100bp	2023-05-10	no
pJ	IFNAGR KO naive control	scNMT ischemia 7 try - IFN naive Str/SVZ	2022-09-05	IFN(A/G)R KO	2	1 mouse	13	scNMT - mRNA	Smart-seq 3	Glast+ cells from SVZ, O4 from SVZ and Glast+ from Str - Q2	CD45/Ter119-/O4- Glast+ and O4+	2022-01-19	96	NextSeq2000 P2 PE	400 M	100bp	29/11/2022	no	methylation data of these cells was not reported in this publication.
pJ	IFNAGR KO naive control	scNMT ischemia 7 try - IFN naive Str/SVZ	2022-09-05	IFN(A/G)R KO	2	1 mouse	13	scNMT - mRNA	Smart-seq 3	Glast+ cells from SVZ, O4 from SVZ and Glast+ from Str - Q3	CD45/Ter119-/O4- Glast+ and O4+	2022-01-19	96	NextSeq2000 P2 PE	400 M	100bp	29/11/2022	no	methylation data of these cells was not reported in this publication.
