# Supplementary material for: DNA methylation controls stemness of astrocytes in health and ischaemia
Source: Nature. 2024 Sep 4;634(8033):415–23. doi: 10.1038/s41586-024-07898-9 (PMC11464379; doi:10.1038/s41586-024-07898-9)
Supplement: Supplementary file 6 — LMRs. List of astrocyte LMRs and NSC LMRs and their nearest genes. [file 41586_2024_7898_MOESM6_ESM.xlsx]

## Sheet: Astrocyte LMRs
chromosome	start	end	VMR name	p-value (meth.)	BH-adjusted p-value (meth.)	methylation difference %	mean methylation %	mean methylation % in astrocytes	mean methylation % NSC lineage cells	n astrocytes with meth. data	n lineage cells with meth. data	intersecting gene	gene ID	distance to TSS	location	p-value (RNA)	BH-adjusted p-value (RNA)	log2-fold change (RNA)	mean log-normalized expression	n cells expressing the gene
2	102688647	102719207	2_102688647_102719207	6.71449e-40	2.31019e-35	-0.492514	0.531503	0.185162	0.677676	111	263	Slc1a2	ENSMUSG00000005089	29988	downstream	2.71709e-48	2.31019e-35	2.71709e-48	1.07292e-45	405
7	130937156	130945576	7_130937156_130945576	1.6501e-34	2.83866e-30	-0.470706	0.497401	0.167759	0.638465	95	222	Htra1	ENSMUSG00000006205	953	downstream	2.19989e-59	2.83866e-30	2.19989e-59	7.16668e-56	242
11	109364532	109373882	11_109364532_109373882	1.43943e-29	1.23812e-25	-0.44854	0.437837	0.12182	0.57036	91	217	Gna13	ENSMUSG00000020611	1701	downstream	5.92216e-10	1.23812e-25	5.92216e-10	4.47632e-09	291
12	70328968	70341308	12_70328968_70341308	5.87782e-28	4.04465e-24	-0.393515	0.44479	0.169202	0.562716	92	215	Trim9	ENSMUSG00000021071	6018	downstream	2.29533e-33	4.04465e-24	2.29533e-33	1.92971e-31	304
19	36729360	36735990	19_36729360_36735990	1.37686e-26	7.8954e-23	-0.465079	0.433418	0.122787	0.587866	89	179	Ppp1r3c	ENSMUSG00000067279	663	downstream	1.74857e-25	7.8954e-23	1.74857e-25	6.20862e-24	102
8	35588835	35594525	8_35588835_35594525	1.10785e-25	4.76457e-22	-0.398613	0.514887	0.241882	0.640495	98	213	Mfhas1	ENSMUSG00000070056	1037	downstream	3.93464e-28	4.76457e-22	3.93464e-28	1.79274e-26	102
2	102663667	102675757	2_102663667_102675757	2.16646e-25	8.28214e-22	-0.33559	0.286902	0.052913	0.388503	99	228	Slc1a2	ENSMUSG00000005089	5008	downstream	2.71709e-48	8.28214e-22	2.71709e-48	1.07292e-45	405
11	109715542	109721102	11_109715542_109721102	3.1387e-25	1.0799e-21	-0.474478	0.486909	0.145711	0.62019	75	192	Fam20a	ENSMUSG00000020614	1154	downstream	2.32867e-53	1.0799e-21	2.32867e-53	2.02299e-50	125
2	102675817	102688457	2_102675817_102688457	8.97353e-25	2.80676e-21	-0.308711	0.297178	0.0791063	0.387817	101	243	Slc1a2	ENSMUSG00000005089	17158	downstream	2.71709e-48	2.80676e-21	2.71709e-48	1.07292e-45	405
17	37051425	37058965	17_37051425_37058965	3.53027e-24	9.34328e-21	-0.374276	0.421529	0.146779	0.521055	71	196	Gabbr1	ENSMUSG00000024462	5459	downstream	3.14256e-29	9.34328e-21	3.14256e-29	1.6186e-27	363
1	78661089	78668599	1_78661089_78668599	2.70078e-23	5.8077e-20	-0.504391	0.440334	0.0813131	0.585704	66	163	Utp14b	ENSMUSG00000079470	3051	downstream	3.80099e-11	5.8077e-20	3.80099e-11	3.35119e-10	173
11	69600782	69605012	11_69600782_69605012	2.92218e-23	5.91414e-20	-0.292108	0.240328	0.0410195	0.333128	88	189	Atp1b2	ENSMUSG00000041329	817	downstream	3.85499e-51	5.91414e-20	3.85499e-51	2.28338e-48	221
1	153903229	153912039	N	9.11476e-23	1.74223e-19	-0.370696	0.441373	0.174376	0.545072	87	224	Glul	ENSMUSG00000026473	3285	downstream	2.21088e-44	1.74223e-19	2.21088e-44	5.43585e-42	381
2	102720267	102730327	2_102720267_102730327	9.56053e-21	1.73126e-17	-0.460702	0.573344	0.244743	0.705445	80	199	Slc1a2	ENSMUSG00000005089	61608	downstream	2.71709e-48	1.73126e-17	2.71709e-48	1.07292e-45	405
1	131828789	131833579	1_131828789_131833579	1.49463e-20	2.44877e-17	-0.352563	0.445295	0.205144	0.557706	88	188	Slc41a1	ENSMUSG00000013275	812	downstream	3.37023e-30	2.44877e-17	3.37023e-30	1.94325e-28	177
5	81022762	81029352	5_81022762_81029352	1.06241e-19	1.58928e-16	-0.482101	0.577658	0.241259	0.72336	68	157	Adgrl3	ENSMUSG00000037605	280673	upstream	3.7254e-11	1.58928e-16	3.7254e-11	3.29123e-10	198
7	73377686	73387266	7_73377686_73387266	1.62848e-19	2.33457e-16	-0.284583	0.365529	0.165822	0.450405	85	200	Rgma	ENSMUSG00000070509	2166	downstream	6.5907e-19	2.33457e-16	6.5907e-19	1.26859e-17	210
14	51906280	51912460	14_51906280_51912460	2.67361e-19	3.67953e-16	-0.320647	0.514073	0.285183	0.60583	91	227	Ndrg2	ENSMUSG00000004558	1028	downstream	5.18073e-43	3.67953e-16	5.18073e-43	1.14424e-40	409
7	101998826	102002956	7_101998826_102002956	1.27597e-18	1.62597e-15	-0.390852	0.609729	0.34968	0.740532	84	167	Numa1	ENSMUSG00000066306	29005	downstream	0.539936	1.62597e-15	0.539936	0.614222	311
5	33723902	33731732	5_33723902_33731732	2.30872e-18	2.83692e-15	-0.271293	0.449093	0.263754	0.535048	96	207	Fgfr3	ENSMUSG00000054252	2178	downstream	1.08333e-48	2.83692e-15	1.08333e-48	4.55382e-46	216
15	95642205	95647515	15_95642205_95647515	2.72562e-18	3.23372e-15	-0.433233	0.551938	0.257269	0.690503	79	168	Dbx2	ENSMUSG00000045608	8445	downstream	2.20153e-23	3.23372e-15	2.20153e-23	6.47586e-22	171
11	78270802	78273892	11_78270802_78273892	2.99347e-18	3.43311e-15	-0.380568	0.763513	0.492784	0.873352	71	175	2610507B11Rik	ENSMUSG00000010277	9050	downstream	4.05196e-05	3.43311e-15	4.05196e-05	0.000132003	328
6	53813881	53818011	6_53813881_53818011	7.6589e-18	8.23475e-15	-0.394061	0.459398	0.192395	0.586455	69	145	Tril	ENSMUSG00000043496	2819	downstream	6.03342e-61	8.23475e-15	6.03342e-61	3.93107e-57	217
3	121725975	121731685	3_121725975_121731685	1.68662e-17	1.75848e-14	-0.247871	0.351416	0.175877	0.423748	82	199	F3	ENSMUSG00000028128	2438	downstream	2.99961e-41	1.75848e-14	2.99961e-41	5.01127e-39	162
10	70569814	70578454	10_70569814_70578454	2.12721e-17	2.11002e-14	-0.416137	0.585833	0.290666	0.706803	75	183	Phyhipl	ENSMUSG00000037747	20837	downstream	2.86227e-17	2.11002e-14	2.86227e-17	4.74533e-16	191
6	55454391	55461561	6_55454391_55461561	2.14645e-17	2.11002e-14	-0.289699	0.409241	0.210923	0.500623	94	204	Adcyap1r1	ENSMUSG00000029778	2413	downstream	5.73337e-18	2.11002e-14	5.73337e-18	1.01373e-16	254
6	113642521	113646391	6_113642521_113646391	2.52275e-17	2.41105e-14	-0.334028	0.641111	0.41243	0.746458	82	178	Irak2	ENSMUSG00000060477	4054	downstream	3.01871e-19	2.41105e-14	3.01871e-19	6.01479e-18	166
1	182481989	182485539	1_182481989_182485539	2.72577e-17	2.51529e-14	-0.350306	0.715045	0.476376	0.826681	87	186	Capn2	ENSMUSG00000026509	31985	downstream	6.30026e-17	2.51529e-14	6.30026e-17	1.00982e-15	274
12	15804208	15808208	12_15804208_15808208	2.77804e-17	2.51529e-14	-0.547255	0.593521	0.227693	0.774948	61	123	Trib2	ENSMUSG00000020601	8577	downstream	6.65089e-15	2.51529e-14	6.65089e-15	8.74548e-14	203
11	113745292	113749112	11_113745292_113749112	3.73219e-17	3.29256e-14	-0.28969	0.407535	0.207511	0.497201	78	174	Cdc42ep4	ENSMUSG00000041598	2769	downstream	0.0016002	3.29256e-14	0.0016002	0.003666	218
11	20326352	20331682	11_20326352_20331682	9.6561e-17	8.30569e-14	-0.300532	0.446505	0.230122	0.530654	70	180	Slc1a4	ENSMUSG00000020142	1031	downstream	1.39517e-32	8.30569e-14	1.39517e-32	1.02137e-30	208
15	81882055	81887685	15_81882055_81887685	1.84611e-16	1.5492e-13	-0.404611	0.585818	0.307086	0.711697	70	155	Aco2	ENSMUSG00000022477	9746	downstream	1.34565e-06	1.5492e-13	1.34565e-06	5.90212e-06	303
14	63168830	63176540	14_63168830_63176540	2.1465e-16	1.75839e-13	-0.295711	0.6219	0.418533	0.714245	89	196	Fdft1	ENSMUSG00000021273	1253	downstream	8.7084e-05	1.75839e-13	8.7084e-05	0.000264212	252
9	95400712	95405832	9_95400712_95405832	2.31428e-16	1.85174e-13	-0.26783	0.30407	0.128275	0.396104	89	170	Chst2	ENSMUSG00000033350	890	downstream	9.01453e-43	1.85174e-13	9.01453e-43	1.83544e-40	229
5	134302162	134306432	5_134302162_134306432	2.86115e-16	2.23729e-13	-0.376021	0.583242	0.341059	0.71708	84	152	Gtf2i	ENSMUSG00000060261	8328	downstream	0.00444206	2.23729e-13	0.00444206	0.00920116	418
1	172291209	172294769	1_172291209_172294769	5.01322e-16	3.83299e-13	-0.361489	0.451556	0.186257	0.547747	62	171	Atp1a2	ENSMUSG00000007097	3295	downstream	2.8675e-54	3.83299e-13	2.8675e-54	3.11387e-51	368
14	118855470	118860140	14_118855470_118860140	7.21849e-16	5.39912e-13	-0.284408	0.371754	0.165349	0.449757	65	172	Cldn10	ENSMUSG00000022132	738	downstream	3.5985e-50	5.39912e-13	3.5985e-50	1.95383e-47	208
2	164440137	164442347	2_164440137_164442347	7.42447e-16	5.43503e-13	-0.309342	0.350916	0.141061	0.450403	64	135	Sdc4	ENSMUSG00000017009	839	downstream	5.10482e-47	5.43503e-13	5.10482e-47	1.66302e-44	233
3	10013655	10017035	3_10013655_10017035	9.9147e-16	7.10677e-13	-0.370511	0.502268	0.245146	0.615658	71	161	Fabp5	ENSMUSG00000027533	1107	downstream	0.702254	7.10677e-13	0.702254	0.760877	394
X	10493476	10509776	X_10493476_10509776	1.16683e-15	8.19306e-13	-0.541748	0.61948	0.229422	0.77117	56	144	Tspan7	ENSMUSG00000058254	8318	downstream	2.38723e-48	8.19306e-13	2.38723e-48	9.72125e-46	403
10	8727884	8731994	10_8727884_8731994	1.24154e-15	8.54327e-13	-0.338979	0.650176	0.418018	0.756997	75	163	Sash1	ENSMUSG00000015305	154076	downstream	8.95605e-26	8.54327e-13	8.95605e-26	3.27826e-24	167
9	54656762	54662022	9_54656762_54662022	2.32224e-15	1.56665e-12	-0.374766	0.349748	0.0872538	0.462019	71	166	Acsbg1	ENSMUSG00000032281	0	at TSS	2.31537e-52	1.56665e-12	2.31537e-52	1.7748e-49	253
16	30539024	30543024	16_30539024_30543024	2.4884e-15	1.64646e-12	-0.236732	0.424217	0.261097	0.497829	88	195	Tmem44	ENSMUSG00000022537	7554	downstream	1.29673e-13	1.64646e-12	1.29673e-13	1.51412e-12	234
8	105942365	105945485	8_105942365_105945485	3.37955e-15	2.15327e-12	-0.294539	0.563049	0.358674	0.653214	75	170	Lcat	ENSMUSG00000035237	0	at TSS	1.44609e-42	2.15327e-12	1.44609e-42	2.85514e-40	97
5	88888472	88895392	5_88888472_88895392	4.66406e-15	2.91767e-12	-0.359712	0.59193	0.348595	0.708308	77	161	Slc4a4	ENSMUSG00000060961	1654	downstream	2.30885e-58	2.91767e-12	2.30885e-58	5.01444e-55	246
4	41497966	41502426	4_41497966_41502426	5.06974e-15	3.0658e-12	-0.274673	0.399955	0.208752	0.483425	86	197	Myorg	ENSMUSG00000046312	650	downstream	7.63767e-43	3.0658e-12	7.63767e-43	1.63158e-40	183
14	60379330	60384060	14_60379330_60384060	5.07907e-15	3.0658e-12	-0.315955	0.424637	0.191828	0.507783	65	182	Amer2	ENSMUSG00000021986	1044	downstream	9.57445e-07	3.0658e-12	9.57445e-07	4.31994e-06	243
19	5890750	5893730	19_5890750_5893730	6.05924e-15	3.59438e-12	-0.321613	0.607227	0.393278	0.714891	78	155	Tigd3	ENSMUSG00000044390	377	downstream	0.100459	3.59438e-12	0.100459	0.146511	160
2	164432887	164436647	2_164432887_164436647	7.63914e-15	4.45238e-12	-0.357667	0.47696	0.23266	0.590327	71	153	Sdc4	ENSMUSG00000017009	6539	downstream	5.10482e-47	4.45238e-12	5.10482e-47	1.66302e-44	233
10	18319584	18321934	10_18319584_18321934	7.76443e-15	4.45238e-12	-0.504688	0.75562	0.400974	0.905662	44	104	Nhsl1	ENSMUSG00000039835	85741	upstream	2.60534e-05	4.45238e-12	2.60534e-05	8.82509e-05	154
13	96930061	96933031	13_96930061_96933031	9.60194e-15	5.41581e-12	-0.467331	0.674807	0.338329	0.80566	56	144	Gcnt4	ENSMUSG00000091387	5372	downstream	2.00975e-28	5.41581e-12	2.00975e-28	9.42052e-27	59
10	8757904	8762204	10_8757904_8762204	1.06266e-14	5.89706e-12	-0.452038	0.488529	0.165011	0.617049	58	146	Sash1	ENSMUSG00000015305	123866	downstream	8.95605e-26	5.89706e-12	8.95605e-26	3.27826e-24	167
11	76559392	76563832	11_76559392_76563832	1.1257e-14	6.14179e-12	-0.345289	0.504114	0.264461	0.60975	67	152	Abr	ENSMUSG00000017631	7703	downstream	9.46422e-18	6.14179e-12	9.46422e-18	1.62274e-16	222
4	11003486	11006806	4_11003486_11006806	1.16029e-14	6.14179e-12	-0.412924	0.477946	0.192075	0.604999	64	144	Plekhf2	ENSMUSG00000049969	870	downstream	0.264624	6.14179e-12	0.264624	0.336946	127
13	43204661	43206781	13_43204661_43206781	1.16031e-14	6.14179e-12	-0.4721	0.633463	0.32435	0.79645	58	110	Gfod1	ENSMUSG00000051335	97391	downstream	NA	6.14179e-12	NA	NA	NA
16	23977574	23981374	16_23977574_23981374	1.82681e-14	9.52323e-12	-0.363675	0.396287	0.140062	0.503737	65	155	Bcl6	ENSMUSG00000022508	7478	downstream	6.21063e-10	9.52323e-12	6.21063e-10	4.68078e-09	93
1	20892559	20897739	1_20892559_20897739	2.22591e-14	1.12624e-11	-0.39277	0.500615	0.219794	0.612565	59	148	Paqr8	ENSMUSG00000025931	20101	upstream	1.25513e-28	1.12624e-11	1.25513e-28	6.01308e-27	173
1	172279679	172286159	1_172279679_172286159	2.2731e-14	1.13346e-11	-0.295674	0.55672	0.346223	0.641898	87	215	Atp1a2	ENSMUSG00000007097	11905	downstream	2.8675e-54	1.13346e-11	2.8675e-54	3.11387e-51	368
14	52311240	52315500	14_52311240_52315500	2.37067e-14	1.16522e-11	-0.336226	0.611108	0.37824	0.714466	83	187	Sall2	ENSMUSG00000049532	13262	downstream	0.0007349	1.16522e-11	0.0007349	0.00181476	161
6	24950891	24954891	6_24950891_24954891	2.74744e-14	1.33139e-11	-0.493898	0.507706	0.153968	0.647866	42	106	Tmem229a	ENSMUSG00000048022	1406	downstream	2.99157e-31	1.33139e-11	2.99157e-31	1.92035e-29	143
17	79890195	79894105	17_79890195_79894105	3.0917e-14	1.4774e-11	-0.420687	0.52319	0.215924	0.63661	55	149	Atl2	ENSMUSG00000059811	2018	downstream	6.06587e-14	1.4774e-11	6.06587e-14	7.31215e-13	216
6	36800871	36809101	6_36800871_36809101	3.64622e-14	1.6953e-11	-0.386619	0.503225	0.239851	0.62647	73	156	Ptn	ENSMUSG00000029838	1119	downstream	2.32054e-30	1.6953e-11	2.32054e-30	1.34995e-28	372
9	99424892	99430322	9_99424892_99430322	3.74546e-14	1.71822e-11	-0.311042	0.416486	0.203461	0.514503	75	163	Mras	ENSMUSG00000032470	7059	downstream	9.82136e-19	1.71822e-11	9.82136e-19	1.85213e-17	295
11	70728832	70731372	11_70728832_70731372	4.8419e-14	2.19198e-11	-0.328501	0.359693	0.144966	0.473467	71	134	Kif1c	ENSMUSG00000020821	28271	downstream	5.85278e-15	2.19198e-11	5.85278e-15	7.73505e-14	173
11	78323262	78327792	11_78323262_78327792	5.57476e-14	2.49098e-11	-0.257337	0.297694	0.122154	0.37949	89	191	Aldoc	ENSMUSG00000017390	294	downstream	1.5955e-49	2.49098e-11	1.5955e-49	7.1693e-47	296
9	37371942	37378672	9_37371942_37378672	5.66114e-14	2.49714e-11	-0.327969	0.442603	0.208926	0.536894	69	171	Hepacam	ENSMUSG00000046240	4591	downstream	3.09171e-35	2.49714e-11	3.09171e-35	3.12311e-33	267
11	76565272	76570502	11_76565272_76570502	7.49577e-14	3.26455e-11	-0.223449	0.375871	0.214911	0.438361	66	170	Abr	ENSMUSG00000017631	1033	downstream	9.46422e-18	3.26455e-11	9.46422e-18	1.62274e-16	222
1	182439029	182443999	1_182439029_182443999	8.25229e-14	3.5491e-11	-0.28537	0.670452	0.478937	0.764307	74	151	Trp53bp2	ENSMUSG00000026510	29857	downstream	3.34183e-16	3.5491e-11	3.34183e-16	4.94295e-15	225
15	84668035	84678955	15_84668035_84678955	8.42712e-14	3.57955e-11	-0.231928	0.429272	0.270584	0.502512	96	208	Prr5	ENSMUSG00000036106	2047	upstream	2.48994e-15	3.57955e-11	2.48994e-15	3.39397e-14	69
7	19694986	19698596	7_19694986_19698596	9.30023e-14	3.90224e-11	-0.334748	0.453602	0.228131	0.562879	79	163	Apoe	ENSMUSG00000002985	456	downstream	1.32165e-36	3.90224e-11	1.32165e-36	1.4976e-34	396
1	135160339	135162379	1_135160339_135162379	1.01377e-13	4.20237e-11	-0.372723	0.622702	0.365523	0.738246	62	138	Gpr37l1	ENSMUSG00000026424	5302	downstream	5.5519e-56	4.20237e-11	5.5519e-56	9.04336e-53	260
6	85910531	85914881	6_85910531_85914881	1.15402e-13	4.72683e-11	-0.449124	0.582028	0.2672	0.716325	61	143	Nat8f1	ENSMUSG00000057103	796	downstream	4.99104e-28	4.72683e-11	4.99104e-28	2.23499e-26	160
12	70305278	70309828	12_70305278_70309828	1.33826e-13	5.41695e-11	-0.366159	0.529975	0.277509	0.643669	68	151	Trim9	ENSMUSG00000021071	37498	downstream	2.29533e-33	5.41695e-11	2.29533e-33	1.92971e-31	304
12	112737908	112739938	12_112737908_112739938	1.58388e-13	6.131e-11	-0.323831	0.547311	0.339765	0.663596	79	141	Cep170b	ENSMUSG00000072825	15734	downstream	0.123895	6.131e-11	0.123895	0.175315	37
18	78120323	78123423	18_78120323_78123423	1.58594e-13	6.131e-11	-0.335084	0.47388	0.239459	0.574543	73	170	Slc14a1	ENSMUSG00000059336	3	downstream	2.62946e-42	6.131e-11	2.62946e-42	4.89492e-40	98
11	115165262	115170742	11_115165262_115170742	1.69232e-13	6.46953e-11	-0.373324	0.428727	0.169328	0.542653	65	148	Slc9a3r1	ENSMUSG00000020733	1921	downstream	2.63677e-27	6.46953e-11	2.63677e-27	1.09776e-25	158
19	10089420	10093560	19_10089420_10093560	1.83362e-13	6.87457e-11	-0.355322	0.53665	0.27416	0.629482	58	164	Fads2	ENSMUSG00000024665	8186	downstream	1.11968e-17	6.87457e-11	1.11968e-17	1.90477e-16	380
5	146389632	146392492	5_146389632_146392492	1.83823e-13	6.87457e-11	-0.392525	0.560654	0.298971	0.691496	64	128	Wasf3	ENSMUSG00000029636	4647	downstream	1.59043e-13	6.87457e-11	1.59043e-13	1.83082e-12	168
9	99431562	99435592	9_99431562_99435592	1.98456e-13	7.34201e-11	-0.309296	0.308772	0.0910706	0.400366	69	164	Mras	ENSMUSG00000032470	1789	downstream	9.82136e-19	7.34201e-11	9.82136e-19	1.85213e-17	295
2	102756497	102764847	2_102756497_102764847	2.12221e-13	7.68596e-11	-0.299756	0.460645	0.252675	0.552431	79	179	Slc1a2	ENSMUSG00000005089	97838	downstream	2.71709e-48	7.68596e-11	2.71709e-48	1.07292e-45	405
14	45652920	45656910	14_45652920_45656910	2.28549e-13	8.19112e-11	-0.375989	0.36495	0.111772	0.487761	65	134	Ddhd1	ENSMUSG00000037697	1233	downstream	2.71725e-23	8.19112e-11	2.71725e-23	7.90367e-22	418
4	134505826	134510696	4_134505826_134510696	2.50181e-13	8.87394e-11	-0.308613	0.637116	0.423461	0.732074	84	189	Paqr7	ENSMUSG00000037348	9129	downstream	3.79418e-50	8.87394e-11	3.79418e-50	1.97768e-47	253
6	108662041	108668001	6_108662041_108668001	3.00152e-13	1.05378e-10	-0.238537	0.261786	0.0922761	0.330813	79	194	Bhlhe40	ENSMUSG00000030103	1412	downstream	2.64607e-26	1.05378e-10	2.64607e-26	1.02015e-24	121
7	123000646	123003606	7_123000646_123003606	3.23037e-13	1.12267e-10	-0.319077	0.700842	0.470738	0.789815	58	150	Rbbp6	ENSMUSG00000030779	30082	downstream	2.40645e-06	1.12267e-10	2.40645e-06	1.00669e-05	370
2	131510237	131512887	2_131510237_131512887	4.29969e-13	1.47935e-10	-0.291477	0.572295	0.37524	0.666717	69	144	Smox	ENSMUSG00000027333	18473	downstream	2.24e-14	1.47935e-10	2.24e-14	2.79861e-13	165
15	78164135	78167875	15_78164135_78167875	4.66856e-13	1.59036e-10	-0.265248	0.571098	0.390197	0.655445	76	163	Ift27	ENSMUSG00000016637	6232	downstream	0.821692	1.59036e-10	0.821692	0.861768	180
7	130946346	130948356	7_130946346_130948356	4.80078e-13	1.60365e-10	-0.49388	0.720534	0.385401	0.879281	45	95	Htra1	ENSMUSG00000006205	10143	downstream	2.19989e-59	1.60365e-10	2.19989e-59	7.16668e-56	242
7	80199136	80201936	7_80199136_80201936	4.96004e-13	1.64091e-10	-0.33168	0.372575	0.147098	0.478778	65	138	Sema4b	ENSMUSG00000030539	12295	downstream	5.48382e-12	1.64091e-10	5.48382e-12	5.32869e-11	266
7	35186716	35192646	7_35186716_35192646	5.35625e-13	1.75512e-10	-0.263883	0.397494	0.218672	0.482555	88	185	Slc7a10	ENSMUSG00000030495	331	downstream	1.5204e-52	1.75512e-10	1.5204e-52	1.23827e-49	170
15	95649125	95652375	15_95649125_95652375	5.60499e-13	1.81929e-10	-0.337229	0.377156	0.143433	0.480662	62	140	Dbx2	ENSMUSG00000045608	3585	downstream	2.20153e-23	1.81929e-10	2.20153e-23	6.47586e-22	171
15	8698095	8705085	15_8698095_8705085	5.86795e-13	1.88685e-10	-0.267906	0.315991	0.128228	0.396134	70	164	Slc1a3	ENSMUSG00000005360	5679	downstream	7.33384e-50	1.88685e-10	7.33384e-50	3.53953e-47	402
10	80280994	80283234	10_80280994_80283234	6.87496e-13	2.19018e-10	-0.317284	0.711971	0.483721	0.801005	55	141	Dazap1	ENSMUSG00000069565	16010	downstream	3.92144e-15	2.19018e-10	3.92144e-15	5.30086e-14	359
6	36726781	36728981	6_36726781_36728981	7.43536e-13	2.34698e-10	-0.347079	0.470519	0.233138	0.580217	61	132	Ptn	ENSMUSG00000029838	81239	downstream	2.32054e-30	2.34698e-10	2.32054e-30	1.34995e-28	372
10	94381994	94384424	10_94381994_94384424	8.83213e-13	2.76253e-10	-0.30713	0.574783	0.367062	0.674193	67	140	Tmcc3	ENSMUSG00000020023	130433	upstream	5.67127e-07	2.76253e-10	5.67127e-07	2.67085e-06	146
8	120623065	120625865	8_120623065_120625865	9.605e-13	2.9772e-10	-0.404196	0.586631	0.314285	0.718481	61	126	1190005I06Rik	ENSMUSG00000043687	21767	downstream	1.69611e-22	2.9772e-10	1.69611e-22	4.5384e-21	122
9	107663202	107666862	9_107663202_107666862	1.03701e-12	3.18564e-10	-0.219205	0.269351	0.121387	0.340592	78	162	Slc38a3	ENSMUSG00000010064	512	downstream	1.91322e-46	3.18564e-10	1.91322e-46	5.79795e-44	244
1	182487809	182489949	1_182487809_182489949	1.0848e-12	3.27399e-10	-0.383176	0.594863	0.351731	0.734906	72	125	Capn2	ENSMUSG00000026509	27575	downstream	6.30026e-17	3.27399e-10	6.30026e-17	1.00982e-15	274
11	113736532	113740662	11_113736532_113740662	1.16442e-12	3.48373e-10	-0.331028	0.677925	0.453452	0.784479	75	158	Cdc42ep4	ENSMUSG00000041598	11219	downstream	0.0016002	3.48373e-10	0.0016002	0.003666	218
14	69801400	69803420	14_69801400_69803420	1.25429e-12	3.68846e-10	-0.392524	0.535294	0.277109	0.669634	64	123	Rhobtb2	ENSMUSG00000022075	2216	downstream	2.04211e-11	3.68846e-10	2.04211e-11	1.85311e-10	233
7	130951876	130956486	7_130951876_130956486	1.31734e-12	3.84104e-10	-0.288647	0.489314	0.282803	0.57145	70	176	Htra1	ENSMUSG00000006205	15673	downstream	2.19989e-59	3.84104e-10	2.19989e-59	7.16668e-56	242
6	114285691	114288681	6_114285691_114288681	1.36061e-12	3.93388e-10	-0.419971	0.602415	0.317768	0.737739	58	122	Slc6a1	ENSMUSG00000030310	3056	downstream	3.24302e-32	3.93388e-10	3.24302e-32	2.30928e-30	359
18	74040973	74043193	18_74040973_74043193	1.55327e-12	4.45349e-10	-0.419349	0.578041	0.286543	0.705892	50	114	Mapk4	ENSMUSG00000024558	21736	downstream	9.76307e-25	4.45349e-10	9.76307e-25	3.2705e-23	150
1	172344069	172349449	1_172344069_172349449	1.63864e-12	4.65943e-10	-0.259816	0.473703	0.298546	0.558362	87	180	Kcnj10	ENSMUSG00000044708	2859	downstream	7.54142e-23	4.65943e-10	7.54142e-23	2.08204e-21	208
11	98770622	98772932	11_98770622_98772932	1.82251e-12	5.09075e-10	-0.342894	0.557245	0.313037	0.655932	59	146	Nr1d1	ENSMUSG00000020889	2401	downstream	2.50486e-29	5.09075e-10	2.50486e-29	1.30563e-27	145
19	56724100	56729820	19_56724100_56729820	1.93115e-12	5.27419e-10	-0.3555	0.57241	0.322424	0.677924	65	154	Adrb1	ENSMUSG00000035283	1901	downstream	9.82445e-09	5.27419e-10	9.82445e-09	6.24195e-08	146
4	105192806	105203626	4_105192806_105203626	1.93149e-12	5.27419e-10	-0.183284	0.39138	0.26197	0.445254	97	233	Plpp3	ENSMUSG00000028517	35459	downstream	1.46293e-44	5.27419e-10	1.46293e-44	3.73792e-42	374
11	6117512	6122072	11_6117512_6122072	2.26649e-12	6.09226e-10	-0.32826	0.69271	0.465843	0.794103	80	179	Nudcd3	ENSMUSG00000053838	78343	downstream	0.103659	6.09226e-10	0.103659	0.15064	284
8	64676575	64689555	8_64676575_64689555	2.81279e-12	7.50207e-10	-0.242106	0.417621	0.250511	0.492617	92	205	Cpe	ENSMUSG00000037852	3499	downstream	1.86202e-25	7.50207e-10	1.86202e-25	6.59347e-24	394
19	23162980	23165580	19_23162980_23165580	3.3009e-12	8.73622e-10	-0.438913	0.651008	0.353175	0.792087	54	114	Klf9	ENSMUSG00000033863	21754	downstream	1.3888e-18	8.73622e-10	1.3888e-18	2.59277e-17	237
16	10538884	10542274	16_10538884_10542274	3.73237e-12	9.80274e-10	-0.306447	0.540965	0.322455	0.628902	66	164	Dexi	ENSMUSG00000038055	780	downstream	0.0949084	9.80274e-10	0.0949084	0.139305	119
2	30151567	30154027	2_30151567_30154027	3.81582e-12	9.946e-10	-0.421695	0.68531	0.387346	0.809041	49	118	Tbc1d13	ENSMUSG00000039678	17821	downstream	0.980465	9.946e-10	0.980465	0.985608	150
3	138866285	138869585	3_138866285_138869585	4.19582e-12	1.08542e-09	-0.298239	0.74599	0.548742	0.846981	64	125	Tspan5	ENSMUSG00000028152	124090	downstream	0.873285	1.08542e-09	0.873285	0.90409	186
5	88959742	88962692	5_88959742_88962692	4.5862e-12	1.17756e-09	-0.367879	0.557986	0.299595	0.667474	50	118	Slc4a4	ENSMUSG00000060961	72924	downstream	2.30885e-58	1.17756e-09	2.30885e-58	5.01444e-55	246
18	35965553	35968763	18_35965553_35968763	7.74262e-12	1.93038e-09	-0.351601	0.512257	0.271062	0.622663	65	142	Psd2	ENSMUSG00000024347	723	downstream	1.80457e-24	1.93038e-09	1.80457e-24	5.95324e-23	273
13	68982321	68986071	13_68982321_68986071	8.85029e-12	2.19067e-09	-0.356788	0.705534	0.44796	0.804748	52	135	Adcy2	ENSMUSG00000021536	13470	downstream	4.52359e-22	2.19067e-09	4.52359e-22	1.17191e-20	120
8	123458505	123461485	8_123458505_123461485	9.14632e-12	2.24777e-09	-0.279961	0.775687	0.583606	0.863568	70	153	Def8	ENSMUSG00000001482	15519	downstream	0.0543022	2.24777e-09	0.0543022	0.0853059	192
11	101755672	101759462	11_101755672_101759462	9.32427e-12	2.27525e-09	-0.288577	0.630335	0.439791	0.728368	71	138	Dhx8	ENSMUSG00000034931	22722	downstream	0.644171	2.27525e-09	0.644171	0.710168	190
14	45649480	45652600	14_45649480_45652600	9.50457e-12	2.30292e-09	-0.453944	0.466952	0.140587	0.594531	43	110	Ddhd1	ENSMUSG00000037697	5543	downstream	2.71725e-23	2.30292e-09	2.71725e-23	7.90367e-22	418
17	10252125	10265425	17_10252125_10265425	1.00612e-11	2.42074e-09	-0.356884	0.552018	0.29002	0.646904	67	185	Qk	ENSMUSG00000062078	53955	downstream	6.95869e-17	2.42074e-09	6.95869e-17	1.10854e-15	336
10	8752594	8756574	10_8752594_8756574	1.0751e-11	2.56875e-09	-0.448655	0.643549	0.332749	0.781404	55	124	Sash1	ENSMUSG00000015305	129496	downstream	8.95605e-26	2.56875e-09	8.95605e-26	3.27826e-24	167
18	23416623	23420343	18_23416623_23420343	1.16785e-11	2.75213e-09	-0.482203	0.739912	0.417235	0.899438	44	89	Dtna	ENSMUSG00000024302	1113	downstream	1.75433e-23	2.75213e-09	1.75433e-23	5.23127e-22	351
13	101762871	101766221	13_101762871_101766221	1.60003e-11	3.74493e-09	-0.378715	0.671724	0.401213	0.779928	52	130	Pik3r1	ENSMUSG00000041417	1996	downstream	0.000329406	3.74493e-09	0.000329406	0.000879969	307
4	154973746	154975786	4_154973746_154975786	1.81886e-11	4.19998e-09	-0.326546	0.687054	0.492833	0.819379	62	91	Pank4	ENSMUSG00000029056	9623	downstream	3.69019e-05	4.19998e-09	3.69019e-05	0.000121187	148
6	94689011	94698491	6_94689011_94698491	2.00999e-11	4.61037e-09	-0.27954	0.513405	0.321981	0.601521	87	189	Lrig1	ENSMUSG00000030029	1654	downstream	4.47226e-15	4.61037e-09	4.47226e-15	6.00805e-14	124
11	31875672	31887462	11_31875672_31887462	2.30056e-11	5.23718e-09	-0.502267	0.645485	0.302621	0.804887	53	114	Cpeb4	ENSMUSG00000020300	3461	downstream	4.53015e-14	5.23718e-09	4.53015e-14	5.49649e-13	202
14	115094140	115096470	14_115094140_115096470	2.62698e-11	5.90744e-09	-0.342621	0.390707	0.162293	0.504914	47	94	Gpc5	ENSMUSG00000022112	1514	downstream	5.78568e-39	5.90744e-09	5.78568e-39	7.53932e-37	122
4	53142036	53146966	4_53142036_53146966	2.93022e-11	6.50434e-09	-0.254399	0.531852	0.355186	0.609585	77	175	Abca1	ENSMUSG00000015243	12929	downstream	6.04258e-12	6.50434e-09	6.04258e-12	5.82834e-11	214
19	23144200	23146540	19_23144200_23146540	3.14062e-11	6.83899e-09	-0.398166	0.374381	0.0829861	0.481152	48	131	Klf9	ENSMUSG00000033863	2974	downstream	1.3888e-18	6.83899e-09	1.3888e-18	2.59277e-17	237
18	56434063	56437963	18_56434063_56437963	3.27233e-11	6.99599e-09	-0.3249	0.446918	0.225111	0.550011	66	142	Gramd3	ENSMUSG00000001700	1931	downstream	1.83738e-23	6.99599e-09	1.83738e-23	5.45397e-22	129
12	15799058	15801538	12_15799058_15801538	3.62064e-11	7.68962e-09	-0.390081	0.644819	0.377405	0.767486	50	109	Trib2	ENSMUSG00000020601	15247	downstream	6.65089e-15	7.68962e-09	6.65089e-15	8.74548e-14	203
5	135247402	135250402	5_135247402_135250402	3.92955e-11	8.29449e-09	-0.291605	0.327604	0.124293	0.415899	76	175	Fzd9	ENSMUSG00000049551	828	downstream	NA	8.29449e-09	NA	NA	NA
4	105210106	105217666	4_105210106_105217666	4.29834e-11	8.96294e-09	-0.23356	0.475973	0.314469	0.548029	87	195	Plpp3	ENSMUSG00000028517	52759	downstream	1.46293e-44	8.96294e-09	1.46293e-44	3.73792e-42	374
10	70532444	70536174	10_70532444_70536174	4.65435e-11	9.58907e-09	-0.290984	0.620042	0.416225	0.707209	68	159	Fam13c	ENSMUSG00000043259	91518	downstream	6.36011e-15	9.58907e-09	6.36011e-15	8.38004e-14	197
6	128092731	128097331	6_128092731_128097331	5.59529e-11	1.13912e-08	-0.25421	0.416475	0.234192	0.488402	73	185	Tspan9	ENSMUSG00000030352	46229	downstream	1.04906e-16	1.13912e-08	1.04906e-16	1.64109e-15	183
6	22890661	22909621	6_22890661_22909621	5.8697e-11	1.18796e-08	-0.222588	0.502194	0.343609	0.566197	90	223	Ptprz1	ENSMUSG00000068748	15159	downstream	1.22691e-21	1.18796e-08	1.22691e-21	3.06281e-20	402
19	55091420	55095050	19_55091420_55095050	6.14983e-11	1.23737e-08	-0.244049	0.366465	0.194448	0.438497	67	160	Gpam	ENSMUSG00000024978	4401	downstream	2.0021e-34	1.23737e-08	2.0021e-34	1.87693e-32	245
5	104102462	104108922	5_104102462_104108922	6.79042e-11	1.34433e-08	-0.27154	0.454457	0.268402	0.539942	85	185	Sparcl1	ENSMUSG00000029309	4811	downstream	2.22765e-57	1.34433e-08	2.22765e-57	4.14694e-54	305
8	121855995	121858385	8_121855995_121858385	6.79864e-11	1.34433e-08	-0.354666	0.617032	0.372865	0.727532	62	137	Galnt2l	ENSMUSG00000092329	1945154	downstream	0.0788884	1.34433e-08	0.0788884	0.118487	142
5	142602212	142607332	5_142602212_142607332	7.47527e-11	1.45307e-08	-0.252003	0.406641	0.230148	0.482151	83	194	Mmd2	ENSMUSG00000039533	1468	downstream	3.35011e-42	1.45307e-08	3.35011e-42	5.98018e-40	355
7	80202206	80204936	7_80202206_80204936	8.01707e-11	1.54964e-08	-0.271043	0.547647	0.355813	0.626856	64	155	Sema4b	ENSMUSG00000030539	15365	downstream	5.48382e-12	1.54964e-08	5.48382e-12	5.32869e-11	266
12	24572898	24577048	12_24572898_24577048	8.39774e-11	1.61415e-08	-0.325527	0.529459	0.300233	0.62576	71	169	Grhl1	ENSMUSG00000020656	615	downstream	6.71478e-24	1.61415e-08	6.71478e-24	2.08334e-22	105
19	22929100	22931710	19_22929100_22931710	1.10124e-10	2.09334e-08	-0.364346	0.525128	0.277144	0.64149	61	130	Trpm3	ENSMUSG00000052387	789983	downstream	2.09945e-15	2.09334e-08	2.09945e-15	2.87675e-14	392
7	55869836	55873426	7_55869836_55873426	1.1715e-10	2.21464e-08	-0.345203	0.675775	0.437536	0.782739	66	147	Cyfip1	ENSMUSG00000030447	27765	downstream	8.3782e-06	2.21464e-08	8.3782e-06	3.16087e-05	265
1	20915089	20919179	1_20915089_20919179	1.23153e-10	2.3154e-08	-0.351372	0.701929	0.457496	0.808868	77	176	Paqr8	ENSMUSG00000025931	0	at TSS	1.25513e-28	2.3154e-08	1.25513e-28	6.01308e-27	173
17	91089075	91091805	17_91089075_91091805	1.28495e-10	2.40272e-08	-0.65157	0.571099	0.134409	0.785979	31	63	Nrxn1	ENSMUSG00000024109	1266	downstream	3.60298e-34	2.40272e-08	3.60298e-34	3.26044e-32	370
11	4187332	4191892	11_4187332_4191892	1.2991e-10	2.41604e-08	-0.307335	0.427201	0.218813	0.526148	66	139	Tbc1d10a	ENSMUSG00000034412	510	downstream	2.12244e-26	2.41604e-08	2.12244e-26	8.30558e-25	126
7	73402406	73406196	7_73402406_73406196	1.31859e-10	2.43911e-08	-0.31049	0.669571	0.446927	0.757417	58	147	Rgma	ENSMUSG00000070509	26886	downstream	6.5907e-19	2.43911e-08	6.5907e-19	1.26859e-17	210
12	91775318	91778108	12_91775318_91778108	1.34974e-10	2.48337e-08	-0.312518	0.413841	0.19588	0.508398	59	136	Ston2	ENSMUSG00000020961	8328	downstream	1.3853e-15	2.48337e-08	1.3853e-15	1.92041e-14	206
6	115249081	115251591	6_115249081_115251591	1.5608e-10	2.82636e-08	-0.461217	0.542111	0.219259	0.680476	45	105	Timp4	ENSMUSG00000030317	614	downstream	6.24959e-54	2.82636e-08	6.24959e-54	5.81703e-51	160
16	91734764	91738664	16_91734764_91738664	1.65877e-10	2.97247e-08	-0.325758	0.445929	0.2226	0.548358	61	133	Itsn1	ENSMUSG00000022957	5411	downstream	2.34689e-06	2.97247e-08	2.34689e-06	9.8367e-06	296
17	24514245	24516495	17_24514245_24516495	1.68257e-10	2.9995e-08	-0.353658	0.668215	0.409099	0.762757	54	148	Traf7	ENSMUSG00000052752	2713	downstream	0.525862	2.9995e-08	0.525862	0.600833	226
3	52292895	52294935	3_52292895_52294935	1.8417e-10	3.24131e-08	-0.368268	0.515994	0.264996	0.633263	57	122	Foxo1	ENSMUSG00000044167	24559	downstream	2.08108e-07	3.24131e-08	2.08108e-07	1.06056e-06	233
10	18525544	18527874	10_18525544_18527874	1.84647e-10	3.24131e-08	-0.296722	0.525979	0.31803	0.614752	73	171	Nhsl1	ENSMUSG00000039835	117869	downstream	2.60534e-05	3.24131e-08	2.60534e-05	8.82509e-05	154
6	38699681	38703611	6_38699681_38703611	1.93724e-10	3.3663e-08	-0.337918	0.66358	0.429996	0.767914	67	150	Hipk2	ENSMUSG00000061436	172554	downstream	0.163549	3.3663e-08	0.163549	0.222976	358
15	97762665	97764845	15_97762665_97764845	1.97597e-10	3.41635e-08	-0.382827	0.65298	0.383583	0.76641	56	133	Rapgef3	ENSMUSG00000022469	3001	downstream	5.70405e-24	3.41635e-08	5.70405e-24	1.78248e-22	169
12	40494698	40500998	12_40494698_40500998	1.98979e-10	3.42304e-08	-0.259025	0.681903	0.500397	0.759421	82	192	Dock4	ENSMUSG00000035954	48746	downstream	6.40854e-13	3.42304e-08	6.40854e-13	6.93602e-12	169
18	80972693	80979843	18_80972693_80979843	2.0106e-10	3.44163e-08	-0.166395	0.526861	0.411487	0.577881	88	199	Sall3	ENSMUSG00000024565	6693	downstream	0.184336	3.44163e-08	0.184336	0.246924	326
11	113729572	113732962	11_113729572_113732962	2.13543e-10	3.61928e-08	-0.280018	0.584253	0.393685	0.673703	69	147	Cdc42ep4	ENSMUSG00000041598	18919	downstream	0.0016002	3.61928e-08	0.0016002	0.003666	218
14	20783870	20788570	14_20783870_20788570	2.15932e-10	3.64184e-08	-0.310877	0.61267	0.395057	0.705933	72	168	Camk2g	ENSMUSG00000021820	5518	downstream	1.4423e-31	3.64184e-08	1.4423e-31	9.73814e-30	284
1	87503059	87508859	1_87503059_87508859	2.3451e-10	3.91678e-08	-0.269481	0.527141	0.339552	0.609032	86	197	Ngef	ENSMUSG00000026259	65011	downstream	1.56291e-30	3.91678e-08	1.56291e-30	9.17402e-29	149
10	25166764	25170934	10_25166764_25170934	2.43156e-10	4.04156e-08	-0.347227	0.692639	0.441592	0.788819	59	154	Akap7	ENSMUSG00000039166	128230	downstream	0.0774425	4.04156e-08	0.0774425	0.11649	192
19	55620320	55622750	19_55620320_55622750	2.51707e-10	4.16357e-08	-0.265033	0.498053	0.309711	0.574743	68	167	Vti1a	ENSMUSG00000024983	303969	downstream	0.00567978	4.16357e-08	0.00567978	0.0114803	141
15	25947695	25949765	15_25947695_25949765	2.56699e-10	4.22583e-08	-0.337733	0.659638	0.424891	0.762624	68	155	Retreg1	ENSMUSG00000022270	6808	downstream	0.000318885	4.22583e-08	0.000318885	0.000855372	81
4	137994906	137997086	4_137994906_137997086	2.61437e-10	4.24712e-08	-0.299711	0.537218	0.322671	0.622381	52	131	Eif4g3	ENSMUSG00000028760	1450	downstream	5.22602e-06	4.24712e-08	5.22602e-06	2.05649e-05	370
14	20789960	20792840	14_20789960_20792840	2.62412e-10	4.24712e-08	-0.337273	0.583299	0.34426	0.681534	60	146	Camk2g	ENSMUSG00000021820	1248	downstream	1.4423e-31	4.24712e-08	1.4423e-31	9.73814e-30	284
6	120884901	120888341	6_120884901_120888341	2.62744e-10	4.24712e-08	-0.238498	0.720715	0.554712	0.79321	69	158	Bcl2l13	ENSMUSG00000009112	48663	downstream	0.681469	4.24712e-08	0.681469	0.742102	243
7	19597936	19601566	7_19597936_19601566	2.6293e-10	4.24712e-08	-0.245106	0.58509	0.415745	0.66085	68	152	Clasrp	ENSMUSG00000061028	2920	downstream	0.0133603	4.24712e-08	0.0133603	0.0246039	246
10	8744154	8747064	10_8744154_8747064	2.65173e-10	4.26334e-08	-0.366379	0.63524	0.374167	0.740546	48	119	Sash1	ENSMUSG00000015305	139006	downstream	8.95605e-26	4.26334e-08	8.95605e-26	3.27826e-24	167
11	109702902	109706902	11_109702902_109706902	2.91351e-10	4.64084e-08	-0.313351	0.508973	0.296908	0.610258	64	134	Fam20a	ENSMUSG00000020614	15354	downstream	2.32867e-53	4.64084e-08	2.32867e-53	2.02299e-50	125
3	27473975	27476605	3_27473975_27476605	3.06543e-10	4.86033e-08	-0.353806	0.547396	0.305317	0.659124	60	130	Fndc3b	ENSMUSG00000039286	233834	downstream	9.8928e-12	4.86033e-08	9.8928e-12	9.29438e-11	72
16	29537494	29541474	16_29537494_29541474	3.30651e-10	5.1947e-08	-0.329241	0.445999	0.214167	0.543407	50	119	Atp13a4	ENSMUSG00000038094	123	downstream	1.9185e-47	5.1947e-08	1.9185e-47	6.94445e-45	96
5	135380162	135382602	5_135380162_135382602	3.52478e-10	5.51243e-08	-0.336256	0.733605	0.521819	0.858075	67	114	Pom121	ENSMUSG00000053293	11944	downstream	6.92496e-05	5.51243e-08	6.92496e-05	0.000215111	274
2	26328747	26332697	2_26328747_26332697	3.88017e-10	6.04078e-08	-0.241909	0.594449	0.431326	0.673236	71	147	Gpsm1	ENSMUSG00000026930	13232	downstream	1.765e-05	6.04078e-08	1.765e-05	6.20776e-05	192
11	100718062	100720782	11_100718062_100720782	4.04223e-10	6.26473e-08	-0.251674	0.556363	0.37611	0.627784	63	159	Rab5c	ENSMUSG00000019173	17433	downstream	0.912852	6.26473e-08	0.912852	0.935171	275
4	46709846	46711916	4_46709846_46711916	4.30718e-10	6.61575e-08	-0.333959	0.479561	0.249455	0.583414	51	113	Gabbr2	ENSMUSG00000039809	279957	downstream	2.37661e-31	6.61575e-08	2.37661e-31	1.54848e-29	105
8	64724655	64729895	8_64724655_64729895	4.69116e-10	7.14178e-08	-0.299472	0.617194	0.409397	0.708869	75	170	Msmo1	ENSMUSG00000031604	3897	downstream	1.75979e-29	7.14178e-08	1.75979e-29	9.28412e-28	316
10	99266184	99268274	10_99266184_99268274	5.03307e-10	7.59508e-08	-0.343064	0.552077	0.330667	0.673731	50	91	Dusp6	ENSMUSG00000019960	2953	downstream	1.33408e-07	7.59508e-08	1.33408e-07	7.04962e-07	72
4	10994336	10999876	4_10994336_10999876	5.4878e-10	8.24511e-08	-0.28681	0.623782	0.432576	0.719386	72	144	Plekhf2	ENSMUSG00000049969	7800	downstream	0.264624	8.24511e-08	0.264624	0.336946	127
10	8733764	8736114	10_8733764_8736114	5.74647e-10	8.55901e-08	-0.307007	0.691101	0.475633	0.78264	65	153	Sash1	ENSMUSG00000015305	149956	downstream	8.95605e-26	8.55901e-08	8.95605e-26	3.27826e-24	167
10	67224654	67228714	10_67224654_67228714	6.48487e-10	9.61717e-08	-0.270122	0.587003	0.396117	0.666239	66	159	Jmjd1c	ENSMUSG00000037876	97396	downstream	0.0383598	9.61717e-08	0.0383598	0.0626602	247
11	109376652	109382342	11_109376652_109382342	6.53876e-10	9.65547e-08	-0.253079	0.396644	0.219806	0.472885	72	167	Gna13	ENSMUSG00000020611	13821	downstream	5.92216e-10	9.65547e-08	5.92216e-10	4.47632e-09	291
2	26364197	26367147	2_26364197_26367147	6.77041e-10	9.91246e-08	-0.335712	0.721128	0.482933	0.818644	61	149	Snapc4	ENSMUSG00000036281	13506	downstream	0.933702	9.91246e-08	0.933702	0.95142	191
2	102731087	102736657	2_102731087_102736657	7.27267e-10	1.05579e-07	-0.316482	0.476239	0.248427	0.564908	65	167	Slc1a2	ENSMUSG00000005089	72428	downstream	2.71709e-48	1.05579e-07	2.71709e-48	1.07292e-45	405
5	74196262	74199162	5_74196262_74199162	8.10539e-10	1.16198e-07	-0.285246	0.465389	0.260873	0.546118	60	152	Rasl11b	ENSMUSG00000049907	976	downstream	4.40742e-07	1.16198e-07	4.40742e-07	2.11151e-06	42
4	154481626	154483686	4_154481626_154483686	8.47533e-10	1.20997e-07	-0.250473	0.380144	0.2085	0.458973	62	135	Prdm16	ENSMUSG00000039410	153180	downstream	1.78672e-06	1.20997e-07	1.78672e-06	7.67141e-06	230
4	139231376	139235286	4_139231376_139235286	9.19267e-10	1.30695e-07	-0.325687	0.510607	0.295908	0.621595	61	118	Capzb	ENSMUSG00000028745	38452	downstream	0.00952466	1.30695e-07	0.00952466	0.0181562	350
10	67251084	67254494	10_67251084_67254494	9.45037e-10	1.33806e-07	-0.265791	0.571651	0.390005	0.655796	63	136	Jmjd1c	ENSMUSG00000037876	123826	downstream	0.0383598	1.33806e-07	0.0383598	0.0626602	247
13	46779041	46781991	13_46779041_46781991	1.03151e-09	1.44858e-07	-0.291606	0.673473	0.465393	0.756998	57	142	Kif13a	ENSMUSG00000021375	147727	downstream	3.54987e-05	1.44858e-07	3.54987e-05	0.000116814	111
10	18370574	18373154	10_18370574_18373154	1.11787e-09	1.55715e-07	-0.283101	0.600955	0.41139	0.694491	75	152	Nhsl1	ENSMUSG00000039835	34521	upstream	2.60534e-05	1.55715e-07	2.60534e-05	8.82509e-05	154
17	24505325	24507365	17_24505325_24507365	1.20136e-09	1.6667e-07	-0.195758	0.358962	0.229376	0.425134	72	141	Caskin1	ENSMUSG00000033597	16542	downstream	1.11234e-27	1.6667e-07	1.11234e-27	4.83163e-26	291
9	99666222	99669382	9_99666222_99669382	1.27404e-09	1.76043e-07	-0.25654	0.619624	0.445877	0.702417	71	149	Dzip1l	ENSMUSG00000037784	36680	downstream	5.84462e-20	1.76043e-07	5.84462e-20	1.24446e-18	171
14	25760720	25763710	14_25760720_25763710	1.31455e-09	1.80914e-07	-0.357562	0.669754	0.425612	0.783174	59	127	Zcchc24	ENSMUSG00000055538	5329	downstream	3.51478e-09	1.80914e-07	3.51478e-09	2.37681e-08	231
2	166696107	166698817	2_166696107_166698817	1.36984e-09	1.87771e-07	-0.341902	0.627934	0.4	0.741902	53	106	Prex1	ENSMUSG00000039621	15015	downstream	2.4287e-34	1.87771e-07	2.4287e-34	2.24456e-32	219
10	25439844	25441954	10_25439844_25441954	1.57812e-09	2.12929e-07	-0.339466	0.655083	0.415346	0.754813	52	125	Epb41l2	ENSMUSG00000019978	80046	downstream	1.38423e-12	2.12929e-07	1.38423e-12	1.44638e-11	262
3	55462235	55472205	3_55462235_55472205	1.63673e-09	2.19117e-07	-0.222113	0.439598	0.287103	0.509216	84	184	Gm21954	ENSMUSG00000094962	5	downstream	NA	2.19117e-07	NA	NA	NA
12	100982548	100986888	12_100982548_100986888	1.64949e-09	2.1997e-07	-0.251381	0.484438	0.32259	0.573971	78	141	Ccdc88c	ENSMUSG00000021182	42168	downstream	5.07329e-08	2.1997e-07	5.07329e-08	2.86314e-07	231
19	10094090	10098310	19_10094090_10098310	1.71781e-09	2.28197e-07	-0.239708	0.257266	0.0882293	0.327937	74	177	Fads2	ENSMUSG00000024665	3436	downstream	1.11968e-17	2.28197e-07	1.11968e-17	1.90477e-16	380
14	34313390	34319310	14_34313390_34319310	2.11267e-09	2.77437e-07	-0.2575	0.351495	0.178289	0.435789	73	150	Glud1	ENSMUSG00000021794	2663	downstream	3.48238e-18	2.77437e-07	3.48238e-18	6.25916e-17	281
11	107590792	107593532	11_107590792_107593532	2.12267e-09	2.7769e-07	-0.440973	0.659054	0.369753	0.810726	54	103	Helz	ENSMUSG00000020721	42832	downstream	0.0165836	2.7769e-07	0.0165836	0.0298193	218
13	63539941	63544091	13_63539941_63544091	2.15811e-09	2.81258e-07	-0.23819	0.42283	0.255639	0.493829	62	146	Ptch1	ENSMUSG00000021466	21644	downstream	2.83242e-13	2.81258e-07	2.83242e-13	3.19008e-12	295
2	128716877	128718997	2_128716877_128718997	2.17344e-09	2.82035e-07	-0.30171	0.485437	0.27672	0.57843	45	101	Mertk	ENSMUSG00000014361	17921	downstream	2.18712e-51	2.82035e-07	2.18712e-51	1.35716e-48	211
1	104769909	104772149	1_104769909_104772149	2.18047e-09	2.82035e-07	-0.395382	0.409148	0.123016	0.518398	42	110	Cdh20	ENSMUSG00000050840	1380	downstream	3.7747e-16	2.82035e-07	3.7747e-16	5.55171e-15	127
14	103839060	103842980	14_103839060_103842980	2.18989e-09	2.82193e-07	-0.264401	0.457025	0.27831	0.54271	70	146	Ednrb	ENSMUSG00000022122	1422	downstream	5.89847e-36	2.82193e-07	5.89847e-36	6.40525e-34	271
4	149293696	149301336	4_149293696_149301336	2.31018e-09	2.96583e-07	-0.239577	0.472852	0.305618	0.545195	77	178	Kif1b	ENSMUSG00000063077	6170	downstream	1.77883e-20	2.96583e-07	1.77883e-20	3.96917e-19	408
5	125051152	125054412	5_125051152_125054412	2.34377e-09	2.99776e-07	-0.232346	0.675975	0.513944	0.74629	69	159	Ncor2	ENSMUSG00000029478	124641	downstream	4.13456e-05	2.99776e-07	4.13456e-05	0.000134458	292
7	130956746	130959996	7_130956746_130959996	2.37661e-09	3.02851e-07	-0.341157	0.555663	0.315209	0.656366	49	117	Htra1	ENSMUSG00000006205	20543	downstream	2.19989e-59	3.02851e-07	2.19989e-59	7.16668e-56	242
15	7187255	7189735	15_7187255_7189735	2.41864e-09	3.07069e-07	-0.387958	0.691385	0.413178	0.801136	43	109	Lifr	ENSMUSG00000054263	57696	downstream	3.42112e-18	3.07069e-07	3.42112e-18	6.15754e-17	199
2	26086767	26089617	2_26086767_26089617	2.61171e-09	3.30362e-07	-0.284962	0.524187	0.331838	0.6168	65	135	Nacc2	ENSMUSG00000026932	33201	downstream	6.79222e-29	3.30362e-07	6.79222e-29	3.35263e-27	194
12	70310258	70316478	12_70310258_70316478	2.81143e-09	3.53029e-07	-0.290254	0.518021	0.31431	0.604564	65	153	Trim9	ENSMUSG00000021071	30848	downstream	2.29533e-33	3.53029e-07	2.29533e-33	1.92971e-31	304
10	70588224	70594434	10_70588224_70594434	2.97606e-09	3.72343e-07	-0.392552	0.390441	0.127778	0.52033	45	91	Phyhipl	ENSMUSG00000037747	4857	downstream	2.86227e-17	3.72343e-07	2.86227e-17	4.74533e-16	191
8	124925615	124928275	8_124925615_124928275	3.00817e-09	3.74996e-07	-0.272257	0.674884	0.484556	0.756813	65	151	Egln1	ENSMUSG00000031987	21049	downstream	0.0629534	3.74996e-07	0.0629534	0.0972205	229
3	14887005	14894825	3_14887005_14894825	3.50078e-09	4.33266e-07	-0.25601	0.574528	0.39512	0.651129	76	178	Car2	ENSMUSG00000027562	577	downstream	5.85391e-33	4.33266e-07	5.85391e-33	4.54062e-31	156
1	167618459	167620659	1_167618459_167620659	3.6027e-09	4.42695e-07	-0.316016	0.636441	0.418924	0.734939	48	106	Rxrg	ENSMUSG00000015843	20075	downstream	NA	4.42695e-07	NA	NA	NA
6	82071401	82074561	6_82071401_82074561	4.20288e-09	5.14606e-07	-0.351909	0.625548	0.392381	0.74429	55	108	Eva1a	ENSMUSG00000035104	29778	downstream	2.09755e-44	5.14606e-07	2.09755e-44	5.25638e-42	118
9	69132272	69135252	9_69132272_69135252	4.43153e-09	5.39329e-07	-0.295745	0.49694	0.29209	0.587834	67	151	Rora	ENSMUSG00000032238	154430	upstream	1.49886e-23	5.39329e-07	1.49886e-23	4.51077e-22	208
5	103831902	103835112	5_103831902_103835112	4.45182e-09	5.39329e-07	-0.252048	0.698899	0.522573	0.774621	70	163	Aff1	ENSMUSG00000029313	77329	downstream	8.27874e-07	5.39329e-07	8.27874e-07	3.78129e-06	127
4	155756166	155758276	4_155756166_155758276	4.98827e-09	5.98001e-07	-0.354098	0.619174	0.366531	0.720629	51	127	Atad3a	ENSMUSG00000029036	2817	downstream	0.757595	5.98001e-07	0.757595	0.8083	252
5	88990602	88994932	5_88990602_88994932	5.03414e-09	6.01406e-07	-0.278062	0.313756	0.129807	0.407869	66	129	Slc4a4	ENSMUSG00000060961	103784	downstream	2.30885e-58	6.01406e-07	2.30885e-58	5.01444e-55	246
4	141476766	141480476	4_141476766_141480476	5.22171e-09	6.19511e-07	-0.19092	0.64963	0.51855	0.70947	84	184	Spen	ENSMUSG00000040761	58121	downstream	0.633761	6.19511e-07	0.633761	0.701005	284
5	45498512	45502302	5_45498512_45502302	5.60558e-09	6.60498e-07	-0.260269	0.690467	0.507315	0.767584	72	171	Lap3	ENSMUSG00000039682	5138	downstream	4.67762e-18	6.60498e-07	4.67762e-18	8.30437e-17	263
8	3210195	3212745	8_3210195_3212745	5.79464e-09	6.80445e-07	-0.260313	0.626777	0.454872	0.715185	54	105	Insr	ENSMUSG00000005534	66872	downstream	0.0232782	6.80445e-07	0.0232782	0.0402787	209
10	128934334	128937604	10_128934334_128937604	6.4467e-09	7.54439e-07	-0.291821	0.518079	0.314041	0.605862	74	172	Itga7	ENSMUSG00000025348	516	downstream	3.46623e-19	7.54439e-07	3.46623e-19	6.80247e-18	124
19	44305210	44308990	19_44305210_44308990	6.99417e-09	8.12978e-07	-0.2215	0.425596	0.269133	0.490633	69	166	Scd2	ENSMUSG00000025203	11536	downstream	3.42618e-17	8.12978e-07	3.42618e-17	5.6658e-16	353
15	8651665	8658055	15_8651665_8658055	8.26669e-09	9.56362e-07	-0.244425	0.527118	0.360547	0.604971	86	184	Slc1a3	ENSMUSG00000005360	52709	downstream	7.33384e-50	9.56362e-07	7.33384e-50	3.53953e-47	402
X	10513886	10518366	X_10513886_10518366	8.50951e-09	9.79192e-07	-0.328787	0.319941	0.0837698	0.412557	40	102	Tspan7	ENSMUSG00000058254	28728	downstream	2.38723e-48	9.79192e-07	2.38723e-48	9.72125e-46	403
8	36493315	36496725	8_36493315_36496725	8.85192e-09	1.0152e-06	-0.270914	0.572903	0.403095	0.67401	78	131	Trmt9b	ENSMUSG00000039620	35741	downstream	1.50886e-18	1.0152e-06	1.50886e-18	2.79687e-17	67
13	42078941	42081301	13_42078941_42081301	9.05195e-09	1.03469e-06	-0.298585	0.608964	0.402385	0.70097	53	119	Hivep1	ENSMUSG00000021366	26920	downstream	0.00116412	1.03469e-06	0.00116412	0.00274713	161
1	135732039	135734969	1_135732039_135734969	9.13614e-09	1.04085e-06	-0.298862	0.320151	0.103889	0.402751	55	144	Csrp1	ENSMUSG00000026421	2892	downstream	5.72772e-24	1.04085e-06	5.72772e-24	1.7856e-22	368
9	65017132	65020672	9_65017132_65020672	9.87935e-09	1.11081e-06	-0.273448	0.347924	0.155549	0.428997	59	140	Hacd3	ENSMUSG00000033629	1021	downstream	5.19756e-20	1.11081e-06	5.19756e-20	1.11032e-18	281
11	55395612	55398892	11_55395612_55398892	1.01449e-08	1.13185e-06	-0.228188	0.702645	0.544823	0.773011	70	157	Sparc	ENSMUSG00000018593	21188	downstream	9.36026e-17	1.13185e-06	9.36026e-17	1.47133e-15	230
13	101709591	101714441	13_101709591_101714441	1.01651e-08	1.13185e-06	-0.271613	0.721234	0.530839	0.802452	61	143	Pik3r1	ENSMUSG00000041417	53776	downstream	0.000329406	1.13185e-06	0.000329406	0.000879969	307
8	71577585	71583075	8_71577585_71583075	1.05436e-08	1.1702e-06	-0.241548	0.39986	0.233415	0.474964	74	164	Slc27a1	ENSMUSG00000031808	8658	downstream	9.95033e-40	1.1702e-06	9.95033e-40	1.43233e-37	322
5	30157852	30160482	5_30157852_30160482	1.06041e-08	1.17313e-06	-0.370609	0.699526	0.443707	0.814316	35	78	Hadhb	ENSMUSG00000059447	2604	downstream	6.76723e-11	1.17313e-06	6.76723e-11	5.83998e-10	300
16	21205804	21209314	16_21205804_21209314	1.08449e-08	1.19593e-06	-0.257431	0.339361	0.153509	0.41094	57	148	Ephb3	ENSMUSG00000005958	1049	downstream	8.01147e-18	1.19593e-06	8.01147e-18	1.39197e-16	156
13	24185361	24188141	13_24185361_24188141	1.10119e-08	1.20991e-06	-0.41086	0.62637	0.353401	0.764261	49	97	Carmil1	ENSMUSG00000021338	92654	downstream	1.68232e-33	1.20991e-06	1.68232e-33	1.43283e-31	201
14	51922590	51925060	14_51922590_51925060	1.1042e-08	1.20991e-06	-0.355031	0.470985	0.241866	0.596897	61	111	Rnase13	ENSMUSG00000068392	0	at TSS	NA	1.20991e-06	NA	NA	NA
4	44988136	44991176	4_44988136_44991176	1.11222e-08	1.21359e-06	-0.256997	0.716776	0.537839	0.794835	65	149	Grhpr	ENSMUSG00000035637	6741	downstream	4.26211e-15	1.21359e-06	4.26211e-15	5.73173e-14	57
19	23151950	23155560	19_23151950_23155560	1.11462e-08	1.21359e-06	-0.339228	0.620857	0.384367	0.723595	53	122	Klf9	ENSMUSG00000033863	10724	downstream	1.3888e-18	1.21359e-06	1.3888e-18	2.59277e-17	237
2	34497357	34499737	2_34497357_34499737	1.15742e-08	1.25227e-06	-0.368327	0.744357	0.497903	0.86623	45	91	Mapkap1	ENSMUSG00000038696	65332	downstream	0.520408	1.25227e-06	0.520408	0.595726	192
13	101724581	101726691	13_101724581_101726691	1.21464e-08	1.31006e-06	-0.462071	0.672989	0.341246	0.803316	33	84	Pik3r1	ENSMUSG00000041417	41526	downstream	0.000329406	1.31006e-06	0.000329406	0.000879969	307
6	94619561	94622951	6_94619561_94622951	1.23041e-08	1.31935e-06	-0.278419	0.521614	0.331318	0.609737	69	149	Lrig1	ENSMUSG00000030029	77194	downstream	4.47226e-15	1.31935e-06	4.47226e-15	6.00805e-14	124
X	10564246	10571456	X_10564246_10571456	1.24588e-08	1.33123e-06	-0.427113	0.500799	0.190171	0.617284	39	104	Tspan7	ENSMUSG00000058254	79088	downstream	2.38723e-48	1.33123e-06	2.38723e-48	9.72125e-46	403
10	18389884	18391924	10_18389884_18391924	1.25904e-08	1.34113e-06	-0.369323	0.624111	0.377896	0.747218	49	98	Nhsl1	ENSMUSG00000039835	15751	upstream	2.60534e-05	1.34113e-06	2.60534e-05	8.82509e-05	154
1	131838039	131840789	1_131838039_131840789	1.30914e-08	1.3902e-06	-0.220516	0.326834	0.174647	0.395163	66	147	Slc41a1	ENSMUSG00000013275	10062	downstream	3.37023e-30	1.3902e-06	3.37023e-30	1.94325e-28	177
8	18724555	18727895	8_18724555_18727895	1.34045e-08	1.41906e-06	-0.257499	0.52607	0.353244	0.610743	73	149	Angpt2	ENSMUSG00000031465	13667	downstream	NA	1.41906e-06	NA	NA	NA
18	65647643	65650363	18_65647643_65650363	1.42827e-08	1.5074e-06	-0.352503	0.446946	0.196483	0.548986	44	108	Zfp532	ENSMUSG00000042439	66798	downstream	0.164324	1.5074e-06	0.164324	0.223915	226
12	70341678	70344848	12_70341678_70344848	1.46458e-08	1.54099e-06	-0.247111	0.200458	0.0182927	0.265404	41	115	Trim9	ENSMUSG00000021071	2478	downstream	2.29533e-33	1.54099e-06	2.29533e-33	1.92971e-31	304
7	92760326	92762686	7_92760326_92762686	1.50925e-08	1.58315e-06	-0.402611	0.604484	0.316905	0.719516	40	100	Rab30	ENSMUSG00000030643	18723	downstream	1.69691e-12	1.58315e-06	1.69691e-12	1.75495e-11	162
9	57749512	57751992	9_57749512_57751992	1.53866e-08	1.60909e-06	-0.38125	0.628623	0.366981	0.748231	48	105	Clk3	ENSMUSG00000032316	13868	downstream	0.133227	1.60909e-06	0.133227	0.186537	257
10	18417254	18419994	10_18417254_18419994	1.5785e-08	1.64078e-06	-0.322798	0.59256	0.366602	0.6894	57	133	Nhsl1	ENSMUSG00000039835	9579	downstream	2.60534e-05	1.64078e-06	2.60534e-05	8.82509e-05	154
17	8173165	8177035	17_8173165_8177035	1.60917e-08	1.65764e-06	-0.30125	0.548956	0.341747	0.642997	59	130	Fgfr1op	ENSMUSG00000069135	7625	downstream	0.384532	1.65764e-06	0.384532	0.463401	104
10	70559854	70563554	10_70559854_70563554	1.61966e-08	1.66346e-06	-0.364922	0.624213	0.367341	0.732263	53	126	Phyhipl	ENSMUSG00000037747	35737	downstream	2.86227e-17	1.66346e-06	2.86227e-17	4.74533e-16	191
6	55470321	55472851	6_55470321_55472851	1.64126e-08	1.67565e-06	-0.348103	0.67152	0.411988	0.760091	43	126	Adcyap1r1	ENSMUSG00000029778	18343	downstream	5.73337e-18	1.67565e-06	5.73337e-18	1.01373e-16	254
4	109198106	109201386	4_109198106_109201386	1.64771e-08	1.67725e-06	-0.235773	0.563214	0.403023	0.638797	67	142	Osbpl9	ENSMUSG00000028559	886	downstream	5.12399e-05	1.67725e-06	5.12399e-05	0.000163413	307
13	51774031	51777261	13_51774031_51777261	1.66713e-08	1.69201e-06	-0.273794	0.623867	0.424109	0.697903	53	143	Sema4d	ENSMUSG00000021451	16486	downstream	5.6317e-17	1.69201e-06	5.6317e-17	9.07128e-16	193
17	10211355	10221405	17_10211355_10221405	1.71933e-08	1.73476e-06	-0.353831	0.467053	0.219007	0.572838	58	136	Qk	ENSMUSG00000062078	97975	downstream	6.95869e-17	1.73476e-06	6.95869e-17	1.10854e-15	336
7	27626436	27628586	7_27626436_27628586	1.78495e-08	1.79463e-06	-0.350958	0.618754	0.384783	0.73574	46	92	Akt2	ENSMUSG00000004056	20578	downstream	0.000360452	1.79463e-06	0.000360452	0.000951663	306
5	112377052	112379972	5_112377052_112379972	1.79245e-08	1.79463e-06	-0.27118	0.637598	0.455376	0.726556	62	127	Hps4	ENSMUSG00000042328	33957	downstream	0.0400102	1.79463e-06	0.0400102	0.0651064	163
12	15801928	15804188	12_15801928_15804188	1.8869e-08	1.87092e-06	-0.433106	0.373853	0.103659	0.536765	41	68	Trib2	ENSMUSG00000020601	12597	downstream	6.65089e-15	1.87092e-06	6.65089e-15	8.74548e-14	203
6	113676331	113679261	6_113676331_113679261	1.95246e-08	1.93035e-06	-0.178905	0.45234	0.325717	0.504623	64	155	Irak2	ENSMUSG00000060477	37864	downstream	3.01871e-19	1.93035e-06	3.01871e-19	6.01479e-18	166
15	82157075	82160025	15_82157075_82160025	2.22787e-08	2.18382e-06	-0.270038	0.5924	0.41031	0.680348	71	147	Srebf2	ENSMUSG00000022463	9894	downstream	3.06356e-07	2.18382e-06	3.06356e-07	1.50988e-06	365
16	91807874	91809894	16_91807874_91809894	2.28142e-08	2.22364e-06	-0.345373	0.71799	0.48156	0.826934	47	102	Itsn1	ENSMUSG00000022957	78521	downstream	2.34689e-06	2.22364e-06	2.34689e-06	9.8367e-06	296
13	63556171	63562341	13_63556171_63562341	2.29339e-08	2.229e-06	-0.217069	0.45116	0.297841	0.514909	79	190	Ptch1	ENSMUSG00000021466	3394	downstream	2.83242e-13	2.229e-06	2.83242e-13	3.19008e-12	295
13	48928831	48932281	13_48928831_48932281	2.35e-08	2.27118e-06	-0.276707	0.635217	0.436624	0.713331	59	150	Fam120a	ENSMUSG00000038014	35736	downstream	0.000271792	2.27118e-06	0.000271792	0.00074079	250
12	70290348	70294278	12_70290348_70294278	2.36134e-08	2.27329e-06	-0.194886	0.264337	0.131706	0.326592	69	147	Trim9	ENSMUSG00000021071	53048	downstream	2.29533e-33	2.27329e-06	2.29533e-33	1.92971e-31	304
1	135750369	135752729	1_135750369_135752729	2.4222e-08	2.31495e-06	-0.276123	0.616744	0.412263	0.688387	48	137	Csrp1	ENSMUSG00000026421	21222	downstream	5.72772e-24	2.31495e-06	5.72772e-24	1.7856e-22	368
2	10076527	10079687	2_10076527_10079687	2.60789e-08	2.48551e-06	-0.288631	0.579609	0.387188	0.675819	63	126	Atp5c1	ENSMUSG00000025781	823	downstream	0.790754	2.48551e-06	0.790754	0.836593	339
2	31128057	31139237	2_31128057_31139237	2.76229e-08	2.61816e-06	-0.164837	0.606827	0.494758	0.659595	105	223	Fnbp1	ENSMUSG00000075415	2771	downstream	1.86847e-39	2.61816e-06	1.86847e-39	2.59021e-37	297
10	60293964	60297564	10_60293964_60297564	2.883e-08	2.71761e-06	-0.183089	0.689699	0.571454	0.754542	85	155	Psap	ENSMUSG00000004207	16336	downstream	7.906e-26	2.71761e-06	7.906e-26	2.91026e-24	425
19	4744330	4748500	19_4744330_4748500	2.98686e-08	2.80781e-06	-0.218757	0.579366	0.429361	0.648118	77	168	Sptbn2	ENSMUSG00000067889	33163	downstream	0.0164592	2.80781e-06	0.0164592	0.0296242	84
3	62340975	62345055	3_62340975_62345055	3.04496e-08	2.85463e-06	-0.362435	0.321477	0.0782313	0.440667	49	100	Arhgef26	ENSMUSG00000036885	2631	downstream	8.85921e-18	2.85463e-06	8.85921e-18	1.52906e-16	165
8	11530355	11532805	8_11530355_11532805	3.06737e-08	2.85807e-06	-0.29566	0.694648	0.489617	0.785277	61	138	Cars2	ENSMUSG00000056228	17978	downstream	0.0296361	2.85807e-06	0.0296361	0.0499531	268
17	86787325	86789815	17_86787325_86789815	3.07355e-08	2.85807e-06	-0.278958	0.613312	0.417625	0.696583	60	141	Epas1	ENSMUSG00000024140	33625	downstream	2.00263e-33	2.85807e-06	2.00263e-33	1.69456e-31	177
4	46934546	46936576	4_46934546_46936576	3.22962e-08	2.9951e-06	-0.275558	0.588896	0.393293	0.668851	56	137	Gabbr2	ENSMUSG00000039809	55297	downstream	2.37661e-31	2.9951e-06	2.37661e-31	1.54848e-29	105
16	10546004	10550154	16_10546004_10550154	3.24547e-08	3.00171e-06	-0.306695	0.524145	0.309921	0.616615	60	139	Clec16a	ENSMUSG00000068663	617	downstream	0.0167039	3.00171e-06	0.0167039	0.0300108	144
10	20484904	20488984	10_20484904_20488984	3.25681e-08	3.00412e-06	-0.299828	0.60671	0.399877	0.699705	58	129	Pde7b	ENSMUSG00000019990	236094	downstream	7.00058e-11	3.00412e-06	7.00058e-11	6.00638e-10	50
16	91860014	91863284	16_91860014_91863284	3.40953e-08	3.12823e-06	-0.236444	0.530994	0.361155	0.597598	60	153	Atp5o	ENSMUSG00000116933	63698	downstream	0.00199688	3.12823e-06	0.00199688	0.00448336	393
6	114158701	114160951	6_114158701_114160951	3.49584e-08	3.19888e-06	-0.251933	0.259546	0.088422	0.340355	51	108	Slc6a11	ENSMUSG00000030307	27460	downstream	1.42047e-49	3.19888e-06	1.42047e-49	6.61078e-47	229
6	94683261	94688161	6_94683261_94688161	3.60174e-08	3.28704e-06	-0.262928	0.55664	0.3789	0.641828	81	169	Lrig1	ENSMUSG00000030029	11984	downstream	4.47226e-15	3.28704e-06	4.47226e-15	6.00805e-14	124
6	22879451	22890001	6_22879451_22890001	3.91755e-08	3.55639e-06	-0.20343	0.345908	0.20123	0.40466	80	197	Ptprz1	ENSMUSG00000068748	3949	downstream	1.22691e-21	3.55639e-06	1.22691e-21	3.06281e-20	402
1	64083509	64086029	1_64083509_64086029	4.09368e-08	3.7065e-06	-0.466267	0.70303	0.356863	0.823129	34	98	Klf7	ENSMUSG00000025959	35462	downstream	0.340271	3.7065e-06	0.340271	0.419377	341
13	96665041	96668801	13_96665041_96668801	4.33725e-08	3.90648e-06	-0.228131	0.556946	0.403121	0.631252	57	118	Hmgcr	ENSMUSG00000021670	2135	downstream	1.93314e-07	3.90648e-06	1.93314e-07	9.90593e-07	248
3	115707315	115712755	3_115707315_115712755	4.39357e-08	3.94687e-06	-0.107918	0.093553	0.0187462	0.126664	81	183	S1pr1	ENSMUSG00000045092	2317	downstream	4.7087e-49	3.94687e-06	4.7087e-49	2.0453e-46	222
8	102733805	102738455	8_102733805_102738455	4.46136e-08	3.99733e-06	-0.355661	0.485645	0.247849	0.603509	57	115	Cdh11	ENSMUSG00000031673	47187	downstream	2.53864e-20	3.99733e-06	2.53864e-20	5.61648e-19	145
13	24992311	24994351	13_24992311_24994351	4.5308e-08	4.04901e-06	-0.356682	0.522851	0.278333	0.635015	50	109	Mrs2	ENSMUSG00000021339	26028	downstream	1.29322e-15	4.04901e-06	1.29322e-15	1.80235e-14	213
6	94631401	94637281	6_94631401_94637281	4.86328e-08	4.30144e-06	-0.206577	0.564623	0.425303	0.631881	84	174	Lrig1	ENSMUSG00000030029	62864	downstream	4.47226e-15	4.30144e-06	4.47226e-15	6.00805e-14	124
2	102765557	102769387	2_102765557_102769387	5.18104e-08	4.57074e-06	-0.284763	0.569372	0.369591	0.654353	57	134	Slc1a2	ENSMUSG00000005089	106898	downstream	2.71709e-48	4.57074e-06	2.71709e-48	1.07292e-45	405
4	82533486	82541696	4_82533486_82541696	5.3923e-08	4.73285e-06	-0.208871	0.519996	0.370905	0.579776	83	207	Nfib	ENSMUSG00000008575	28178	upstream	2.60138e-22	4.73285e-06	2.60138e-22	6.86207e-21	418
15	38050015	38056845	15_38050015_38056845	5.73322e-08	4.99385e-06	-0.216839	0.581658	0.431328	0.648167	73	165	Ubr5	ENSMUSG00000037487	21580	downstream	0.191012	4.99385e-06	0.191012	0.254586	278
10	83631314	83634364	10_83631314_83634364	5.84166e-08	5.07546e-06	-0.288947	0.666507	0.467031	0.755978	61	136	Appl2	ENSMUSG00000020263	14374	downstream	8.63195e-47	5.07546e-06	8.63195e-47	2.67816e-44	325
17	90626335	90632115	17_90626335_90632115	5.88888e-08	5.1036e-06	-0.328768	0.490148	0.256217	0.584985	45	111	Nrxn1	ENSMUSG00000024109	460956	downstream	3.60298e-34	5.1036e-06	3.60298e-34	3.26044e-32	370
1	87291669	87294489	1_87291669_87294489	6.00067e-08	5.18742e-06	-0.280612	0.520084	0.331129	0.611742	65	134	Efhd1	ENSMUSG00000026255	27306	downstream	4.35426e-11	5.18742e-06	4.35426e-11	3.82605e-10	70
8	121593195	121595535	8_121593195_121595535	6.05594e-08	5.22207e-06	-0.313899	0.723191	0.502222	0.816121	45	107	Map1lc3b	ENSMUSG00000031812	2834	downstream	0.529721	5.22207e-06	0.529721	0.604501	381
12	86684888	86686908	12_86684888_86686908	6.08622e-08	5.23506e-06	-0.323948	0.527411	0.318842	0.64279	52	94	Vash1	ENSMUSG00000021256	6188	downstream	0.474538	5.23506e-06	0.474538	0.551924	77
16	17492794	17495154	16_17492794_17495154	6.12832e-08	5.24805e-06	-0.379744	0.727166	0.465813	0.845557	53	117	Aifm3	ENSMUSG00000022763	3131	downstream	4.8056e-50	5.24805e-06	4.8056e-50	2.40853e-47	163
1	156447849	156451209	1_156447849_156451209	6.14708e-08	5.24805e-06	-0.197436	0.350689	0.214892	0.412328	64	141	Soat1	ENSMUSG00000026600	15595	downstream	3.34727e-23	5.24805e-06	3.34727e-23	9.5654e-22	229
4	102580906	102584336	4_102580906_102584336	6.40184e-08	5.44009e-06	-0.323006	0.607294	0.388244	0.711251	56	118	Pde4b	ENSMUSG00000028525	325903	downstream	1.80532e-18	5.44009e-06	1.80532e-18	3.32747e-17	182
8	127602595	127604935	8_127602595_127604935	6.55982e-08	5.54046e-06	-0.335614	0.721412	0.5	0.835614	49	95	Pard3	ENSMUSG00000025812	538702	downstream	0.923834	5.54046e-06	0.923834	0.943676	175
17	37066475	37068765	17_37066475_37068765	6.5701e-08	5.54046e-06	-0.23948	0.532446	0.379128	0.618608	68	121	Gabbr1	ENSMUSG00000024462	20509	downstream	3.14256e-29	5.54046e-06	3.14256e-29	1.6186e-27	363
5	113009642	113012322	5_113009642_113012322	6.69674e-08	5.63345e-06	-0.284544	0.634158	0.452111	0.736655	67	119	Grk3	ENSMUSG00000042249	3192	downstream	2.60927e-17	5.63345e-06	2.60927e-17	4.34245e-16	316
7	92782116	92785616	7_92782116_92785616	6.74977e-08	5.66421e-06	-0.219926	0.400803	0.245375	0.465301	61	147	Rab30	ENSMUSG00000030643	40513	downstream	1.69691e-12	5.66421e-06	1.69691e-12	1.75495e-11	162
11	117311012	117313122	11_117311012_117313122	6.80691e-08	5.69826e-06	-0.227088	0.332967	0.18003	0.407118	64	132	Septin9	ENSMUSG00000059248	18598	upstream	0.0934553	5.69826e-06	0.0934553	0.137451	107
6	82042891	82045311	6_82042891_82045311	6.89526e-08	5.75821e-06	-0.285558	0.595341	0.404313	0.689871	48	97	Eva1a	ENSMUSG00000035104	1268	downstream	2.09755e-44	5.75821e-06	2.09755e-44	5.25638e-42	118
9	80259782	80263282	9_80259782_80263282	7.00115e-08	5.83248e-06	-0.383945	0.631537	0.371875	0.75582	56	117	Myo6	ENSMUSG00000033577	94751	downstream	1.38853e-29	5.83248e-06	1.38853e-29	7.35528e-28	319
8	13341855	13345705	8_13341855_13345705	7.2945e-08	6.06219e-06	-0.260121	0.528748	0.35167	0.611791	68	145	Tfdp1	ENSMUSG00000038482	2181	downstream	0.0245244	6.06219e-06	0.0245244	0.0421494	132
2	162645147	162647397	2_162645147_162647397	7.71162e-08	6.36273e-06	-0.471449	0.709694	0.392188	0.863636	32	66	Ptprt	ENSMUSG00000053141	13750	downstream	3.0917e-23	6.36273e-06	3.0917e-23	8.87399e-22	139
8	104309545	104311925	8_104309545_104311925	7.81905e-08	6.43594e-06	-0.247127	0.693786	0.523959	0.771086	66	145	Cmtm1	ENSMUSG00000110430	0	at TSS	NA	6.43594e-06	NA	NA	NA
2	32218877	32221637	2_32218877_32221637	7.87391e-08	6.46562e-06	-0.230989	0.733123	0.574386	0.805375	66	145	Prrc2b	ENSMUSG00000039262	67795	downstream	2.61257e-05	6.46562e-06	2.61257e-05	8.84731e-05	346
15	25762965	25770905	15_25762965_25770905	8.24415e-08	6.75353e-06	-0.180335	0.327896	0.203279	0.383614	93	208	Myo10	ENSMUSG00000022272	140440	downstream	2.04852e-10	6.75353e-06	2.04852e-10	1.65392e-09	308
11	97533012	97536652	11_97533012_97536652	8.66344e-08	7.06214e-06	-0.224854	0.602704	0.440558	0.665412	70	181	Srcin1	ENSMUSG00000038453	38563	downstream	1.70707e-13	7.06214e-06	1.70707e-13	1.9599e-12	161
11	114792452	114795332	11_114792452_114795332	8.74956e-08	7.08323e-06	-0.189421	0.197245	0.0668395	0.25626	62	137	Btbd17	ENSMUSG00000000202	565	downstream	3.61477e-29	7.08323e-06	3.61477e-29	1.84722e-27	274
2	150788507	150792507	2_150788507_150792507	9.05409e-08	7.26402e-06	-0.245425	0.485094	0.313619	0.559043	69	160	Pygb	ENSMUSG00000033059	1772	downstream	6.10545e-33	7.26402e-06	6.10545e-33	4.68001e-31	298
7	101381496	101383586	7_101381496_101383586	9.06347e-08	7.26402e-06	-0.285691	0.649732	0.446118	0.731809	52	129	Arap1	ENSMUSG00000032812	3306	downstream	8.40659e-12	7.26402e-06	8.40659e-12	7.9728e-11	156
18	53901713	53905413	18_53901713_53905413	9.06358e-08	7.26402e-06	-0.245356	0.65485	0.482192	0.727548	48	114	Csnk1g3	ENSMUSG00000073563	39525	downstream	0.895092	7.26402e-06	0.895092	0.921905	143
3	53164765	53167465	3_53164765_53167465	9.07844e-08	7.26402e-06	-0.278334	0.368204	0.171631	0.449965	47	113	Lhfp	ENSMUSG00000048332	123237	downstream	7.99535e-05	7.26402e-06	7.99535e-05	0.000244514	173
17	10270795	10280965	17_10270795_10280965	9.12291e-08	7.28267e-06	-0.283285	0.399679	0.201768	0.485053	66	153	Qk	ENSMUSG00000062078	38415	downstream	6.95869e-17	7.28267e-06	6.95869e-17	1.10854e-15	336
6	82046031	82048311	6_82046031_82048311	9.14999e-08	7.28737e-06	-0.266451	0.444387	0.266753	0.533204	69	138	Eva1a	ENSMUSG00000035104	4408	downstream	2.09755e-44	7.28737e-06	2.09755e-44	5.25638e-42	118
17	65726635	65730545	17_65726635_65730545	9.18291e-08	7.2967e-06	-0.235873	0.645709	0.47146	0.707333	58	164	Rab31	ENSMUSG00000056515	42207	downstream	1.09849e-09	7.2967e-06	1.09849e-09	8.00586e-09	206
4	8863956	8868846	4_8863956_8868846	9.33123e-08	7.38046e-06	-0.215143	0.721454	0.572794	0.787936	72	161	Chd7	ENSMUSG00000041235	173035	downstream	1.69485e-16	7.38046e-06	1.69485e-16	2.58311e-15	372
12	88838228	88842628	12_88838228_88842628	9.60964e-08	7.58324e-06	-0.27521	0.602785	0.416872	0.692082	61	127	Nrxn3	ENSMUSG00000066392	43724	downstream	2.52598e-09	7.58324e-06	2.52598e-09	1.74806e-08	165
18	38192253	38194563	18_38192253_38194563	9.70188e-08	7.6298e-06	-0.264623	0.480847	0.306096	0.570719	54	105	Pcdh1	ENSMUSG00000051375	15199	downstream	3.11869e-13	7.6298e-06	3.11869e-13	3.49138e-12	121
18	82988823	82991043	18_82988823_82991043	9.713e-08	7.6298e-06	-0.338347	0.537975	0.316667	0.655014	55	104	Zfp516	ENSMUSG00000058881	74191	downstream	0.0760703	7.6298e-06	0.0760703	0.114677	147
11	20322872	20325152	11_20322872_20325152	9.83401e-08	7.70726e-06	-0.343035	0.59913	0.357246	0.700281	46	110	Slc1a4	ENSMUSG00000020142	7561	downstream	1.39517e-32	7.70726e-06	1.39517e-32	1.02137e-30	208
15	91687525	91690015	15_91687525_91690015	9.93444e-08	7.76828e-06	-0.2718	0.730547	0.540919	0.812719	52	120	Lrrk2	ENSMUSG00000036273	14350	downstream	NA	7.76828e-06	NA	NA	NA
6	71223561	71225811	6_71223561_71225811	1.05836e-07	8.23844e-06	-0.306047	0.660699	0.45017	0.756217	49	108	Smyd1	ENSMUSG00000055027	36442	downstream	NA	8.23844e-06	NA	NA	NA
8	64660025	64668555	8_64660025_64668555	1.06744e-07	8.29034e-06	-0.184779	0.470281	0.335442	0.520221	70	189	Cpe	ENSMUSG00000037852	24499	downstream	1.86202e-25	8.29034e-06	1.86202e-25	6.59347e-24	394
17	86765205	86767835	17_86765205_86767835	1.11762e-07	8.66059e-06	-0.26273	0.557829	0.375002	0.637732	59	135	Epas1	ENSMUSG00000024140	11505	downstream	2.00263e-33	8.66059e-06	2.00263e-33	1.69456e-31	177
13	63549431	63552151	13_63549431_63552151	1.12553e-07	8.70221e-06	-0.26601	0.495875	0.314762	0.580771	60	128	Ptch1	ENSMUSG00000021466	13584	downstream	2.83242e-13	8.70221e-06	2.83242e-13	3.19008e-12	295
12	53907168	53909618	12_53907168_53909618	1.18433e-07	9.13634e-06	-0.362181	0.677386	0.423859	0.78604	48	112	Npas3	ENSMUSG00000021010	658491	downstream	8.77971e-24	9.13634e-06	8.77971e-24	2.69831e-22	136
5	143891872	143894012	5_143891872_143894012	1.20209e-07	9.23192e-06	-0.375916	0.593284	0.331439	0.707355	44	101	Ankrd61	ENSMUSG00000029607	1055	downstream	NA	9.23192e-06	NA	NA	NA
11	97821142	97824432	11_97821142_97824432	1.36306e-07	1.03756e-05	-0.279002	0.621346	0.441292	0.720294	61	111	Lasp1	ENSMUSG00000038366	21577	downstream	0.000600558	1.03756e-05	0.000600558	0.00151254	189
5	28072292	28075632	5_28072292_28075632	1.38587e-07	1.05136e-05	-0.294681	0.577939	0.378787	0.673467	59	123	Insig1	ENSMUSG00000045294	929	downstream	2.75957e-11	1.05136e-05	2.75957e-11	2.47658e-10	296
9	77963912	77965992	9_77963912_77965992	1.47502e-07	1.11049e-05	-0.278055	0.372751	0.186802	0.464857	53	107	Elovl5	ENSMUSG00000032349	46548	downstream	1.07016e-19	1.11049e-05	1.07016e-19	2.22057e-18	191
7	73417506	73419686	7_73417506_73419686	1.53911e-07	1.15621e-05	-0.257976	0.482063	0.297617	0.555592	59	148	Rgma	ENSMUSG00000070509	41986	downstream	6.5907e-19	1.15621e-05	6.5907e-19	1.26859e-17	210
10	84776954	84779334	10_84776954_84779334	1.57825e-07	1.18304e-05	-0.308827	0.395359	0.182122	0.490948	52	116	Rfx4	ENSMUSG00000020037	20892	downstream	1.83653e-19	1.18304e-05	1.83653e-19	3.75107e-18	131
2	167621267	167623307	2_167621267_167623307	1.62707e-07	1.21698e-05	-0.290225	0.70918	0.511976	0.802201	50	106	Ube2v1	ENSMUSG00000078923	8788	downstream	0.00264642	1.21698e-05	0.00264642	0.0057755	257
15	81853945	81855995	15_81853945_81855995	1.67925e-07	1.25057e-05	-0.37119	0.488783	0.227381	0.598571	42	100	Tob2	ENSMUSG00000048546	2490	downstream	6.69115e-08	1.25057e-05	6.69115e-08	3.70401e-07	156
4	97912766	97915086	4_97912766_97915086	1.73971e-07	1.28627e-05	-0.370687	0.588506	0.330303	0.70099	44	101	Nfia	ENSMUSG00000028565	135158	downstream	0.165477	1.28627e-05	0.165477	0.22513	425
13	119704751	119710501	13_119704751_119710501	1.74215e-07	1.28627e-05	-0.2157	0.482993	0.334034	0.549734	69	154	Hmgcs1	ENSMUSG00000093930	14305	downstream	5.81296e-07	1.28627e-05	5.81296e-07	2.73066e-06	317
12	90729468	90738888	12_90729468_90738888	1.91604e-07	1.40151e-05	-0.145778	0.444836	0.343703	0.489481	98	222	Dio2	ENSMUSG00000007682	0	at TSS	5.1845e-21	1.40151e-05	5.1845e-21	1.22169e-19	157
14	57723410	57725690	14_57723410_57725690	1.9186e-07	1.40151e-05	-0.324929	0.600482	0.378579	0.703508	52	112	Lats2	ENSMUSG00000021959	20433	downstream	1.76896e-05	1.40151e-05	1.76896e-05	6.21832e-05	54
2	150804967	150807517	2_150804967_150807517	1.93079e-07	1.40743e-05	-0.268527	0.565426	0.38212	0.650647	53	114	Pygb	ENSMUSG00000033059	18232	downstream	6.10545e-33	1.40743e-05	6.10545e-33	4.68001e-31	298
11	54005922	54008732	11_54005922_54008732	2.01625e-07	1.46353e-05	-0.238893	0.458738	0.305164	0.544057	75	135	Slc22a4	ENSMUSG00000020334	19358	downstream	NA	1.46353e-05	NA	NA	NA
6	113639031	113641391	6_113639031_113641391	2.05241e-07	1.48664e-05	-0.281249	0.619853	0.422143	0.703392	60	142	Irak2	ENSMUSG00000060477	564	downstream	3.01871e-19	1.48664e-05	3.01871e-19	6.01479e-18	166
3	8929135	8931335	3_8929135_8931335	2.07216e-07	1.49779e-05	-0.420531	0.728922	0.444444	0.864976	33	69	Tpd52	ENSMUSG00000027506	32713	downstream	0.17348	1.49779e-05	0.17348	0.234139	136
9	43091762	43094982	9_43091762_43094982	2.15359e-07	1.54713e-05	-0.331853	0.740753	0.504365	0.836218	42	104	Arhgef12	ENSMUSG00000059495	11005	downstream	8.22899e-19	1.54713e-05	8.22899e-19	1.57232e-17	326
8	124651865	124661855	8_124651865_124661855	2.20034e-07	1.57391e-05	-0.166468	0.455944	0.342208	0.508676	102	220	2310022B05Rik	ENSMUSG00000031983	1514	downstream	1.33554e-08	1.57391e-05	1.33554e-08	8.30314e-08	320
8	93870635	93877235	8_93870635_93877235	2.2155e-07	1.58146e-05	-0.286117	0.616556	0.415066	0.701183	63	150	Gnao1	ENSMUSG00000031748	59797	downstream	2.33867e-31	1.58146e-05	2.33867e-31	1.53142e-29	406
13	24988551	24990571	13_24988551_24990571	2.39363e-07	1.69804e-05	-0.315075	0.655637	0.454082	0.769157	49	87	Mrs2	ENSMUSG00000021339	29808	downstream	1.29322e-15	1.69804e-05	1.29322e-15	1.80235e-14	213
18	35975413	35978893	18_35975413_35978893	2.54689e-07	1.79935e-05	-0.223537	0.450082	0.299645	0.523182	69	142	Psd2	ENSMUSG00000024347	10583	downstream	1.80457e-24	1.79935e-05	1.80457e-24	5.95324e-23	273
8	40891505	40894045	8_40891505_40894045	2.5753e-07	1.81569e-05	-0.292149	0.424334	0.243598	0.535747	45	73	Slc7a2	ENSMUSG00000031596	29093	downstream	8.93489e-21	1.81569e-05	8.93489e-21	2.05345e-19	286
13	101742821	101748001	13_101742821_101748001	2.60869e-07	1.83547e-05	-0.213638	0.758601	0.616841	0.830479	72	142	Pik3r1	ENSMUSG00000041417	20216	downstream	0.000329406	1.83547e-05	0.000329406	0.000879969	307
11	115232242	115235612	11_115232242_115235612	2.6426e-07	1.85554e-05	-0.207909	0.465131	0.322642	0.530551	73	159	Tmem104	ENSMUSG00000045980	44755	downstream	3.17753e-16	1.85554e-05	3.17753e-16	4.72675e-15	59
14	8299080	8301980	14_8299080_8301980	2.79058e-07	1.95148e-05	-0.2805	0.560059	0.361313	0.641812	58	141	Fam107a	ENSMUSG00000021750	7799	downstream	3.06907e-45	1.95148e-05	3.06907e-45	8.16185e-43	218
6	36793991	36800461	6_36793991_36800461	2.79632e-07	1.95152e-05	-0.258057	0.322505	0.14233	0.400387	67	155	Ptn	ENSMUSG00000029838	9759	downstream	2.32054e-30	1.95152e-05	2.32054e-30	1.34995e-28	372
5	57720862	57726082	5_57720862_57726082	2.91044e-07	2.02706e-05	-0.277874	0.434231	0.235528	0.513402	51	128	Pcdh7	ENSMUSG00000029108	2842	downstream	3.51992e-44	2.02706e-05	3.51992e-44	8.19073e-42	95
10	84529644	84532164	10_84529644_84532164	3.0859e-07	2.1426e-05	-0.2622	0.657141	0.478541	0.740741	66	141	Ckap4	ENSMUSG00000046841	1898	downstream	1.37501e-06	2.1426e-05	1.37501e-06	6.01872e-06	216
12	53768618	53770698	12_53768618_53770698	3.09668e-07	2.14375e-05	-0.360631	0.62745	0.370847	0.731478	45	111	Npas3	ENSMUSG00000021010	519941	downstream	8.77971e-24	2.14375e-05	8.77971e-24	2.69831e-22	136
4	136145096	136147856	4_136145096_136147856	3.36415e-07	2.31958e-05	-0.189418	0.244797	0.112103	0.301521	56	131	Id3	ENSMUSG00000007872	1599	downstream	2.41986e-22	2.31958e-05	2.41986e-22	6.39618e-21	209
1	180357879	180360059	1_180357879_180360059	3.37456e-07	2.3221e-05	-0.267363	0.556494	0.366752	0.634115	54	132	Itpkb	ENSMUSG00000038855	27394	downstream	7.64065e-10	2.3221e-05	7.64065e-10	5.67647e-09	100
3	121810895	121813085	3_121810895_121813085	3.48448e-07	2.38414e-05	-0.377619	0.509293	0.262175	0.639794	47	89	Abcd3	ENSMUSG00000028127	2217	downstream	5.83421e-07	2.38414e-05	5.83421e-07	2.73855e-06	212
12	111363338	111366748	12_111363338_111366748	3.54657e-07	2.4163e-05	-0.194601	0.672541	0.538391	0.732991	73	162	Cdc42bpb	ENSMUSG00000021279	10970	downstream	0.0006577	2.4163e-05	0.0006577	0.00164029	172
12	4026808	4029938	12_4026808_4029938	3.58442e-07	2.43427e-05	-0.287856	0.671943	0.473771	0.761627	62	137	Efr3b	ENSMUSG00000020658	8977	downstream	2.36719e-13	2.43427e-05	2.36719e-13	2.68001e-12	254
7	67561246	67563606	7_67561246_67563606	3.58709e-07	2.43427e-05	-0.287879	0.520912	0.341667	0.629545	40	66	Lrrc28	ENSMUSG00000030556	81625	downstream	0.140596	2.43427e-05	0.140596	0.195503	295
2	166668507	166672187	2_166668507_166672187	3.64659e-07	2.46977e-05	-0.18498	0.300122	0.176221	0.361201	70	142	Prex1	ENSMUSG00000039621	41645	downstream	2.4287e-34	2.46977e-05	2.4287e-34	2.24456e-32	219
9	80174662	80176922	9_80174662_80176922	3.79919e-07	2.56303e-05	-0.3422	0.598186	0.360741	0.702941	45	102	Myo6	ENSMUSG00000033577	9631	downstream	1.38853e-29	2.56303e-05	1.38853e-29	7.35528e-28	319
15	35908345	35910835	15_35908345_35910835	3.94916e-07	2.659e-05	-0.261784	0.757779	0.578765	0.840549	43	93	Vps13b	ENSMUSG00000037646	537185	downstream	3.7412e-09	2.659e-05	3.7412e-09	2.52337e-08	131
5	137493812	137495992	5_137493812_137495992	3.97391e-07	2.67043e-05	-0.231361	0.68726	0.538917	0.770278	61	109	Epo	ENSMUSG00000029711	7996	upstream	NA	2.67043e-05	NA	NA	NA
9	49770762	49773632	9_49770762_49773632	4.13017e-07	2.75928e-05	-0.375334	0.571776	0.311508	0.686842	42	95	Ncam1	ENSMUSG00000039542	25293	downstream	0.000136092	2.75928e-05	0.000136092	0.000396914	389
14	54936910	54939130	14_54936910_54939130	4.2236e-07	2.81335e-05	-0.248068	0.594638	0.42395	0.672017	68	150	Cmtm5	ENSMUSG00000040759	649	downstream	1.53601e-38	2.81335e-05	1.53601e-38	1.94578e-36	225
8	64611935	64615855	8_64611935_64615855	4.27798e-07	2.84147e-05	-0.316705	0.694078	0.472224	0.788929	59	138	Cpe	ENSMUSG00000037852	77199	downstream	1.86202e-25	2.84147e-05	1.86202e-25	6.59347e-24	394
12	3856558	3858708	12_3856558_3858708	4.52075e-07	2.99117e-05	-0.287772	0.651834	0.454409	0.742181	54	118	Dnmt3a	ENSMUSG00000020661	49528	downstream	0.00211411	2.99117e-05	0.00211411	0.00471165	320
11	113774892	113777652	11_113774892_113777652	4.62126e-07	3.0518e-05	-0.31826	0.53286	0.310486	0.628746	47	109	Sdk2	ENSMUSG00000041592	288566	downstream	0.00687193	3.0518e-05	0.00687193	0.0136298	237
12	104860058	104863958	12_104860058_104863958	4.8094e-07	3.1639e-05	-0.167213	0.805494	0.691196	0.858409	75	162	Clmn	ENSMUSG00000021097	1051	downstream	2.95503e-42	3.1639e-05	2.95503e-42	5.42353e-40	257
2	143992027	143994547	2_143992027_143994547	4.90582e-07	3.22117e-05	-0.416117	0.587681	0.319919	0.736036	41	74	Rrbp1	ENSMUSG00000027422	16716	downstream	3.24069e-14	3.22117e-05	3.24069e-14	3.98767e-13	279
17	27596305	27602435	17_27596305_27602435	4.93178e-07	3.23205e-05	-0.17273	0.480383	0.362437	0.535167	85	183	Nudt3	ENSMUSG00000024213	21060	downstream	0.0282194	3.23205e-05	0.0282194	0.0478526	383
4	141655566	141657646	4_141655566_141657646	4.96981e-07	3.25079e-05	-0.278779	0.456869	0.258829	0.537608	53	130	Plekhm2	ENSMUSG00000028917	6472	downstream	0.00108524	3.25079e-05	0.00108524	0.00258202	152
2	131502797	131506237	2_131502797_131506237	4.99396e-07	3.26039e-05	-0.343987	0.588282	0.35781	0.701798	66	134	Smox	ENSMUSG00000027333	11033	downstream	2.24e-14	3.26039e-05	2.24e-14	2.79861e-13	165
2	92602037	92604797	2_92602037_92604797	5.24482e-07	3.40478e-05	-0.205315	0.408737	0.26707	0.472385	62	138	Chst1	ENSMUSG00000027221	2330	downstream	1.96132e-51	3.40478e-05	1.96132e-51	1.2779e-48	163
18	23858763	23861363	18_23858763_23861363	5.27562e-07	3.41833e-05	-0.277279	0.635859	0.452686	0.729966	56	109	Mapre2	ENSMUSG00000024277	54779	downstream	0.0265439	3.41833e-05	0.0265439	0.0452445	255
3	50440365	50443505	3_50440365_50443505	5.49865e-07	3.54282e-05	-0.282243	0.399116	0.20619	0.488433	50	108	Slc7a11	ENSMUSG00000027737	106	downstream	2.79207e-16	3.54282e-05	2.79207e-16	4.1772e-15	271
1	182413189	182415239	1_182413189_182415239	5.56936e-07	3.58167e-05	-0.384343	0.533158	0.282323	0.666667	33	62	Trp53bp2	ENSMUSG00000026510	4017	downstream	3.34183e-16	3.58167e-05	3.34183e-16	4.94295e-15	225
1	118899569	118901789	1_118899569_118901789	5.5849e-07	3.58496e-05	-0.279452	0.561501	0.38561	0.665063	63	107	Gli2	ENSMUSG00000048402	151830	downstream	1.01058e-13	3.58496e-05	1.01058e-13	1.19067e-12	95
13	48897741	48899821	13_48897741_48899821	5.73893e-07	3.67698e-05	-0.476344	0.567025	0.249462	0.725806	31	62	Fam120a	ENSMUSG00000038014	68196	downstream	0.000271792	3.67698e-05	0.000271792	0.00074079	250
1	58419179	58423029	1_58419179_58423029	5.92435e-07	3.78872e-05	-0.273508	0.568501	0.378565	0.652073	55	125	Clk1	ENSMUSG00000026034	1037	downstream	0.17898	3.78872e-05	0.17898	0.240509	329
13	119697731	119700371	13_119697731_119700371	5.94843e-07	3.79706e-05	-0.262733	0.602987	0.427274	0.690007	52	105	Hmgcs1	ENSMUSG00000093930	7285	downstream	5.81296e-07	3.79706e-05	5.81296e-07	2.73066e-06	317
19	44300770	44302890	19_44300770_44302890	6.02415e-07	3.83118e-05	-0.299381	0.416998	0.216148	0.515529	52	106	Scd2	ENSMUSG00000025203	7096	downstream	3.42618e-17	3.83118e-05	3.42618e-17	5.6658e-16	353
11	60244642	60247382	11_60244642_60247382	6.37755e-07	4.02766e-05	-0.221036	0.415301	0.264003	0.48504	59	128	Tom1l2	ENSMUSG00000000538	105523	downstream	2.871e-08	4.02766e-05	2.871e-08	1.69209e-07	205
7	132801076	132805846	7_132801076_132805846	6.37991e-07	4.02766e-05	-0.166696	0.639125	0.525284	0.69198	78	168	Fam53b	ENSMUSG00000030956	14157	upstream	3.81496e-06	4.02766e-05	3.81496e-06	1.54292e-05	137
12	3247298	3250008	12_3247298_3250008	6.41531e-07	4.04259e-05	-0.360511	0.637778	0.379412	0.739922	34	86	Rab10	ENSMUSG00000020671	59961	downstream	0.0226552	4.04259e-05	0.0226552	0.0392997	280
15	59316885	59319955	15_59316885_59319955	6.61244e-07	4.1516e-05	-0.208471	0.560605	0.420378	0.628849	73	150	Sqle	ENSMUSG00000022351	1804	downstream	1.64359e-09	4.1516e-05	1.64359e-09	1.171e-08	184
5	66760282	66762932	5_66760282_66762932	6.8553e-07	4.29624e-05	-0.309608	0.691761	0.476609	0.786218	54	123	Limch1	ENSMUSG00000037736	14437	downstream	1.00025e-39	4.29624e-05	1.00025e-39	1.43233e-37	185
10	128388794	128392704	10_128388794_128392704	7.14711e-07	4.46286e-05	-0.19322	0.52238	0.385384	0.578604	71	173	Ankrd52	ENSMUSG00000014498	11675	downstream	0.617758	4.46286e-05	0.617758	0.687388	189
4	82457526	82459596	4_82457526_82459596	7.42237e-07	4.62634e-05	-0.336156	0.440594	0.212804	0.54896	49	103	Nfib	ENSMUSG00000008575	45712	downstream	2.60138e-22	4.62634e-05	2.60138e-22	6.86207e-21	418
17	31632545	31636205	17_31632545_31636205	7.47828e-07	4.65036e-05	-0.219674	0.427132	0.27597	0.495644	63	139	Cbs	ENSMUSG00000024039	1033	downstream	7.12594e-22	4.65036e-05	7.12594e-22	1.81719e-20	356
13	59765051	59767471	13_59765051_59767471	7.55395e-07	4.67382e-05	-0.333333	0.551768	0.329545	0.662879	44	88	Isca1	ENSMUSG00000044792	2339	downstream	0.0646734	4.67382e-05	0.0646734	0.0995564	213
11	62077782	62080782	11_62077782_62080782	7.6074e-07	4.69068e-05	-0.316394	0.412014	0.184816	0.50121	53	135	Specc1	ENSMUSG00000042331	48529	downstream	3.69113e-13	4.69068e-05	3.69113e-13	4.10402e-12	200
18	75682583	75685223	18_75682583_75685223	7.63148e-07	4.69712e-05	-0.278001	0.536648	0.344923	0.622924	63	140	Ctif	ENSMUSG00000052928	12331	downstream	0.549742	4.69712e-05	0.549742	0.623299	159
6	73249491	73252931	6_73249491_73252931	7.77095e-07	4.76591e-05	-0.290963	0.602473	0.403302	0.694265	53	115	Suclg1	ENSMUSG00000052738	1109	downstream	0.000473088	4.76591e-05	0.000473088	0.0012145	347
8	124555465	124558995	8_124555465_124558995	7.79554e-07	4.77248e-05	-0.173705	0.581209	0.456264	0.629969	64	164	Agt	ENSMUSG00000031980	10711	downstream	2.32009e-30	4.77248e-05	2.32009e-30	1.34995e-28	62
15	76694375	76696585	15_76694375_76696585	7.83221e-07	4.78641e-05	-0.311875	0.401044	0.18139	0.493265	55	131	Gpt	ENSMUSG00000022546	148	upstream	8.41828e-10	4.78641e-05	8.41828e-10	6.2258e-09	119
18	73954423	73957843	18_73954423_73957843	8.17862e-07	4.97162e-05	-0.187226	0.484924	0.35785	0.545077	80	169	Mapk4	ENSMUSG00000024558	107086	downstream	9.76307e-25	4.97162e-05	9.76307e-25	3.2705e-23	150
17	32119065	32124345	17_32119065_32124345	8.31248e-07	5.04408e-05	-0.224771	0.669643	0.51043	0.735201	70	170	Notch3	ENSMUSG00000038146	42507	downstream	2.90348e-20	5.04408e-05	2.90348e-20	6.3803e-19	92
10	122909954	122912844	10_122909954_122912844	8.36274e-07	5.06564e-05	-0.264923	0.604408	0.419678	0.684601	56	129	Ppm1h	ENSMUSG00000034613	231172	downstream	0.00719201	5.06564e-05	0.00719201	0.0141848	87
12	4678928	4681718	12_4678928_4681718	8.39983e-07	5.0718e-05	-0.364138	0.718531	0.45625	0.820388	40	103	Itsn2	ENSMUSG00000020640	85920	downstream	7.27338e-13	5.0718e-05	7.27338e-13	7.8072e-12	193
11	108931652	108935262	11_108931652_108935262	8.4024e-07	5.0718e-05	-0.171361	0.39973	0.282012	0.453373	72	158	Axin2	ENSMUSG00000000142	11303	downstream	0.484962	5.0718e-05	0.484962	0.561837	181
14	121089740	121093140	14_121089740_121093140	8.49723e-07	5.12006e-05	-0.224397	0.604068	0.450589	0.674986	67	145	Farp1	ENSMUSG00000025555	54176	downstream	1.51136e-16	5.12006e-05	1.51136e-16	2.31428e-15	247
9	43108642	43111372	9_43108642_43111372	8.85431e-07	5.31272e-05	-0.183362	0.615621	0.493716	0.677078	61	121	Tlcd5	ENSMUSG00000048503	5198	downstream	0.00368478	5.31272e-05	0.00368478	0.00777342	155
X	102500076	102502666	X_102500076_102502666	8.86329e-07	5.31272e-05	-0.357631	0.685383	0.444453	0.802083	31	64	Hdac8	ENSMUSG00000067567	2693	downstream	1.95399e-20	5.31272e-05	1.95399e-20	4.34512e-19	173
18	65804513	65806533	18_65804513_65806533	9.02686e-07	5.39198e-05	-0.25783	0.629453	0.461044	0.718874	60	113	Sec11c	ENSMUSG00000024516	3998	downstream	1.0352e-09	5.39198e-05	1.0352e-09	7.56575e-09	178
11	90030842	90033752	11_90030842_90033752	9.27468e-07	5.53041e-05	-0.15213	0.386573	0.278725	0.430855	62	151	Tmem100	ENSMUSG00000069763	494	downstream	1.99689e-39	5.53041e-05	1.99689e-39	2.70929e-37	113
2	94382767	94384917	2_94382767_94384917	9.445e-07	5.62223e-05	-0.282702	0.720318	0.532424	0.815127	55	109	Ttc17	ENSMUSG00000027194	21772	downstream	0.152757	5.62223e-05	0.152757	0.210242	139
4	57697236	57699656	4_57697236_57699656	9.53786e-07	5.66769e-05	-0.267335	0.727418	0.550309	0.817644	54	106	Pakap	ENSMUSG00000089945	59413	downstream	2.74124e-05	5.66769e-05	2.74124e-05	9.23504e-05	62
13	69569081	69571521	13_69569081_69571521	1.01649e-06	6.00915e-05	-0.390301	0.628646	0.357265	0.747566	39	89	Nsun2	ENSMUSG00000021595	40495	upstream	5.77669e-10	6.00915e-05	5.77669e-10	4.37651e-09	248
6	142504011	142506861	6_142504011_142506861	1.02088e-06	6.02476e-05	-0.316727	0.272999	0.0567904	0.373517	53	114	Ldhb	ENSMUSG00000030246	1096	downstream	1.11354e-10	6.02476e-05	1.11354e-10	9.29564e-10	408
2	124632587	124635337	2_124632587_124635337	1.02863e-06	6.04978e-05	-0.306072	0.646135	0.439972	0.746044	63	130	Sema6d	ENSMUSG00000027200	22014	downstream	6.58418e-26	6.04978e-05	6.58418e-26	2.43841e-24	178
10	122913604	122915914	10_122913604_122915914	1.03289e-06	6.06444e-05	-0.240655	0.552558	0.393123	0.633779	54	106	Ppm1h	ENSMUSG00000034613	234822	downstream	0.00719201	6.06444e-05	0.00719201	0.0141848	87
12	87040188	87043028	12_87040188_87043028	1.04004e-06	6.0845e-05	-0.253667	0.635591	0.460648	0.714315	54	120	Tmem63c	ENSMUSG00000034145	13624	downstream	NA	6.0845e-05	NA	NA	NA
9	99418642	99420802	9_99418642_99420802	1.04161e-06	6.0845e-05	-0.313254	0.516598	0.301961	0.615215	51	111	Mras	ENSMUSG00000032470	16579	downstream	9.82136e-19	6.0845e-05	9.82136e-19	1.85213e-17	295
2	92421497	92423597	2_92421497_92423597	1.11839e-06	6.49988e-05	-0.236391	0.508595	0.355292	0.591683	71	131	Cry2	ENSMUSG00000068742	10446	downstream	3.29123e-22	6.49988e-05	3.29123e-22	8.5948e-21	231
18	35415823	35418303	18_35415823_35418303	1.1361e-06	6.59167e-05	-0.293831	0.654577	0.460069	0.753901	48	94	Sil1	ENSMUSG00000024357	80626	downstream	1.39392e-09	6.59167e-05	1.39392e-09	1.00078e-08	136
7	80892966	80894996	7_80892966_80894996	1.18714e-06	6.87622e-05	-0.343229	0.67332	0.428422	0.771651	53	132	Wdr73	ENSMUSG00000025722	6273	downstream	0.0583453	6.87622e-05	0.0583453	0.0907602	117
11	78262832	78265252	11_78262832_78265252	1.2671e-06	7.31473e-05	-0.375626	0.725497	0.447475	0.8231	33	94	2610507B11Rik	ENSMUSG00000010277	1080	downstream	4.05196e-05	7.31473e-05	4.05196e-05	0.000132003	328
16	31444654	31447924	16_31444654_31447924	1.27572e-06	7.35217e-05	-0.342759	0.656607	0.414228	0.756987	41	99	Bdh1	ENSMUSG00000046598	22374	downstream	2.18687e-08	7.35217e-05	2.18687e-08	1.31447e-07	184
14	31703910	31706460	14_31703910_31706460	1.28124e-06	7.37166e-05	-0.297462	0.753968	0.557	0.854462	50	98	Ankrd28	ENSMUSG00000014496	124191	downstream	0.0981953	7.37166e-05	0.0981953	0.143515	217
13	49362311	49364621	13_49362311_49364621	1.29965e-06	7.46508e-05	-0.34564	0.577451	0.356061	0.701701	55	98	Bicd2	ENSMUSG00000037933	20726	downstream	0.00802676	7.46508e-05	0.00802676	0.0156348	245
18	39057063	39060423	18_39057063_39060423	1.37733e-06	7.86123e-05	-0.282532	0.574904	0.374341	0.656874	47	115	Arhgap26	ENSMUSG00000036452	63918	downstream	8.38682e-25	7.86123e-05	8.38682e-25	2.824e-23	88
4	117849366	117851386	4_117849366_117851386	1.37776e-06	7.86123e-05	-0.213337	0.270936	0.127485	0.340822	57	117	Slc6a9	ENSMUSG00000028542	14315	downstream	1.08741e-21	7.86123e-05	1.08741e-21	2.73554e-20	124
X	10518756	10526646	X_10518756_10526646	1.40238e-06	7.97847e-05	-0.322271	0.465115	0.223932	0.546203	39	116	Tspan7	ENSMUSG00000058254	33598	downstream	2.38723e-48	7.97847e-05	2.38723e-48	9.72125e-46	403
2	129687107	129690217	2_129687107_129690217	1.40294e-06	7.97847e-05	-0.217184	0.587589	0.438856	0.65604	81	176	Pdyn	ENSMUSG00000027400	9616	downstream	NA	7.97847e-05	NA	NA	NA
11	79660922	79665992	11_79660922_79665992	1.41473e-06	8.01896e-05	-0.177342	0.420178	0.296497	0.473839	82	189	Rab11fip4	ENSMUSG00000017639	69710	downstream	6.27039e-13	8.01896e-05	6.27039e-13	6.79779e-12	205
19	9982470	9986700	19_9982470_9986700	1.45121e-06	8.20145e-05	-0.207356	0.386359	0.243064	0.450421	76	170	Fth1	ENSMUSG00000024661	0	at TSS	1.38539e-09	8.20145e-05	1.38539e-09	9.95207e-09	404
8	94819985	94822965	8_94819985_94822965	1.47175e-06	8.30118e-05	-0.276078	0.651053	0.448693	0.72477	51	140	Ciapin1	ENSMUSG00000031781	15300	downstream	0.451829	8.30118e-05	0.451829	0.529715	323
15	25782355	25785295	15_25782355_25785295	1.48589e-06	8.35351e-05	-0.172201	0.630551	0.512404	0.684605	70	153	Myo10	ENSMUSG00000022272	159830	downstream	2.04852e-10	8.35351e-05	2.04852e-10	1.65392e-09	308
15	7130845	7132875	15_7130845_7132875	1.49151e-06	8.37144e-05	-0.412005	0.555543	0.248124	0.660129	33	97	Lifr	ENSMUSG00000054263	1286	downstream	3.42112e-18	8.37144e-05	3.42112e-18	6.15754e-17	199
13	38521401	38523731	13_38521401_38523731	1.52284e-06	8.51946e-05	-0.220071	0.489601	0.339814	0.559885	61	130	Txndc5	ENSMUSG00000038991	4759	downstream	4.13764e-09	8.51946e-05	4.13764e-09	2.77069e-08	113
7	16822416	16826406	7_16822416_16826406	1.58058e-06	8.81385e-05	-0.20763	0.628788	0.486355	0.693985	65	142	Strn4	ENSMUSG00000030374	6527	downstream	0.345774	8.81385e-05	0.345774	0.424873	216
9	75597292	75599372	9_75597292_75599372	1.70276e-06	9.4492e-05	-0.279579	0.556795	0.370988	0.650566	54	107	Tmod2	ENSMUSG00000032186	11953	downstream	2.0513e-06	9.4492e-05	2.0513e-06	8.69003e-06	249
14	25716020	25719260	14_25716020_25719260	1.71449e-06	9.49898e-05	-0.241623	0.405458	0.236653	0.478276	66	153	Zcchc24	ENSMUSG00000055538	49779	downstream	3.51478e-09	9.49898e-05	3.51478e-09	2.37681e-08	231
8	46207125	46210335	8_46207125_46210335	1.76069e-06	9.72364e-05	-0.193735	0.4406	0.310075	0.50381	77	159	Slc25a4	ENSMUSG00000031633	949	downstream	3.26953e-05	9.72364e-05	3.26953e-05	0.000108466	426
9	50792792	50794872	9_50792792_50794872	1.78599e-06	9.84755e-05	-0.329441	0.66203	0.434146	0.763587	41	92	Alg9	ENSMUSG00000032059	17773	downstream	4.74049e-05	9.84755e-05	4.74049e-05	0.000152301	80
14	34495800	34499860	14_34495800_34499860	1.79993e-06	9.89273e-05	-0.234999	0.346168	0.177649	0.412647	43	109	Bmpr1a	ENSMUSG00000021796	2827	downstream	8.60165e-05	9.89273e-05	8.60165e-05	0.000261217	204
2	131931100	131933147	2_131931100_131933147	1.84242e-06	0.000101101	-0.331009	0.410201	0.193333	0.524342	40	76	Prn	ENSMUSG00000098754	21143	downstream	NA	0.000101101	NA	NA	NA
7	73406466	73409356	7_73406466_73409356	1.84894e-06	0.000101297	-0.260435	0.638617	0.461948	0.722383	55	116	Rgma	ENSMUSG00000070509	30946	downstream	6.5907e-19	0.000101297	6.5907e-19	1.26859e-17	210
2	31096117	31100127	2_31096117_31100127	1.89172e-06	0.000103312	-0.183597	0.63744	0.509817	0.693414	75	171	Fnbp1	ENSMUSG00000075415	41881	downstream	1.86847e-39	0.000103312	1.86847e-39	2.59021e-37	297
9	121428832	121431402	9_121428832_121431402	1.93186e-06	0.00010517	-0.241756	0.592282	0.433939	0.675694	59	112	Trak1	ENSMUSG00000032536	61816	downstream	6.62371e-10	0.00010517	6.62371e-10	4.96912e-09	219
2	157394717	157397617	2_157394717_157397617	1.94313e-06	0.000105617	-0.188417	0.647614	0.521732	0.710148	77	155	Manbal	ENSMUSG00000063019	27123	downstream	0.597091	0.000105617	0.597091	0.668445	223
4	152076506	152078816	4_152076506_152078816	1.97703e-06	0.00010729	-0.156101	0.670732	0.564363	0.720464	72	154	Plekhg5	ENSMUSG00000039713	17903	upstream	NA	0.00010729	NA	NA	NA
6	120528101	120530831	6_120528101_120530831	2.00415e-06	0.00010859	-0.264782	0.436014	0.253647	0.518429	47	104	Hdhd5	ENSMUSG00000058979	488	downstream	1.5593e-15	0.00010859	1.5593e-15	2.15246e-14	111
17	10221825	10227455	17_10221825_10227455	2.02745e-06	0.000109508	-0.326573	0.469103	0.227941	0.554514	34	96	Qk	ENSMUSG00000062078	91925	downstream	6.95869e-17	0.000109508	6.95869e-17	1.10854e-15	336
5	9715162	9718292	5_9715162_9718292	2.04594e-06	0.000110333	-0.356685	0.609702	0.345161	0.701846	31	89	Grm3	ENSMUSG00000003974	6878	downstream	1.87332e-55	0.000110333	1.87332e-55	2.71236e-52	226
10	83623244	83626014	10_83623244_83626014	2.06427e-06	0.000111109	-0.162286	0.654207	0.543623	0.705909	72	154	Appl2	ENSMUSG00000020263	22724	downstream	8.63195e-47	0.000111109	8.63195e-47	2.67816e-44	325
17	65769105	65771205	17_65769105_65771205	2.06679e-06	0.000111109	-0.300912	0.454246	0.23	0.530912	40	117	Rab31	ENSMUSG00000056515	1547	downstream	1.09849e-09	0.000111109	1.09849e-09	8.00586e-09	206
18	6477473	6482173	18_6477473_6482173	2.10646e-06	0.000112714	-0.216008	0.6676	0.517805	0.733813	61	138	Epc1	ENSMUSG00000024240	8683	downstream	0.0405291	0.000112714	0.0405291	0.0658522	272
5	146410362	146413042	5_146410362_146413042	2.12274e-06	0.000113408	-0.211929	0.531092	0.382113	0.594042	60	142	Wasf3	ENSMUSG00000029636	25377	downstream	1.59043e-13	0.000113408	1.59043e-13	1.83082e-12	168
5	9685712	9689682	5_9685712_9689682	2.15713e-06	0.000115067	-0.335877	0.691358	0.455	0.790877	40	95	Grm3	ENSMUSG00000003974	35488	downstream	1.87332e-55	0.000115067	1.87332e-55	2.71236e-52	226
4	140637726	140640816	4_140637726_140640816	2.16673e-06	0.0001154	-0.16938	0.631669	0.51522	0.6846	75	165	Arhgef10l	ENSMUSG00000040964	7934	downstream	1.22761e-07	0.0001154	1.22761e-07	6.51608e-07	195
18	5698493	5700563	18_5698493_5700563	2.23184e-06	0.00011868	-0.48221	0.676136	0.385714	0.867925	35	53	Zeb1	ENSMUSG00000024238	106629	downstream	5.50528e-05	0.00011868	5.50528e-05	0.000174336	373
16	22405014	22407394	16_22405014_22407394	2.23522e-06	0.00011868	-0.23079	0.557958	0.404559	0.635349	56	111	Etv5	ENSMUSG00000013089	32325	downstream	1.47724e-14	0.00011868	1.47724e-14	1.8854e-13	165
12	16654348	16657008	12_16654348_16657008	2.24024e-06	0.000118764	-0.255056	0.497353	0.326279	0.581335	54	110	Ntsr2	ENSMUSG00000020591	864	downstream	3.50766e-46	0.000118764	3.50766e-46	9.93658e-44	294
5	140638432	140645972	5_140638432_140645972	2.24634e-06	0.000118904	-0.129191	0.290195	0.197916	0.327106	86	215	Ttyh3	ENSMUSG00000036565	3059	downstream	5.37099e-08	0.000118904	5.37099e-08	3.02069e-07	270
6	128347421	128349861	6_128347421_128349861	2.29217e-06	0.000120958	-0.280036	0.618898	0.428932	0.708968	55	116	Tulp3	ENSMUSG00000001521	5990	downstream	4.87118e-06	0.000120958	4.87118e-06	1.92937e-05	400
4	10987896	10990216	4_10987896_10990216	2.37537e-06	0.000124584	-0.393958	0.742758	0.47027	0.864228	37	83	Plekhf2	ENSMUSG00000049969	17460	downstream	0.264624	0.000124584	0.264624	0.336946	127
9	42118552	42121252	9_42118552_42121252	2.38835e-06	0.000125074	-0.247924	0.624312	0.453864	0.701789	65	143	Sorl1	ENSMUSG00000049313	3045	downstream	7.48824e-30	0.000125074	7.48824e-30	4.18795e-28	149
19	55124560	55128050	19_55124560_55128050	2.41007e-06	0.000126019	-0.254361	0.533979	0.350689	0.60505	57	147	Gpam	ENSMUSG00000024978	25109	upstream	2.0021e-34	0.000126019	2.0021e-34	1.87693e-32	245
2	38365717	38367767	2_38365717_38367767	2.42949e-06	0.000126842	-0.250508	0.340278	0.159967	0.410475	51	131	Lhx2	ENSMUSG00000000247	14958	downstream	7.02722e-07	0.000126842	7.02722e-07	3.26031e-06	219
2	28519057	28525797	2_28519057_28525797	2.45309e-06	0.000127729	-0.204325	0.503955	0.358585	0.56291	73	180	Ralgds	ENSMUSG00000026821	5731	downstream	0.00459177	0.000127729	0.00459177	0.00947961	271
14	24196140	24198320	14_24196140_24198320	2.45391e-06	0.000127729	-0.380249	0.521703	0.256349	0.636598	42	97	Dlg5	ENSMUSG00000021782	47600	downstream	3.25209e-07	0.000127729	3.25209e-07	1.59435e-06	196
14	8305360	8309750	14_8305360_8309750	2.51579e-06	0.000130556	-0.214774	0.168195	0.0147849	0.229558	62	155	Fam107a	ENSMUSG00000021750	29	downstream	3.06907e-45	0.000130556	3.06907e-45	8.16185e-43	218
10	41487064	41489774	10_41487064_41489774	2.53889e-06	0.000131556	-0.212372	0.429688	0.28251	0.494882	66	149	Smpd2	ENSMUSG00000019822	566	downstream	2.05252e-12	0.000131556	2.05252e-12	2.10435e-11	220
1	161243959	161247919	1_161243959_161247919	2.55066e-06	0.000131769	-0.184823	0.364544	0.232902	0.417725	61	151	Prdx6	ENSMUSG00000026701	3300	downstream	2.93359e-22	0.000131769	2.93359e-22	7.69168e-21	406
8	105767485	105771315	8_105767485_105771315	2.56024e-06	0.000132065	-0.299999	0.690669	0.475876	0.775876	48	121	Ranbp10	ENSMUSG00000037415	56035	downstream	0.0115508	0.000132065	0.0115508	0.0216199	164
3	62347275	62349345	3_62347275_62349345	2.62886e-06	0.000134998	-0.278652	0.518284	0.333225	0.611877	44	87	Arhgef26	ENSMUSG00000036885	8931	downstream	8.85921e-18	0.000134998	8.85921e-18	1.52906e-16	165
5	120582612	120584892	5_120582612_120584892	2.63352e-06	0.000135036	-0.270746	0.570485	0.383908	0.654654	60	133	Tpcn1	ENSMUSG00000032741	3781	downstream	2.0929e-17	0.000135036	2.0929e-17	3.50547e-16	200
9	46048572	46051372	9_46048572_46051372	2.65305e-06	0.000135835	-0.232044	0.62226	0.466392	0.698436	65	133	Sik3	ENSMUSG00000034135	35752	downstream	6.72657e-12	0.000135835	6.72657e-12	6.45939e-11	212
9	47634752	47639492	9_47634752_47639492	2.66264e-06	0.000136123	-0.234206	0.593997	0.431614	0.665821	69	156	Cadm1	ENSMUSG00000032076	104495	downstream	3.09877e-28	0.000136123	3.09877e-28	1.41684e-26	261
17	56562645	56564655	17_56562645_56564655	2.67377e-06	0.000136486	-0.26857	0.658204	0.486319	0.754889	63	112	Safb2	ENSMUSG00000042625	19930	downstream	0.00607497	0.000136486	0.00607497	0.0121864	388
2	160732377	160734797	2_160732377_160734797	2.67767e-06	0.000136486	-0.216167	0.525914	0.375897	0.592064	56	127	Plcg1	ENSMUSG00000016933	644	downstream	0.87353	0.000136486	0.87353	0.904189	269
4	149275626	149288336	4_149275626_149288336	2.69583e-06	0.000137208	-0.171502	0.582534	0.460735	0.632237	91	223	Kif1b	ENSMUSG00000063077	19170	downstream	1.77883e-20	0.000137208	1.77883e-20	3.96917e-19	408
4	99941796	99944286	4_99941796_99944286	2.73074e-06	0.000138746	-0.230201	0.562951	0.401345	0.631546	59	139	Pgm1	ENSMUSG00000025791	12382	downstream	1.59432e-26	0.000138746	1.59432e-26	6.31476e-25	220
4	134813036	134815116	4_134813036_134815116	2.84835e-06	0.000143854	-0.22509	0.598959	0.44189	0.666981	55	127	Maco1	ENSMUSG00000028826	38229	downstream	3.75255e-06	0.000143854	3.75255e-06	1.51956e-05	217
14	45524920	45528130	14_45524920_45528130	2.8515e-06	0.000143854	-0.266987	0.411686	0.219298	0.486285	38	98	Fermt2	ENSMUSG00000037712	1988	downstream	3.29589e-19	0.000143854	3.29589e-19	6.52717e-18	381
10	86340094	86343734	10_86340094_86343734	2.92449e-06	0.000147321	-0.202971	0.412759	0.272456	0.475427	67	150	Timp3	ENSMUSG00000020044	39722	downstream	3.32336e-42	0.000147321	3.32336e-42	5.98018e-40	290
17	10231375	10241425	17_10231375_10241425	3.00317e-06	0.000150843	-0.362508	0.515133	0.246032	0.60854	42	121	Qk	ENSMUSG00000062078	77955	downstream	6.95869e-17	0.000150843	6.95869e-17	1.10854e-15	336
9	77918782	77922672	9_77918782_77922672	3.02926e-06	0.00015171	-0.15363	0.553816	0.446275	0.599905	63	147	Elovl5	ENSMUSG00000032349	1418	downstream	1.07016e-19	0.00015171	1.07016e-19	2.22057e-18	191
7	102016216	102018226	7_102016216_102018226	3.13329e-06	0.000156692	-0.279481	0.57297	0.388343	0.667824	56	109	Il18bp	ENSMUSG00000070427	0	at TSS	0.408148	0.000156692	0.408148	0.486648	60
10	75612924	75615274	10_75612924_75615274	3.1546e-06	0.000157529	-0.313348	0.625283	0.420115	0.733463	58	110	Ggt5	ENSMUSG00000006344	23584	downstream	NA	0.000157529	NA	NA	NA
4	106562236	106564486	4_106562236_106564486	3.17174e-06	0.00015798	-0.187397	0.522314	0.390776	0.578173	62	146	Dhcr24	ENSMUSG00000034926	1198	downstream	2.12261e-15	0.00015798	2.12261e-15	2.90268e-14	142
9	105486862	105490352	9_105486862_105490352	3.21353e-06	0.000159125	-0.180317	0.748897	0.628388	0.808705	67	135	Atp2c1	ENSMUSG00000032570	4781	downstream	0.000240823	0.000159125	0.000240823	0.000663716	185
11	78319022	78321662	11_78319022_78321662	3.27248e-06	0.000161308	-0.186674	0.541977	0.416238	0.602912	63	130	Spag5	ENSMUSG00000002055	17493	downstream	0.345345	0.000161308	0.345345	0.424507	258
15	81938255	81941515	15_81938255_81941515	3.28242e-06	0.000161566	-0.245267	0.439827	0.264052	0.509319	51	129	Csdc2	ENSMUSG00000042109	1496	downstream	1.53748e-13	0.000161566	1.53748e-13	1.77457e-12	221
4	97790506	97796166	4_97790506_97796166	3.35964e-06	0.000165058	-0.230406	0.434162	0.277013	0.507419	62	133	Nfia	ENSMUSG00000028565	12898	downstream	0.165477	0.000165058	0.165477	0.22513	425
15	7179475	7181855	15_7179475_7181855	3.39355e-06	0.000166127	-0.274699	0.741079	0.550621	0.825321	46	104	Lifr	ENSMUSG00000054263	49916	downstream	3.42112e-18	0.000166127	3.42112e-18	6.15754e-17	199
9	49780352	49782442	9_49780352_49782442	3.39438e-06	0.000166127	-0.276417	0.630819	0.434485	0.710902	31	76	Ncam1	ENSMUSG00000039542	16483	downstream	0.000136092	0.000166127	0.000136092	0.000396914	389
8	121630255	121632715	8_121630255_121632715	3.41832e-06	0.000167061	-0.224174	0.627955	0.478119	0.702293	64	129	Zcchc14	ENSMUSG00000061410	20186	downstream	3.79988e-05	0.000167061	3.79988e-05	0.000124475	254
2	178193457	178195467	2_178193457_178195467	3.51694e-06	0.000171394	-0.36613	0.588292	0.340171	0.706301	39	82	Phactr3	ENSMUSG00000027525	51524	downstream	1.5883e-14	0.000171394	1.5883e-14	2.0212e-13	198
2	71789677	71792487	2_71789677_71792487	3.62104e-06	0.00017572	-0.276338	0.674053	0.489319	0.765657	60	121	Itga6	ENSMUSG00000027111	2699	downstream	3.1368e-18	0.00017572	3.1368e-18	5.65361e-17	167
18	12383763	12387193	18_12383763_12387193	3.63039e-06	0.000175926	-0.255541	0.588153	0.414603	0.670144	60	127	Lama3	ENSMUSG00000024421	49944	downstream	NA	0.000175926	NA	NA	NA
11	70540742	70544812	11_70540742_70544812	3.6433e-06	0.000176303	-0.188006	0.453219	0.321984	0.50999	77	178	Pld2	ENSMUSG00000020828	436	downstream	1.31547e-30	0.000176303	1.31547e-30	7.82737e-29	179
6	124935891	124937981	6_124935891_124937981	3.66762e-06	0.000177231	-0.278074	0.648986	0.45922	0.737294	47	101	Mlf2	ENSMUSG00000030120	4415	downstream	0.124424	0.000177231	0.124424	0.175967	363
5	134306802	134309062	5_134306802_134309062	3.7809e-06	0.000182193	-0.233054	0.603322	0.447953	0.681007	57	114	Gtf2i	ENSMUSG00000060261	5698	downstream	0.00444206	0.000182193	0.00444206	0.00920116	418
12	99714958	99717858	12_99714958_99717858	3.8322e-06	0.000184406	-0.322416	0.660564	0.43227	0.754685	47	114	Efcab11	ENSMUSG00000021176	165584	downstream	0.872605	0.000184406	0.872605	0.903601	114
6	94626491	94628581	6_94626491_94628581	3.8979e-06	0.000187306	-0.277661	0.556468	0.365476	0.643137	54	119	Lrig1	ENSMUSG00000030029	71564	downstream	4.47226e-15	0.000187306	4.47226e-15	6.00805e-14	124
7	4131956	4134176	7_4131956_4134176	4.06007e-06	0.000193623	-0.184015	0.561286	0.431498	0.615512	61	146	Ttyh1	ENSMUSG00000030428	12426	downstream	2.9025e-46	0.000193623	2.9025e-46	8.405e-44	358
4	82482926	82486696	4_82482926_82486696	4.06313e-06	0.000193623	-0.235809	0.593943	0.430118	0.665927	58	132	Nfib	ENSMUSG00000008575	18612	downstream	2.60138e-22	0.000193623	2.60138e-22	6.86207e-21	418
7	118576086	118579206	7_118576086_118579206	4.12808e-06	0.000196446	-0.197963	0.412287	0.276839	0.474802	60	130	Tmc7	ENSMUSG00000042246	5530	downstream	1.6529e-28	0.000196446	1.6529e-28	7.80399e-27	115
13	101750221	101756011	13_101750221_101756011	4.16695e-06	0.000198022	-0.198165	0.73063	0.587159	0.785323	69	181	Pik3r1	ENSMUSG00000041417	12206	downstream	0.000329406	0.000198022	0.000329406	0.000879969	307
18	73864043	73868013	18_73864043_73868013	4.17344e-06	0.000198057	-0.20378	0.25729	0.112791	0.316571	64	156	Mro	ENSMUSG00000064036	4641	downstream	4.50073e-28	0.000198057	4.50073e-28	2.02938e-26	136
11	113802422	113807662	11_113802422_113807662	4.296e-06	0.000203313	-0.124579	0.482847	0.400108	0.524687	89	176	Sdk2	ENSMUSG00000041592	258556	downstream	0.00687193	0.000203313	0.00687193	0.0136298	237
17	49525775	49528505	17_49525775_49528505	4.41973e-06	0.000207739	-0.30402	0.520985	0.320823	0.624843	55	106	Daam2	ENSMUSG00000040260	35838	downstream	8.74543e-59	0.000207739	8.74543e-59	2.27923e-55	214
7	135054596	135056886	7_135054596_135056886	4.43905e-06	0.000208189	-0.387035	0.749827	0.478571	0.865607	35	82	Dock1	ENSMUSG00000058325	383909	downstream	1.2254e-18	0.000208189	1.2254e-18	2.3009e-17	176
10	60278294	60282304	10_60278294_60282304	4.44139e-06	0.000208189	-0.242779	0.398317	0.230658	0.473437	69	154	Psap	ENSMUSG00000004207	666	downstream	7.906e-26	0.000208189	7.906e-26	2.91026e-24	425
16	11075424	11077474	16_11075424_11077474	4.47863e-06	0.000209596	-0.289607	0.624695	0.44369	0.733298	60	100	Txndc11	ENSMUSG00000022498	57176	downstream	0.000637256	0.000209596	0.000637256	0.00159571	274
6	125146261	125150321	6_125146261_125150321	4.4836e-06	0.000209596	-0.153915	0.518173	0.409123	0.563039	72	175	Iffo1	ENSMUSG00000038271	1010	downstream	0.0512362	0.000209596	0.0512362	0.0810955	343
10	84834764	84837414	10_84834764_84837414	4.5207e-06	0.000211006	-0.256244	0.648318	0.46718	0.723424	51	123	Rfx4	ENSMUSG00000020037	78702	downstream	1.83653e-19	0.000211006	1.83653e-19	3.75107e-18	131
17	46116175	46119785	17_46116175_46119785	4.54425e-06	0.000211283	-0.211791	0.663649	0.520774	0.732565	82	170	Mrps18a	ENSMUSG00000023967	5189	downstream	0.127486	0.000211283	0.127486	0.179655	208
2	162592757	162594500	2_162592757_162594500	4.6084e-06	0.000213401	-0.349397	0.675	0.428704	0.778101	36	86	Ptprt	ENSMUSG00000053141	66647	downstream	3.0917e-23	0.000213401	3.0917e-23	8.87399e-22	139
2	11495477	11497517	2_11495477_11497517	4.67757e-06	0.000216313	-0.31284	0.492107	0.286806	0.599646	44	84	Pfkfb3	ENSMUSG00000026773	4584	downstream	9.57603e-08	0.000216313	9.57603e-08	5.17137e-07	134
16	91651574	91654314	16_91651574_91654314	4.77128e-06	0.00022035	-0.342652	0.607949	0.360185	0.702837	36	94	Son	ENSMUSG00000022961	3695	downstream	1.42082e-16	0.00022035	1.42082e-16	2.18334e-15	417
17	10242595	10248745	17_10242595_10248745	4.8084e-06	0.000221767	-0.283852	0.421664	0.210465	0.494317	43	125	Qk	ENSMUSG00000062078	70635	downstream	6.95869e-17	0.000221767	6.95869e-17	1.10854e-15	336
12	70294678	70297898	12_70294678_70297898	4.8277e-06	0.000222359	-0.300559	0.576758	0.367598	0.668156	52	119	Trim9	ENSMUSG00000021071	49428	downstream	2.29533e-33	0.000222359	2.29533e-33	1.92971e-31	304
8	35660325	35663685	8_35660325_35663685	4.96773e-06	0.000227287	-0.303175	0.637267	0.422176	0.725351	43	105	Mfhas1	ENSMUSG00000070056	72527	downstream	3.93464e-28	0.000227287	3.93464e-28	1.79274e-26	102
13	119692091	119696021	13_119692091_119696021	5.04879e-06	0.000230078	-0.25514	0.48807	0.311743	0.566883	59	132	Hmgcs1	ENSMUSG00000093930	1645	downstream	5.81296e-07	0.000230078	5.81296e-07	2.73066e-06	317
9	32466662	32468782	9_32466662_32468782	5.10087e-06	0.000232144	-0.375048	0.32043	0.0945946	0.469643	37	56	Fli1	ENSMUSG00000016087	72813	downstream	NA	0.000232144	NA	NA	NA
4	149757636	149760156	4_149757636_149760156	5.14718e-06	0.000233942	-0.251601	0.595251	0.42383	0.675431	58	124	Slc25a33	ENSMUSG00000028982	14121	downstream	4.72325e-07	0.000233942	4.72325e-07	2.24876e-06	111
7	28408686	28412656	7_28408686_28412656	5.30848e-06	0.000240637	-0.291281	0.594357	0.397364	0.688645	56	117	Samd4b	ENSMUSG00000109336	185488	downstream	0.0343634	0.000240637	0.0343634	0.0568117	263
11	101535212	101537602	11_101535212_101537602	5.33171e-06	0.000241372	-0.365008	0.567161	0.338258	0.703266	44	74	Brca1	ENSMUSG00000017146	14277	downstream	0.0080985	0.000241372	0.0080985	0.0157648	58
13	30664961	30667151	13_30664961_30667151	5.36197e-06	0.000242423	-0.18583	0.577647	0.45376	0.63959	63	126	Dusp22	ENSMUSG00000069255	4860	downstream	2.54067e-05	0.000242423	2.54067e-05	8.62848e-05	318
11	8462502	8466642	11_8462502_8466642	5.40621e-06	0.000244102	-0.262283	0.494708	0.303279	0.565562	57	154	Tns3	ENSMUSG00000020422	198039	downstream	7.07558e-05	0.000244102	7.07558e-05	0.000219416	215
19	10294080	10297340	19_10294080_10297340	5.65446e-06	0.000254643	-0.1349	0.194387	0.106766	0.241665	75	139	Dagla	ENSMUSG00000035735	7537	downstream	8.57673e-19	0.000254643	8.57673e-19	1.63636e-17	74
9	90246392	90249552	9_90246392_90249552	5.81041e-06	0.000261324	-0.205235	0.652261	0.505027	0.710263	52	132	Tbc1d2b	ENSMUSG00000037410	21217	downstream	0.341086	0.000261324	0.341086	0.420262	91
11	76432472	76436032	11_76432472_76436032	5.93466e-06	0.000266216	-0.264457	0.430399	0.250282	0.514739	59	126	Abr	ENSMUSG00000017631	135503	downstream	9.46422e-18	0.000266216	9.46422e-18	1.62274e-16	222
8	121528655	121530765	8_121528655_121530765	6.04349e-06	0.000270393	-0.23054	0.821937	0.668243	0.898783	53	106	Galnt2l	ENSMUSG00000092329	1617814	downstream	0.0788884	0.000270393	0.0788884	0.118487	142
13	59093061	59095701	13_59093061_59095701	6.12153e-06	0.000272859	-0.219226	0.35107	0.202082	0.421308	66	140	Ntrk2	ENSMUSG00000055254	285364	downstream	6.68381e-30	0.000272859	6.68381e-30	3.78682e-28	381
6	21696631	21699351	6_21696631_21699351	6.1224e-06	0.000272859	-0.294392	0.617796	0.403175	0.697566	42	113	Kcnd2	ENSMUSG00000060882	481128	downstream	NA	0.000272859	NA	NA	NA
15	3270955	3273715	15_3270955_3273715	6.2789e-06	0.000278751	-0.229161	0.437673	0.280747	0.509908	58	126	Selenop	ENSMUSG00000064373	188	downstream	6.78472e-37	0.000278751	6.78472e-37	7.96502e-35	194
19	25411240	25413460	19_25411240_25413460	6.39896e-06	0.000283715	-0.222586	0.752983	0.603396	0.825982	61	125	Kank1	ENSMUSG00000032702	174265	downstream	1.14594e-26	0.000283715	1.14594e-26	4.56659e-25	62
4	101259016	101262506	4_101259016_101262506	6.72082e-06	0.000296077	-0.251103	0.64799	0.474149	0.725253	60	135	Jak1	ENSMUSG00000028530	2776	downstream	7.78235e-10	0.000296077	7.78235e-10	5.77516e-09	229
11	116340652	116342722	11_116340652_116342722	6.7841e-06	0.000298102	-0.222376	0.38551	0.240207	0.462583	61	115	Rnf157	ENSMUSG00000052949	70282	downstream	0.612317	0.000298102	0.612317	0.682441	142
5	88917832	88920692	5_88917832_88920692	7.00052e-06	0.000307219	-0.313008	0.616051	0.396478	0.709486	40	94	Slc4a4	ENSMUSG00000060961	31014	downstream	2.30885e-58	0.000307219	2.30885e-58	5.01444e-55	246
13	24277551	24279971	13_24277551_24279971	7.02179e-06	0.00030776	-0.194306	0.422361	0.286347	0.480653	48	112	Carmil1	ENSMUSG00000021338	824	downstream	1.68232e-33	0.00030776	1.68232e-33	1.43283e-31	201
7	102008806	102010816	7_102008806_102010816	7.10072e-06	0.000310107	-0.259515	0.658421	0.478756	0.738272	48	108	Numa1	ENSMUSG00000066306	38985	downstream	0.539936	0.000310107	0.539936	0.614222	311
11	54312442	54319012	11_54312442_54319012	7.13144e-06	0.000310588	-0.144337	0.263454	0.16412	0.308457	82	181	Acsl6	ENSMUSG00000020333	8240	downstream	1.97703e-47	0.000310588	1.97703e-47	6.96289e-45	279
15	30556475	30559165	15_30556475_30559165	7.1667e-06	0.000311493	-0.24027	0.553819	0.379874	0.620144	53	139	Ctnnd2	ENSMUSG00000022240	383882	downstream	1.35762e-11	0.000311493	1.35762e-11	1.2538e-10	287
2	6329687	6332067	2_6329687_6332067	7.17143e-06	0.000311493	-0.253453	0.734932	0.57011	0.823562	57	106	Usp6nl	ENSMUSG00000039046	20666	upstream	0.00347518	0.000311493	0.00347518	0.00737573	264
2	29630267	29632507	2_29630267_29632507	7.17938e-06	0.000311493	-0.294594	0.710656	0.517007	0.811601	49	94	Rapgef1	ENSMUSG00000039844	10497	downstream	8.36202e-06	0.000311493	8.36202e-06	3.15568e-05	300
18	34449393	34452673	18_34449393_34452673	7.19796e-06	0.000311906	-0.259395	0.464017	0.284316	0.54371	51	115	Fam13b	ENSMUSG00000036501	54150	downstream	0.149613	0.000311906	0.149613	0.206461	188
2	178165687	178167727	2_178165687_178167727	7.24371e-06	0.000313099	-0.265822	0.740012	0.564683	0.830504	48	93	Phactr3	ENSMUSG00000027525	23754	downstream	1.5883e-14	0.000313099	1.5883e-14	2.0212e-13	198
1	174503739	174507489	1_174503739_174507489	7.29727e-06	0.000315019	-0.284503	0.420208	0.226961	0.511464	51	108	Fmn2	ENSMUSG00000028354	1914	downstream	2.86786e-11	0.000315019	2.86786e-11	2.57023e-10	187
11	71752202	71757352	11_71752202_71757352	7.42146e-06	0.000319978	-0.17461	0.446978	0.332503	0.507113	83	158	Wscd1	ENSMUSG00000020811	1517	downstream	2.09966e-23	0.000319978	2.09966e-23	6.20424e-22	237
5	89109652	89111872	5_89109652_89111872	7.45988e-06	0.000321232	-0.32249	0.662913	0.43792	0.76041	52	120	Slc4a4	ENSMUSG00000060961	222834	downstream	2.30885e-58	0.000321232	2.30885e-58	5.01444e-55	246
4	149080846	149082856	4_149080846_149082856	7.49835e-06	0.000322082	-0.218212	0.389648	0.235616	0.453828	55	132	Pex14	ENSMUSG00000028975	17020	downstream	0.0759526	0.000322082	0.0759526	0.11454	129
7	141307246	141309336	7_141307246_141309336	7.79043e-06	0.000333795	-0.325877	0.684339	0.470833	0.796711	40	76	Deaf1	ENSMUSG00000058886	18336	downstream	0.0245934	0.000333795	0.0245934	0.0422513	240
1	182409809	182413159	1_182409809_182413159	7.92843e-06	0.000338864	-0.303308	0.485816	0.28	0.583308	45	95	Trp53bp2	ENSMUSG00000026510	637	downstream	3.34183e-16	0.000338864	3.34183e-16	4.94295e-15	225
17	43584445	43586525	17_43584445_43586525	8.15023e-06	0.000347287	-0.347333	0.600675	0.357024	0.704357	40	94	Pla2g7	ENSMUSG00000023913	16176	downstream	1.66871e-45	0.000347287	1.66871e-45	4.53021e-43	138
11	115183412	115185692	11_115183412_115185692	8.15579e-06	0.000347287	-0.189217	0.588166	0.456313	0.645531	67	154	Nat9	ENSMUSG00000015542	1640	downstream	0.346553	0.000347287	0.346553	0.42567	76
19	46515550	46518050	19_46515550_46518050	8.32522e-06	0.000353627	-0.17705	0.474663	0.35663	0.53368	65	130	Trim8	ENSMUSG00000025034	13848	downstream	0.00206383	0.000353627	0.00206383	0.004613	174
4	129141396	129144616	4_129141396_129144616	8.66363e-06	0.000367547	-0.209717	0.366876	0.219011	0.428728	64	153	Fndc5	ENSMUSG00000001334	4397	downstream	0.0124523	0.000367547	0.0124523	0.0230918	372
3	61366205	61368905	3_61366205_61368905	8.69892e-06	0.00036859	-0.358803	0.530357	0.277273	0.636076	33	79	Rap2b	ENSMUSG00000036894	4567	downstream	0.0196837	0.00036859	0.0196837	0.0347041	218
4	138043176	138045386	4_138043176_138045386	8.72736e-06	0.00036934	-0.374904	0.76922	0.500136	0.87504	35	89	Eif4g3	ENSMUSG00000028760	49720	downstream	5.22602e-06	0.00036934	5.22602e-06	2.05649e-05	370
10	83178094	83180164	10_83178094_83180164	9.29467e-06	0.000391903	-0.44602	0.591409	0.283333	0.729353	30	67	Chst11	ENSMUSG00000034612	192596	downstream	2.42611e-13	0.000391903	2.42611e-13	2.74194e-12	87
4	46892946	46895036	4_46892946_46895036	9.36572e-06	0.000394415	-0.306033	0.609811	0.390426	0.696459	47	119	Gabbr2	ENSMUSG00000039809	96837	downstream	2.37661e-31	0.000394415	2.37661e-31	1.54848e-29	105
10	5526944	5529374	10_5526944_5529374	9.54521e-06	0.000400992	-0.355198	0.768868	0.530952	0.88615	35	71	Syne1	ENSMUSG00000096054	21304	downstream	1.00263e-45	0.000400992	1.00263e-45	2.77985e-43	261
10	8877864	8880904	10_8877864_8880904	9.68734e-06	0.000405323	-0.206543	0.598351	0.453477	0.66002	63	148	Sash1	ENSMUSG00000015305	5166	downstream	8.95605e-26	0.000405323	8.95605e-26	3.27826e-24	167
17	26504675	26507245	17_26504675_26507245	9.69542e-06	0.000405323	-0.203294	0.37723	0.238666	0.44196	64	137	Dusp1	ENSMUSG00000024190	1274	downstream	0.285394	0.000405323	0.285394	0.359738	107
9	13639502	13641672	9_13639502_13641672	9.72573e-06	0.000405958	-0.342513	0.673109	0.426627	0.76914	30	77	Maml2	ENSMUSG00000031925	341545	downstream	3.07545e-09	0.000405958	3.07545e-09	2.09933e-08	204
1	51298789	51300889	1_51298789_51300889	9.7342e-06	0.000405958	-0.221802	0.575304	0.419124	0.640926	50	119	Cavin2	ENSMUSG00000045954	9663	downstream	NA	0.000405958	NA	NA	NA
8	60664995	60667025	8_60664995_60667025	9.75867e-06	0.000406485	-0.277973	0.475139	0.283688	0.561661	47	104	Mfap3l	ENSMUSG00000031647	9455	downstream	1.3719e-30	0.000406485	1.3719e-30	8.12604e-29	112
1	135164399	135167329	1_135164399_135167329	9.94013e-06	0.000413043	-0.329991	0.302511	0.0719697	0.401961	44	102	Gpr37l1	ENSMUSG00000026424	352	downstream	5.5519e-56	0.000413043	5.5519e-56	9.04336e-53	260
13	119719381	119722111	13_119719381_119722111	1.00245e-05	0.000416047	-0.366413	0.556694	0.310417	0.676829	40	82	Nim1k	ENSMUSG00000095930	33771	downstream	3.21315e-19	0.000416047	3.21315e-19	6.3827e-18	175
16	18084814	18087684	16_18084814_18087684	1.03143e-05	0.000427559	-0.236201	0.554369	0.388908	0.625109	59	138	Prodh	ENSMUSG00000003526	1608	downstream	2.50326e-35	0.000427559	2.50326e-35	2.54843e-33	245
10	76253704	76255714	10_76253704_76255714	1.04626e-05	0.000431626	-0.318147	0.489506	0.265625	0.583772	32	76	S100b	ENSMUSG00000033208	0	at TSS	1.33588e-41	0.000431626	1.33588e-41	2.2905e-39	138
14	57327940	57330390	14_57327940_57330390	1.06979e-05	0.000439227	-0.248958	0.711212	0.542841	0.791799	56	117	Cryl1	ENSMUSG00000021947	68139	downstream	NA	0.000439227	NA	NA	NA
18	36513053	36515113	18_36513053_36515113	1.15876e-05	0.000472371	-0.270293	0.529178	0.351852	0.622145	54	103	Hbegf	ENSMUSG00000024486	692	downstream	8.83107e-30	0.000472371	8.83107e-30	4.87617e-28	108
18	34362613	34364923	18_34362613_34364923	1.19362e-05	0.00048315	-0.272492	0.687111	0.5	0.772492	47	103	Reep5	ENSMUSG00000005873	8446	downstream	1.19048e-11	0.00048315	1.19048e-11	1.1065e-10	273
14	60993160	60995690	14_60993160_60995690	1.21088e-05	0.000488987	-0.341669	0.516639	0.262374	0.604043	33	96	Tnfrsf19	ENSMUSG00000060548	50779	downstream	1.56554e-05	0.000488987	1.56554e-05	5.58001e-05	236
12	15808938	15811038	12_15808938_15811038	1.23448e-05	0.000497933	-0.287063	0.432438	0.220513	0.507576	39	110	Trib2	ENSMUSG00000020601	5747	downstream	6.65089e-15	0.000497933	6.65089e-15	8.74548e-14	203
5	142590362	142594952	5_142590362_142594952	1.23869e-05	0.000499046	-0.217331	0.547137	0.394812	0.612142	67	157	Mmd2	ENSMUSG00000039533	13848	downstream	3.35011e-42	0.000499046	3.35011e-42	5.98018e-40	355
14	34339770	34343840	14_34339770_34343840	1.24799e-05	0.000501031	-0.261424	0.561322	0.372207	0.633631	52	136	Glud1	ENSMUSG00000021794	29043	downstream	3.48238e-18	0.000501031	3.48238e-18	6.25916e-17	281
14	79222320	79224440	14_79222320_79224440	1.26387e-05	0.000506817	-0.20462	0.599338	0.445873	0.650493	45	135	Zfp957	ENSMUSG00000071262	0	at TSS	NA	0.000506817	NA	NA	NA
10	83627574	83630254	10_83627574_83630254	1.27538e-05	0.000510835	-0.220265	0.647192	0.491004	0.711269	64	156	Appl2	ENSMUSG00000020263	18484	downstream	8.63195e-47	0.000510835	8.63195e-47	2.67816e-44	325
18	50050833	50053043	18_50050833_50053043	1.30556e-05	0.000521709	-0.320095	0.543372	0.338121	0.658215	47	84	Tnfaip8	ENSMUSG00000062210	71406	downstream	7.12131e-23	0.000521709	7.12131e-23	1.97023e-21	129
17	6108405	6111825	17_6108405_6111825	1.30933e-05	0.000522607	-0.224742	0.599463	0.445039	0.669781	51	112	Tulp4	ENSMUSG00000034377	26323	upstream	0.266612	0.000522607	0.266612	0.338981	359
1	20920879	20923039	1_20920879_20923039	1.31443e-05	0.000524036	-0.283114	0.528305	0.3306	0.613714	54	125	Paqr8	ENSMUSG00000025931	3039	downstream	1.25513e-28	0.000524036	1.25513e-28	6.01308e-27	173
12	104826128	104828568	12_104826128_104828568	1.31902e-05	0.000525257	-0.189009	0.668676	0.542989	0.731999	66	131	Clmn	ENSMUSG00000021097	36441	downstream	2.95503e-42	0.000525257	2.95503e-42	5.42353e-40	257
7	80208126	80212326	7_80208126_80212326	1.33531e-05	0.000529905	-0.191683	0.484606	0.350428	0.542111	69	161	Sema4b	ENSMUSG00000030539	21285	downstream	5.48382e-12	0.000529905	5.48382e-12	5.32869e-11	266
19	16171880	16174050	19_16171880_16174050	1.33963e-05	0.000531007	-0.310388	0.53756	0.326136	0.636525	44	94	Gnaq	ENSMUSG00000024639	39049	downstream	0.660811	0.000531007	0.660811	0.724895	313
15	81814435	81816805	15_81814435_81816805	1.35483e-05	0.00053518	-0.282112	0.494844	0.294504	0.576616	40	98	Tef	ENSMUSG00000022389	12014	downstream	1.94969e-08	0.00053518	1.94969e-08	1.18334e-07	282
8	107035345	107037955	8_107035345_107037955	1.35788e-05	0.00053577	-0.249003	0.724792	0.561754	0.810758	58	110	Vps4a	ENSMUSG00000031913	4123	downstream	0.252488	0.00053577	0.252488	0.323868	163
18	38915083	38917423	18_38915083_38917423	1.3672e-05	0.000538829	-0.2299	0.62222	0.471261	0.701161	57	109	Fgf1	ENSMUSG00000036585	1348	downstream	1.93824e-39	0.000538829	1.93824e-39	2.65866e-37	127
5	142596482	142602092	5_142596482_142602092	1.37303e-05	0.00054051	-0.169705	0.479217	0.357242	0.526947	72	184	Mmd2	ENSMUSG00000039533	6708	downstream	3.35011e-42	0.00054051	3.35011e-42	5.98018e-40	355
11	100593072	100596232	11_100593072_100596232	1.39003e-05	0.000546576	-0.149664	0.794714	0.688614	0.838278	62	151	Dnajc7	ENSMUSG00000014195	23936	downstream	0.00628449	0.000546576	0.00628449	0.0125642	408
3	98323155	98325875	3_98323155_98325875	1.40514e-05	0.000551886	-0.192621	0.567106	0.440906	0.633527	60	114	Phgdh	ENSMUSG00000053398	14115	downstream	9.85467e-14	0.000551886	9.85467e-14	1.16424e-12	338
4	53154986	53158326	4_53154986_53158326	1.41544e-05	0.000555297	-0.189968	0.256406	0.123001	0.312969	53	125	Abca1	ENSMUSG00000015243	1569	downstream	6.04258e-12	0.000555297	6.04258e-12	5.82834e-11	214
3	75392275	75395005	3_75392275_75395005	1.46631e-05	0.000572642	-0.226122	0.406532	0.252606	0.478728	53	113	Wdr49	ENSMUSG00000104301	86735	downstream	NA	0.000572642	NA	NA	NA
8	105956465	105958505	8_105956465_105958505	1.4762e-05	0.00057585	-0.306286	0.599848	0.407724	0.71401	41	69	Slc12a4	ENSMUSG00000017765	7539	downstream	4.47514e-21	0.00057585	4.47514e-21	1.05836e-19	111
6	124748341	124751751	6_124748341_124751751	1.51786e-05	0.000590098	-0.176494	0.792049	0.665081	0.841575	55	141	Atn1	ENSMUSG00000004263	4773	downstream	0.805699	0.000590098	0.805699	0.848958	192
15	25755185	25758105	15_25755185_25758105	1.54611e-05	0.000599391	-0.142796	0.207877	0.113206	0.256002	61	120	Myo10	ENSMUSG00000022272	132660	downstream	2.04852e-10	0.000599391	2.04852e-10	1.65392e-09	308
19	20490870	20494100	19_20490870_20494100	1.54874e-05	0.000599391	-0.241825	0.518091	0.34827	0.590095	53	125	Aldh1a1	ENSMUSG00000053279	107861	upstream	NA	0.000599391	NA	NA	NA
14	103833920	103838860	14_103833920_103838860	1.55216e-05	0.00060004	-0.253243	0.390314	0.216546	0.469789	59	129	Ednrb	ENSMUSG00000022122	5542	downstream	5.89847e-36	0.00060004	5.89847e-36	6.40525e-34	271
6	114199671	114202641	6_114199671_114202641	1.58142e-05	0.000608615	-0.328161	0.740196	0.504264	0.832424	43	110	Slc6a11	ENSMUSG00000030307	68430	downstream	1.42047e-49	0.000608615	1.42047e-49	6.61078e-47	229
14	54433910	54436800	14_54433910_54436800	1.58373e-05	0.000608825	-0.18551	0.504925	0.374284	0.559794	63	150	Mmp14	ENSMUSG00000000957	2298	downstream	6.594e-07	0.000608825	6.594e-07	3.0688e-06	372
17	27576695	27581395	17_27576695_27581395	1.61499e-05	0.000618768	-0.103583	0.314681	0.242368	0.345951	80	185	Nudt3	ENSMUSG00000024213	42100	downstream	0.0282194	0.000618768	0.0282194	0.0478526	383
18	69622553	69626723	18_69622553_69626723	1.62892e-05	0.000623342	-0.196364	0.623868	0.485258	0.681622	60	144	Tcf4	ENSMUSG00000053477	276832	downstream	0.0102798	0.000623342	0.0102798	0.0194563	420
6	22910101	22913911	6_22910101_22913911	1.63055e-05	0.000623342	-0.224472	0.570266	0.411607	0.63608	56	135	Ptprz1	ENSMUSG00000068748	34599	downstream	1.22691e-21	0.000623342	1.22691e-21	3.06281e-20	402
11	31894192	31897582	11_31894192_31897582	1.6637e-05	0.000634604	-0.438423	0.638889	0.330808	0.769231	33	78	Cpeb4	ENSMUSG00000020300	21981	downstream	4.53015e-14	0.000634604	4.53015e-14	5.49649e-13	202
11	102857712	102861252	11_102857712_102861252	1.7775e-05	0.000675766	-0.21744	0.534466	0.389817	0.607257	78	155	Eftud2	ENSMUSG00000020929	19715	downstream	0.344822	0.000675766	0.344822	0.423983	344
3	141927365	141931335	3_141927365_141931335	1.78707e-05	0.000677906	-0.281838	0.455611	0.256667	0.538504	40	96	Bmpr1b	ENSMUSG00000052430	50929	downstream	4.69122e-27	0.000677906	4.69122e-27	1.91035e-25	123
6	72688691	72692251	6_72688691_72692251	1.79926e-05	0.000681776	-0.217306	0.630465	0.478041	0.695348	63	148	Tcf7l1	ENSMUSG00000055799	97003	downstream	1.38522e-12	0.000681776	1.38522e-12	1.44638e-11	86
5	66968472	66971772	5_66968472_66971772	1.806e-05	0.000682828	-0.253459	0.515718	0.331263	0.584723	52	139	Limch1	ENSMUSG00000037736	222627	downstream	1.00025e-39	0.000682828	1.00025e-39	1.43233e-37	185
18	39007963	39010933	18_39007963_39010933	1.82706e-05	0.000688519	-0.201572	0.512926	0.36859	0.570163	46	116	Arhgap26	ENSMUSG00000036452	14818	downstream	8.38682e-25	0.000688519	8.38682e-25	2.824e-23	88
5	104096892	104098962	5_104096892_104098962	1.83133e-05	0.000689375	-0.227449	0.751342	0.606162	0.833611	34	60	Sparcl1	ENSMUSG00000029309	14771	downstream	2.22765e-57	0.000689375	2.22765e-57	4.14694e-54	305
16	3946844	3950274	16_3946844_3950274	1.86772e-05	0.000702128	-0.191526	0.755497	0.624343	0.815869	58	126	Nlrc3	ENSMUSG00000049871	26358	downstream	0.823455	0.000702128	0.823455	0.863046	370
4	45186276	45188376	4_45186276_45188376	1.86929e-05	0.000702128	-0.237857	0.62938	0.470809	0.708666	57	114	Frmpd1	ENSMUSG00000035615	1370	downstream	8.27993e-22	0.000702128	8.27993e-22	2.09914e-20	86
1	191380009	191383839	1_191380009_191383839	1.87952e-05	0.000705201	-0.295904	0.474997	0.259009	0.554913	37	100	Ppp2r5a	ENSMUSG00000026626	13202	downstream	2.21316e-19	0.000705201	2.21316e-19	4.49216e-18	313
15	100087835	100090015	15_100087835_100090015	1.91324e-05	0.000714375	-0.320421	0.609255	0.362778	0.683198	30	100	Dip2b	ENSMUSG00000023026	49171	downstream	0.476063	0.000714375	0.476063	0.553347	207
12	104696638	104699088	12_104696638_104699088	1.91852e-05	0.000714666	-0.322357	0.709981	0.480556	0.802913	32	79	Dicer1	ENSMUSG00000041415	52864	downstream	0.0019856	0.000714666	0.0019856	0.00446186	315
13	119729551	119734251	13_119729551_119734251	1.91929e-05	0.000714666	-0.19113	0.402045	0.271855	0.462985	66	141	Nim1k	ENSMUSG00000095930	21631	downstream	3.21315e-19	0.000714666	3.21315e-19	6.3827e-18	175
2	4541997	4545077	2_4541997_4545077	1.92209e-05	0.000714933	-0.196778	0.496996	0.360317	0.557096	62	141	Frmd4a	ENSMUSG00000026657	389125	downstream	1.04191e-17	0.000714933	1.04191e-17	1.77944e-16	272
1	185460109	185462649	1_185460109_185462649	1.92548e-05	0.000715421	-0.289638	0.712754	0.526398	0.816036	46	83	Slc30a10	ENSMUSG00000026614	5261	downstream	2.86809e-23	0.000715421	2.86809e-23	8.30534e-22	159
X	10539626	10544076	X_10539626_10544076	1.93106e-05	0.000716719	-0.2615	0.573068	0.38547	0.64697	39	99	Tspan7	ENSMUSG00000058254	54468	downstream	2.38723e-48	0.000716719	2.38723e-48	9.72125e-46	403
19	6499250	6502140	19_6499250_6502140	1.93373e-05	0.000716938	-0.206893	0.289968	0.149458	0.35635	60	127	Nrxn2	ENSMUSG00000033768	80519	downstream	8.0415e-17	0.000716938	8.0415e-17	1.27017e-15	372
2	4502517	4505037	2_4502517_4505037	1.96272e-05	0.000726123	-0.240417	0.501489	0.326371	0.566788	44	118	Frmd4a	ENSMUSG00000026657	349645	downstream	1.04191e-17	0.000726123	1.04191e-17	1.77944e-16	272
18	20721473	20724633	18_20721473_20724633	1.97662e-05	0.000729695	-0.237608	0.400056	0.243914	0.481522	60	115	B4galt6	ENSMUSG00000056124	21771	downstream	0.0163188	0.000729695	0.0163188	0.0293959	293
1	136331409	136334179	1_136331409_136334179	1.9869e-05	0.000732705	-0.239257	0.341934	0.171593	0.410851	53	131	Camsap2	ENSMUSG00000041570	11519	downstream	0.340848	0.000732705	0.340848	0.420009	184
6	85250991	85254311	6_85250991_85254311	2.03465e-05	0.000747908	-0.179007	0.539022	0.422751	0.601758	75	139	Sfxn5	ENSMUSG00000033720	79111	downstream	1.74224e-40	0.000747908	1.74224e-40	2.73532e-38	330
8	105889515	105891985	8_105889515_105891985	2.04057e-05	0.000749282	-0.217182	0.589152	0.446056	0.663238	73	141	Edc4	ENSMUSG00000036270	8564	downstream	0.505454	0.000749282	0.505454	0.58175	157
6	39506961	39509091	6_39506961_39509091	2.10273e-05	0.000768826	-0.246547	0.545992	0.377544	0.624091	51	110	Dennd2a	ENSMUSG00000038456	48776	downstream	0.240856	0.000768826	0.240856	0.31103	340
5	105426892	105429512	5_105426892_105429512	2.12289e-05	0.000775074	-0.193964	0.638805	0.504793	0.698757	51	114	Lrrc8b	ENSMUSG00000070639	11117	downstream	0.00862286	0.000775074	0.00862286	0.0166466	98
10	70580244	70583294	10_70580244_70583294	2.12432e-05	0.000775074	-0.342529	0.439382	0.196296	0.538826	36	88	Phyhipl	ENSMUSG00000037747	15997	downstream	2.86227e-17	0.000775074	2.86227e-17	4.74533e-16	191
4	139601336	139603416	4_139601336_139603416	2.13608e-05	0.000776892	-0.234637	0.574786	0.419184	0.653821	64	126	Iffo2	ENSMUSG00000041025	69647	downstream	0.000779732	0.000776892	0.000779732	0.00191892	74
1	100269899	100272069	1_100269899_100272069	2.1932e-05	0.000796825	-0.320687	0.687469	0.465238	0.785925	35	79	Cntnap5b	ENSMUSG00000067028	497134	downstream	NA	0.000796825	NA	NA	NA
1	172299289	172303289	1_172299289_172303289	2.33778e-05	0.000844893	-0.148717	0.352437	0.248396	0.397113	73	170	Igsf8	ENSMUSG00000038034	9078	upstream	0.0750998	0.000844893	0.0750998	0.113451	262
18	65633143	65636953	18_65633143_65636953	2.36114e-05	0.000852439	-0.192279	0.586522	0.45665	0.648928	74	154	Zfp532	ENSMUSG00000042439	52298	downstream	0.164324	0.000852439	0.164324	0.223915	226
X	142836606	142838906	X_142836606_142838906	2.36643e-05	0.000853454	-0.389505	0.582894	0.318182	0.707687	33	70	Tmem164	ENSMUSG00000047045	155188	downstream	9.45709e-12	0.000853454	9.45709e-12	8.91718e-11	138
1	53781929	53784279	1_53781929_53784279	2.3771e-05	0.000855506	-0.383523	0.502874	0.260417	0.643939	32	55	Stk17b	ENSMUSG00000026094	945	downstream	2.17658e-16	0.000855506	2.17658e-16	3.27896e-15	105
6	72850701	72852761	6_72850701_72852761	2.386e-05	0.000857815	-0.337431	0.524698	0.307778	0.645209	45	81	Kcmf1	ENSMUSG00000055239	47218	downstream	0.859938	0.000857815	0.859938	0.893419	194
4	59415716	59418086	4_59415716_59418086	2.42716e-05	0.000871701	-0.298331	0.756028	0.545302	0.843633	37	89	Susd1	ENSMUSG00000038578	20547	downstream	0.664682	0.000871701	0.664682	0.728283	134
2	178236157	178238947	2_178236157_178238947	2.441e-05	0.000875756	-0.278427	0.722541	0.542248	0.820675	43	79	Phactr3	ENSMUSG00000027525	94224	downstream	1.5883e-14	0.000875756	1.5883e-14	2.0212e-13	198
8	93836425	93839345	8_93836425_93839345	2.45208e-05	0.000878817	-0.203364	0.443472	0.306554	0.509918	66	136	Gnao1	ENSMUSG00000031748	25587	downstream	2.33867e-31	0.000878817	2.33867e-31	1.53142e-29	406
11	31898572	31902152	11_31898572_31902152	2.47954e-05	0.000886808	-0.249123	0.530081	0.370076	0.619198	44	79	Cpeb4	ENSMUSG00000020300	26361	downstream	4.53015e-14	0.000886808	4.53015e-14	5.49649e-13	202
8	22861655	22866505	8_22861655_22866505	2.48257e-05	0.000886971	-0.183081	0.489346	0.362248	0.545329	74	168	Kat6a	ENSMUSG00000031540	2106	downstream	0.190517	0.000886971	0.190517	0.25403	248
11	58031842	58034442	11_58031842_58034442	2.49304e-05	0.000888865	-0.288321	0.741839	0.55813	0.846451	41	72	Larp1	ENSMUSG00000037331	22778	downstream	0.0533194	0.000888865	0.0533194	0.0839746	270
4	133704746	133707426	4_133704746_133707426	2.51306e-05	0.000894149	-0.306859	0.579917	0.356746	0.663605	42	112	Arid1a	ENSMUSG00000007880	46185	downstream	0.21911	0.000894149	0.21911	0.286525	354
6	39952351	39954561	6_39952351_39954561	2.51979e-05	0.000894451	-0.248448	0.430478	0.26625	0.514698	40	78	Tmem178b	ENSMUSG00000057716	80890	downstream	0.125233	0.000894451	0.125233	0.176974	143
8	93899175	93902645	8_93899175_93902645	2.55718e-05	0.000904705	-0.240582	0.525013	0.358456	0.599038	64	144	Gnao1	ENSMUSG00000031748	88337	downstream	2.33867e-31	0.000904705	2.33867e-31	1.53142e-29	406
17	34114465	34116935	17_34114465_34116935	2.57214e-05	0.000908595	-0.277489	0.492161	0.302964	0.580454	49	105	Brd2	ENSMUSG00000024335	5665	downstream	1.60241e-08	0.000908595	1.60241e-08	9.82638e-08	422
9	29959802	29961892	9_29959802_29961892	2.57613e-05	0.000909069	-0.229653	0.451776	0.287916	0.517569	53	132	Ntm	ENSMUSG00000059974	1237	downstream	3.28299e-41	0.000909069	3.28299e-41	5.41528e-39	257
7	143833756	143836326	7_143833756_143836326	2.59704e-05	0.000915511	-0.244028	0.660406	0.484969	0.728997	52	133	Dhcr7	ENSMUSG00000058454	10589	downstream	9.16899e-12	0.000915511	9.16899e-12	8.67062e-11	161
6	87206751	87209151	6_87206751_87209151	2.60495e-05	0.000917359	-0.20832	0.730683	0.579178	0.787498	42	112	Antxr1	ENSMUSG00000033420	126613	downstream	2.20758e-11	0.000917359	2.20758e-11	1.99771e-10	151
12	70298468	70302468	12_70298468_70302468	2.65223e-05	0.000931998	-0.236452	0.271007	0.107779	0.344231	48	107	Trim9	ENSMUSG00000021071	44858	downstream	2.29533e-33	0.000931998	2.29533e-33	1.92971e-31	304
1	182014099	182017579	1_182014099_182017579	2.65465e-05	0.000931998	-0.304379	0.552805	0.375	0.679379	42	59	Enah	ENSMUSG00000022995	2082	downstream	0.000298403	0.000931998	0.000298403	0.000805069	409
11	78021842	78024502	11_78021842_78024502	2.69593e-05	0.000942718	-0.201524	0.661898	0.531377	0.732902	68	125	Phf12	ENSMUSG00000037791	39040	downstream	0.511447	0.000942718	0.511447	0.587454	159
9	31096882	31098922	9_31096882_31098922	2.69614e-05	0.000942718	-0.182529	0.635446	0.510748	0.693277	64	138	St14	ENSMUSG00000031995	32931	downstream	6.85627e-11	0.000942718	6.85627e-11	5.89922e-10	208
4	108204926	108207146	4_108204926_108207146	2.7062e-05	0.000945274	-0.305665	0.665258	0.443651	0.749316	33	87	Zyg11a	ENSMUSG00000034645	10776	downstream	NA	0.000945274	NA	NA	NA
5	65230502	65233292	5_65230502_65233292	2.79611e-05	0.000971746	-0.21225	0.56619	0.41816	0.63041	59	136	Wdr19	ENSMUSG00000037890	30804	downstream	0.000882562	0.000971746	0.000882562	0.00214365	143
4	82496026	82500026	4_82496026_82500026	2.81145e-05	0.000975109	-0.162067	0.222627	0.107859	0.269926	68	165	Nfib	ENSMUSG00000008575	5282	downstream	2.60138e-22	0.000975109	2.60138e-22	6.86207e-21	418
6	90463801	90467461	6_90463801_90467461	2.8512e-05	0.000984924	-0.137865	0.406743	0.311683	0.449548	77	171	Klf15	ENSMUSG00000030087	1225	downstream	1.72772e-18	0.000984924	1.72772e-18	3.18894e-17	120
2	102784887	102788977	2_102784887_102788977	2.85674e-05	0.000985848	-0.232144	0.518801	0.360989	0.593133	65	138	Slc1a2	ENSMUSG00000005089	126228	downstream	2.71709e-48	0.000985848	2.71709e-48	1.07292e-45	405
2	148867967	148872757	2_148867967_148872757	2.89963e-05	0.000998511	-0.233381	0.536842	0.37716	0.610541	54	117	Cst3	ENSMUSG00000027447	2819	downstream	7.55282e-33	0.000998511	7.55282e-33	5.72214e-31	424
10	8811594	8815394	10_8811594_8815394	2.90214e-05	0.000998511	-0.212037	0.666965	0.522131	0.734168	58	125	Sash1	ENSMUSG00000015305	70676	downstream	8.95605e-26	0.000998511	8.95605e-26	3.27826e-24	167
7	65366846	65369166	7_65366846_65369166	3.05624e-05	0.00104318	-0.307962	0.460249	0.242737	0.550699	42	101	Tjp1	ENSMUSG00000030516	2073	downstream	1.72071e-09	0.00104318	1.72071e-09	1.22371e-08	185
7	117540116	117542786	7_117540116_117542786	3.06056e-05	0.00104362	-0.237923	0.582894	0.424722	0.662645	60	119	Xylt1	ENSMUSG00000030657	159137	downstream	2.22776e-23	0.00104362	2.22776e-23	6.53829e-22	115
15	25771425	25773915	15_25771425_25773915	3.07089e-05	0.00104611	-0.281384	0.510431	0.303095	0.58448	45	126	Myo10	ENSMUSG00000022272	148900	downstream	2.04852e-10	0.00104611	2.04852e-10	1.65392e-09	308
13	111790881	111794061	13_111790881_111794061	3.12603e-05	0.00106279	-0.158141	0.691972	0.580663	0.738803	69	164	Map3k1	ENSMUSG00000021754	14932	downstream	0.588573	0.00106279	0.588573	0.660611	220
10	18354074	18356244	10_18354074_18356244	3.14265e-05	0.00106739	-0.239778	0.627106	0.448771	0.688549	41	119	Nhsl1	ENSMUSG00000039835	51431	upstream	2.60534e-05	0.00106739	2.60534e-05	8.82509e-05	154
1	74296949	74299089	1_74296949_74299089	3.16628e-05	0.00107435	-0.216947	0.571138	0.419394	0.636341	55	128	Tmbim1	ENSMUSG00000006301	5316	downstream	9.95443e-24	0.00107435	9.95443e-24	3.02369e-22	306
7	75871336	75873456	7_75871336_75873456	3.20039e-05	0.00108165	-0.198294	0.60472	0.468247	0.666541	53	117	Klhl25	ENSMUSG00000055652	22998	downstream	0.04495	0.00108165	0.04495	0.0722693	63
6	94671981	94675901	6_94671981_94675901	3.25912e-05	0.00109935	-0.201875	0.573011	0.433495	0.635371	59	132	Lrig1	ENSMUSG00000030029	24244	downstream	4.47226e-15	0.00109935	4.47226e-15	6.00805e-14	124
13	105191771	105194261	13_105191771_105194261	3.35079e-05	0.00112695	-0.299215	0.603852	0.388333	0.687548	40	103	Rnf180	ENSMUSG00000021720	76778	downstream	0.0920579	0.00112695	0.0920579	0.135564	126
4	105184776	105188836	4_105184776_105188836	3.37085e-05	0.00113259	-0.161447	0.355999	0.24576	0.407207	72	155	Plpp3	ENSMUSG00000028517	27429	downstream	1.46293e-44	0.00113259	1.46293e-44	3.73792e-42	374
2	124612857	124614927	2_124612857_124614927	3.42388e-05	0.00114929	-0.273447	0.495917	0.30322	0.576667	44	105	Sema6d	ENSMUSG00000027200	2284	downstream	6.58418e-26	0.00114929	6.58418e-26	2.43841e-24	178
3	85440185	85442995	3_85440185_85442995	3.44018e-05	0.00115363	-0.20608	0.643721	0.508934	0.715014	64	121	Gm37240	ENSMUSG00000102805	444521	downstream	NA	0.00115363	NA	NA	NA
11	87607872	87609932	11_87607872_87609932	3.45009e-05	0.00115583	-0.282402	0.680042	0.49486	0.777262	42	80	Mtmr4	ENSMUSG00000018401	15710	downstream	0.0137319	0.00115583	0.0137319	0.0252065	148
17	27614595	27616605	17_27614595_27616605	3.48343e-05	0.00116473	-0.259662	0.522659	0.340895	0.600557	54	126	Nudt3	ENSMUSG00000024213	6890	downstream	0.0282194	0.00116473	0.0282194	0.0478526	383
17	24069935	24072845	17_24069935_24072845	3.60169e-05	0.00119961	-0.229682	0.421912	0.263836	0.493519	53	117	Kctd5	ENSMUSG00000016946	640	downstream	0.000419872	0.00119961	0.000419872	0.00109092	209
11	16793682	16797532	11_16793682_16797532	3.65866e-05	0.00121271	-0.230477	0.609859	0.44826	0.678737	52	122	Egfr	ENSMUSG00000020122	41471	downstream	0.0234065	0.00121271	0.0234065	0.040479	310
17	56683025	56685305	17_56683025_56685305	3.67128e-05	0.00121456	-0.249826	0.651034	0.473033	0.722859	46	114	Ranbp3	ENSMUSG00000002372	9667	downstream	0.541004	0.00121456	0.541004	0.615168	222
15	25797815	25799925	15_25797815_25799925	3.68934e-05	0.00121706	-0.255462	0.706752	0.526103	0.781566	41	99	Myo10	ENSMUSG00000022272	175290	downstream	2.04852e-10	0.00121706	2.04852e-10	1.65392e-09	308
8	61257605	61259635	8_61257605_61259635	3.74846e-05	0.00123416	-0.254938	0.522832	0.352873	0.607811	57	114	Sh3rf1	ENSMUSG00000031642	33733	downstream	0.18784	0.00123416	0.18784	0.251024	211
17	74575685	74579485	17_74575685_74579485	3.77554e-05	0.00124189	-0.249298	0.71196	0.543027	0.792325	49	103	Birc6	ENSMUSG00000024073	47390	downstream	0.000407023	0.00124189	0.000407023	0.00106059	354
10	94111174	94113334	10_94111174_94113334	3.78684e-05	0.00124302	-0.191476	0.346999	0.21487	0.406346	53	118	Fgd6	ENSMUSG00000020021	75173	downstream	1.16017e-22	0.00124302	1.16017e-22	3.13655e-21	121
9	43079602	43082502	9_43079602_43082502	3.78982e-05	0.00124302	-0.271183	0.522421	0.332593	0.603776	45	105	Arhgef12	ENSMUSG00000059495	23485	downstream	8.22899e-19	0.00124302	8.22899e-19	1.57232e-17	326
2	3714777	3719257	2_3714777_3719257	3.84163e-05	0.00125761	-0.199239	0.586173	0.448645	0.647884	70	156	Fam107b	ENSMUSG00000026655	1319	downstream	0.00235523	0.00125761	0.00235523	0.00519657	127
17	24061775	24063885	17_24061775_24063885	3.85117e-05	0.00125954	-0.232705	0.362422	0.203431	0.436136	51	110	Kctd5	ENSMUSG00000016946	9600	downstream	0.000419872	0.00125954	0.000419872	0.00109092	209
2	4444767	4447417	2_4444767_4447417	3.87167e-05	0.00126384	-0.212785	0.475822	0.331633	0.544417	49	103	Frmd4a	ENSMUSG00000026657	291895	downstream	1.04191e-17	0.00126384	1.04191e-17	1.77944e-16	272
14	21669070	21671880	14_21669070_21671880	3.87742e-05	0.00126452	-0.181861	0.717252	0.585066	0.766927	59	157	Kat6b	ENSMUSG00000021767	169285	downstream	0.00149149	0.00126452	0.00149149	0.00344114	338
14	73371910	73376120	14_73371910_73376120	3.91661e-05	0.00127609	-0.229623	0.515583	0.351245	0.580868	58	146	Itm2b	ENSMUSG00000022108	9169	downstream	2.69507e-33	0.00127609	2.69507e-33	2.20877e-31	394
5	36202482	36204532	5_36202482_36204532	4.0441e-05	0.00131514	-0.228698	0.597162	0.445499	0.674197	64	126	Psapl1	ENSMUSG00000043430	0	at TSS	NA	0.00131514	NA	NA	NA
2	102752297	102755647	2_102752297_102755647	4.09581e-05	0.00132808	-0.307592	0.502644	0.296875	0.604467	48	97	Slc1a2	ENSMUSG00000005089	93638	downstream	2.71709e-48	0.00132808	2.71709e-48	1.07292e-45	405
9	119998802	120000922	9_119998802_120000922	4.10277e-05	0.00132808	-0.275933	0.367089	0.180429	0.456362	55	115	Cx3cr1	ENSMUSG00000052336	67374	downstream	0.0227369	0.00132808	0.0227369	0.0394171	57
9	75599782	75602152	9_75599782_75602152	4.17829e-05	0.00135111	-0.289113	0.672267	0.459524	0.748637	42	117	Tmod2	ENSMUSG00000032186	9173	downstream	2.0513e-06	0.00135111	2.0513e-06	8.69003e-06	249
8	23042755	23045125	8_23042755_23045125	4.19139e-05	0.00135379	-0.178135	0.627635	0.507567	0.685701	59	122	Ank1	ENSMUSG00000031543	13150	upstream	NA	0.00135379	NA	NA	NA
11	59731612	59736232	11_59731612_59736232	4.22452e-05	0.00136187	-0.218427	0.567842	0.416256	0.634683	56	127	Mprip	ENSMUSG00000005417	69117	downstream	5.71255e-05	0.00136187	5.71255e-05	0.000180286	386
3	98334855	98337395	3_98334855_98337395	4.23137e-05	0.00136187	-0.169968	0.398323	0.278201	0.448169	61	147	Phgdh	ENSMUSG00000053398	2595	downstream	9.85467e-14	0.00136187	9.85467e-14	1.16424e-12	338
6	88731671	88734071	6_88731671_88734071	4.24512e-05	0.00136375	-0.2087	0.591655	0.449261	0.657961	61	131	Mgll	ENSMUSG00000033174	6843	downstream	4.3087e-41	0.00136375	4.3087e-41	7.01833e-39	206
9	37220652	37222742	9_37220652_37222742	4.3296e-05	0.00138701	-0.131799	0.376491	0.283457	0.415256	45	108	Tmem218	ENSMUSG00000032121	12429	downstream	0.00481087	0.00138701	0.00481087	0.00987562	181
2	180182537	180185897	2_180182537_180185897	4.41949e-05	0.00141317	-0.136195	0.687023	0.591921	0.728116	70	162	Lama5	ENSMUSG00000015647	39962	downstream	7.56121e-05	0.00141317	7.56121e-05	0.000232547	80
14	25748280	25751160	14_25748280_25751160	4.45123e-05	0.00141936	-0.201237	0.573445	0.436191	0.637428	62	133	Zcchc24	ENSMUSG00000055538	17879	downstream	3.51478e-09	0.00141936	3.51478e-09	2.37681e-08	231
10	70594474	70597314	10_70594474_70597314	4.53123e-05	0.00144353	-0.299087	0.23825	0.0288889	0.327976	30	70	Phyhipl	ENSMUSG00000037747	1977	downstream	2.86227e-17	0.00144353	2.86227e-17	4.74533e-16	191
17	43569075	43571525	17_43569075_43571525	4.60281e-05	0.00146228	-0.418868	0.508482	0.23547	0.654338	39	73	Pla2g7	ENSMUSG00000023913	806	downstream	1.66871e-45	0.00146228	1.66871e-45	4.53021e-43	138
13	111797571	111800291	13_111797571_111800291	4.6399e-05	0.0014727	-0.261612	0.570841	0.386252	0.647864	58	139	Map3k1	ENSMUSG00000021754	8702	downstream	0.588573	0.0014727	0.588573	0.660611	220
4	118269336	118271476	4_118269336_118271476	4.72991e-05	0.00149988	-0.171753	0.357784	0.239442	0.411195	51	113	Ptprf	ENSMUSG00000033295	19929	downstream	6.95314e-14	0.00149988	6.95314e-14	8.3278e-13	274
7	16819216	16822016	7_16819216_16822016	4.77831e-05	0.00151244	-0.220558	0.483616	0.336126	0.556684	54	109	Strn4	ENSMUSG00000030374	3327	downstream	0.345774	0.00151244	0.345774	0.424873	216
9	59661442	59665072	9_59661442_59665072	4.81812e-05	0.00152325	-0.182073	0.706223	0.58	0.762073	50	113	Pkm	ENSMUSG00000032294	5074	downstream	0.000159116	0.00152325	0.000159116	0.000458117	413
7	64568286	64571326	7_64568286_64571326	4.82827e-05	0.00152405	-0.18139	0.560808	0.433565	0.614955	60	141	Apba2	ENSMUSG00000030519	66580	downstream	5.45933e-11	0.00152405	5.45933e-11	4.75856e-10	266
19	29924820	29928330	19_29924820_29928330	4.91476e-05	0.00154568	-0.154744	0.5564	0.450332	0.605075	67	146	Il33	ENSMUSG00000024810	17460	upstream	1.42593e-30	0.00154568	1.42593e-30	8.40781e-29	97
2	157557597	157565517	2_157557597_157565517	4.9278e-05	0.00154836	-0.177483	0.482069	0.357831	0.535314	93	217	Nnat	ENSMUSG00000067786	0	at TSS	0.00733169	0.00154836	0.00733169	0.0144232	380
1	152621319	152624199	1_152621319_152624199	4.97762e-05	0.00156259	-0.247249	0.41627	0.245614	0.492863	57	127	Rgl1	ENSMUSG00000026482	1018	downstream	1.57e-10	0.00156259	1.57e-10	1.28833e-09	110
9	40317022	40320872	9_40317022_40320872	4.98921e-05	0.0015648	-0.144324	0.674688	0.573192	0.717516	73	173	Gramd1b	ENSMUSG00000040111	134892	downstream	3.54795e-17	0.0015648	3.54795e-17	5.84672e-16	238
7	17023826	17026776	7_17023826_17026776	5.00664e-05	0.00156884	-0.217911	0.506733	0.360744	0.578655	67	136	Ppp5c	ENSMUSG00000003099	1140	downstream	0.675199	0.00156884	0.675199	0.73669	317
9	60662822	60666312	9_60662822_60666312	5.02647e-05	0.00157362	-0.151399	0.678529	0.578385	0.729784	65	127	Lrrc49	ENSMUSG00000047766	21806	downstream	0.63536	0.00157362	0.63536	0.702297	149
10	67281654	67284224	10_67281654_67284224	5.08181e-05	0.00158805	-0.23014	0.61709	0.462777	0.692917	57	116	Nrbf2	ENSMUSG00000075000	1081	downstream	0.552671	0.00158805	0.552671	0.625977	88
11	101524632	101527262	11_101524632_101527262	5.20178e-05	0.00161966	-0.192599	0.654928	0.524126	0.716724	60	127	Brca1	ENSMUSG00000017146	24617	downstream	0.0080985	0.00161966	0.0080985	0.0157648	58
17	86769635	86772215	17_86769635_86772215	5.22561e-05	0.00162561	-0.288624	0.47545	0.263549	0.552172	42	116	Epas1	ENSMUSG00000024140	15935	downstream	2.00263e-33	0.00162561	2.00263e-33	1.69456e-31	177
19	42104980	42107360	19_42104980_42107360	5.2563e-05	0.0016322	-0.321076	0.742605	0.519876	0.840953	34	77	Pi4k2a	ENSMUSG00000025178	14509	downstream	0.759412	0.0016322	0.759412	0.809972	229
X	36429296	36432536	X_36429296_36432536	5.27134e-05	0.0016354	-0.270555	0.557787	0.363479	0.634035	31	79	Gm14569	ENSMUSG00000091556	59294	downstream	NA	0.0016354	NA	NA	NA
8	22681895	22683965	8_22681895_22683965	5.3909e-05	0.00166798	-0.176859	0.76806	0.645137	0.821995	43	98	Ikbkb	ENSMUSG00000031537	22613	downstream	0.445022	0.00166798	0.445022	0.523619	232
13	34121701	34126941	13_34121701_34126941	5.46143e-05	0.00168525	-0.175534	0.358825	0.240168	0.415702	58	121	Tubb2b	ENSMUSG00000045136	3413	downstream	0.729937	0.00168525	0.729937	0.785386	342
15	91257035	91259055	15_91257035_91259055	5.60999e-05	0.00172645	-0.308656	0.662992	0.449307	0.757963	40	90	CN725425	ENSMUSG00000078932	57541	downstream	NA	0.00172645	NA	NA	NA
3	8661735	8664515	3_8661735_8664515	5.6885e-05	0.00174593	-0.157761	0.250399	0.136461	0.294221	60	156	Hey1	ENSMUSG00000040289	2741	downstream	1.27643e-22	0.00174593	1.27643e-22	3.43659e-21	83
11	95029982	95033872	11_95029982_95033872	5.7855e-05	0.00177412	-0.190524	0.47145	0.339023	0.529547	68	155	Pdk2	ENSMUSG00000038967	7482	downstream	1.93571e-21	0.00177412	1.93571e-21	4.77732e-20	218
11	94212722	94216222	11_94212722_94216222	5.79489e-05	0.00177495	-0.211174	0.451024	0.306744	0.517918	51	110	Tob1	ENSMUSG00000037573	1268	downstream	3.82219e-06	0.00177495	3.82219e-06	1.54488e-05	143
5	134309322	134312542	5_134309322_134312542	5.79853e-05	0.00177495	-0.129024	0.682866	0.597764	0.726789	64	124	Gtf2i	ENSMUSG00000060261	2218	downstream	0.00444206	0.00177495	0.00444206	0.00920116	418
11	75746942	75753372	11_75746942_75753372	5.8312e-05	0.00178336	-0.24868	0.646822	0.47178	0.72046	61	145	Ywhae	ENSMUSG00000020849	14073	downstream	0.112412	0.00178336	0.112412	0.161149	396
11	97472012	97474232	11_97472012_97474232	5.89786e-05	0.00180055	-0.285038	0.653734	0.450752	0.73579	38	94	Arhgap23	ENSMUSG00000049807	56479	downstream	7.297e-09	0.00180055	7.297e-09	4.71195e-08	191
11	31889092	31893982	11_31889092_31893982	5.90712e-05	0.00180178	-0.282549	0.521368	0.335417	0.617965	40	77	Cpeb4	ENSMUSG00000020300	16881	downstream	4.53015e-14	0.00180178	4.53015e-14	5.49649e-13	202
15	25787635	25790605	15_25787635_25790605	5.91905e-05	0.00180381	-0.173829	0.561545	0.443903	0.617733	64	134	Myo10	ENSMUSG00000022272	165110	downstream	2.04852e-10	0.00180381	2.04852e-10	1.65392e-09	308
9	120409312	120411842	9_120409312_120411842	6.07363e-05	0.00184439	-0.223041	0.503634	0.358297	0.581338	54	101	Myrip	ENSMUSG00000041794	105376	downstream	5.34598e-14	0.00184439	5.34598e-14	6.4743e-13	73
17	20947155	20951905	17_20947155_20951905	6.15948e-05	0.00186881	-0.248827	0.685969	0.521649	0.770476	54	105	Ppp2r1a	ENSMUSG00000007564	1844	downstream	0.529004	0.00186881	0.529004	0.603894	294
5	122496202	122498272	5_122496202_122498272	6.17044e-05	0.00187049	-0.21332	0.467473	0.309944	0.523264	34	96	Atp2a2	ENSMUSG00000029467	3953	downstream	1.32551e-12	0.00187049	1.32551e-12	1.38736e-11	254
17	79867295	79870455	17_79867295_79870455	6.20966e-05	0.00188072	-0.318343	0.551285	0.333712	0.652055	44	95	Atl2	ENSMUSG00000059811	25668	downstream	6.06587e-14	0.00188072	6.06587e-14	7.31215e-13	216
16	85072374	85074904	16_85072374_85074904	6.36233e-05	0.00191558	-0.277756	0.639271	0.458215	0.735971	47	88	App	ENSMUSG00000022892	98854	downstream	2.5641e-09	0.00191558	2.5641e-09	1.7735e-08	318
9	80179112	80181252	9_80179112_80181252	6.36374e-05	0.00191558	-0.270372	0.567857	0.386932	0.657303	44	89	Myo6	ENSMUSG00000033577	14081	downstream	1.38853e-29	0.00191558	1.38853e-29	7.35528e-28	319
7	64331346	64334096	7_64331346_64334096	6.40192e-05	0.00192539	-0.217451	0.735316	0.583997	0.801448	59	135	Mtmr10	ENSMUSG00000030522	43676	downstream	1.39066e-08	0.00192539	1.39066e-08	8.62118e-08	148
1	78673469	78676649	1_78673469_78676649	6.46498e-05	0.00194219	-0.246609	0.608951	0.440891	0.6875	43	92	Acsl3	ENSMUSG00000032883	15644	downstream	1.85378e-32	0.00194219	1.85378e-32	1.34204e-30	275
7	80216346	80218506	7_80216346_80218506	6.50579e-05	0.00195151	-0.149052	0.427121	0.322945	0.471997	56	130	Sema4b	ENSMUSG00000030539	29505	downstream	5.48382e-12	0.00195151	5.48382e-12	5.32869e-11	266
X	140539406	140542096	X_140539406_140542096	6.56069e-05	0.00196233	-0.312372	0.556994	0.339449	0.651821	34	78	Tsc22d3	ENSMUSG00000031431	1091	downstream	1.10111e-06	0.00196233	1.10111e-06	4.90383e-06	134
15	57705895	57708935	15_57705895_57708935	6.56099e-05	0.00196233	-0.191207	0.308992	0.176472	0.367679	62	140	Zhx2	ENSMUSG00000071757	11230	downstream	0.0120306	0.00196233	0.0120306	0.0223944	124
11	100575092	100578052	11_100575092_100578052	6.63348e-05	0.00197946	-0.144188	0.405249	0.300264	0.444452	59	158	Cnp	ENSMUSG00000006782	188	downstream	2.16054e-17	0.00197946	2.16054e-17	3.60948e-16	200
11	113733442	113735552	11_113733442_113735552	6.67487e-05	0.00198836	-0.183444	0.401366	0.273067	0.456512	49	114	Cdc42ep4	ENSMUSG00000041598	16329	downstream	0.0016002	0.00198836	0.0016002	0.003666	218
9	99396302	99399372	9_99396302_99399372	6.69318e-05	0.00199209	-0.161541	0.482732	0.373956	0.535497	65	134	Mras	ENSMUSG00000032470	38009	downstream	9.82136e-19	0.00199209	9.82136e-19	1.85213e-17	295
2	131497067	131500797	2_131497067_131500797	6.84149e-05	0.00203272	-0.181815	0.538914	0.418363	0.600178	62	122	Smox	ENSMUSG00000027333	5303	downstream	2.24e-14	0.00203272	2.24e-14	2.79861e-13	165
6	83169091	83172311	6_83169091_83172311	6.96791e-05	0.0020596	-0.254095	0.595951	0.417911	0.672006	44	103	Dctn1	ENSMUSG00000031865	7275	upstream	0.900318	0.0020596	0.900318	0.92545	200
5	123979102	123981482	5_123979102_123981482	7.01222e-05	0.00206915	-0.122814	0.529826	0.445644	0.568458	67	146	Hip1r	ENSMUSG00000000915	5474	downstream	7.56295e-07	0.00206915	7.56295e-07	3.48736e-06	297
9	94680112	94683222	9_94680112_94683222	7.15898e-05	0.00210764	-0.2262	0.714707	0.565681	0.791881	58	112	Slc9a9	ENSMUSG00000031129	10203	downstream	4.57392e-17	0.00210764	4.57392e-17	7.40406e-16	70
9	121387192	121389302	9_121387192_121389302	7.16169e-05	0.00210764	-0.164192	0.4208	0.30901	0.473202	60	128	Trak1	ENSMUSG00000032536	20176	downstream	6.62371e-10	0.00210764	6.62371e-10	4.96912e-09	219
2	124651417	124654237	2_124651417_124654237	7.18431e-05	0.00211088	-0.278546	0.676264	0.480383	0.758929	46	109	Sema6d	ENSMUSG00000027200	40844	downstream	6.58418e-26	0.00211088	6.58418e-26	2.43841e-24	178
7	16102026	16104056	7_16102026_16104056	7.25406e-05	0.00212955	-0.281928	0.697078	0.491743	0.773671	47	126	Napa	ENSMUSG00000006024	3568	downstream	0.298135	0.00212955	0.298135	0.373881	258
10	42253194	42255264	10_42253194_42255264	7.26921e-05	0.00213218	-0.265081	0.596719	0.42773	0.69281	58	102	Foxo3	ENSMUSG00000048756	21478	downstream	0.520206	0.00213218	0.520206	0.595573	203
10	70583864	70587914	10_70583864_70587914	7.34661e-05	0.00214573	-0.2617	0.403949	0.225289	0.486989	33	71	Phyhipl	ENSMUSG00000037747	11377	downstream	2.86227e-17	0.00214573	2.86227e-17	4.74533e-16	191
4	123445416	123448986	4_123445416_123448986	7.61952e-05	0.00221337	-0.192169	0.6456	0.504955	0.697124	37	101	Macf1	ENSMUSG00000028649	235374	downstream	1.94687e-24	0.00221337	1.94687e-24	6.39035e-23	355
6	128006081	128009281	6_128006081_128009281	7.80418e-05	0.00225223	-0.141424	0.229129	0.133056	0.27448	76	161	Tspan9	ENSMUSG00000030352	134279	downstream	1.04906e-16	0.00225223	1.04906e-16	1.64109e-15	183
3	89439495	89441715	3_89439495_89441715	7.83623e-05	0.00225432	-0.19505	0.41466	0.28781	0.48286	50	93	Pbxip1	ENSMUSG00000042613	2789	downstream	4.20037e-35	0.00225432	4.20037e-35	4.11541e-33	265
17	47780735	47784825	17_47780735_47784825	7.92933e-05	0.00227917	-0.176934	0.727606	0.610251	0.787186	66	130	Tfeb	ENSMUSG00000023990	895	upstream	4.89299e-08	0.00227917	4.89299e-08	2.77158e-07	43
2	71853457	71855887	2_71853457_71855887	8.01864e-05	0.00229908	-0.235631	0.626645	0.459684	0.695315	51	124	Itga6	ENSMUSG00000027111	66479	downstream	3.1368e-18	0.00229908	3.1368e-18	5.65361e-17	167
1	64116779	64118909	1_64116779_64118909	8.30365e-05	0.00237437	-0.285851	0.275273	0.0714286	0.35728	35	87	Klf7	ENSMUSG00000025959	2582	downstream	0.340271	0.00237437	0.340271	0.419377	341
2	4266807	4270217	2_4266807_4270217	8.37896e-05	0.00239242	-0.218218	0.54219	0.390586	0.608804	58	132	Frmd4a	ENSMUSG00000026657	113935	downstream	1.04191e-17	0.00239242	1.04191e-17	1.77944e-16	272
13	44904481	44907331	13_44904481_44907331	8.40955e-05	0.00239916	-0.179076	0.726768	0.606184	0.78526	65	134	Jarid2	ENSMUSG00000038518	173658	downstream	0.160151	0.00239916	0.160151	0.219123	254
17	80309125	80311185	17_80309125_80311185	8.42621e-05	0.00240192	-0.251132	0.552319	0.386538	0.637671	52	101	Arhgef33	ENSMUSG00000054901	1718	downstream	NA	0.00240192	NA	NA	NA
7	64631566	64633706	7_64631566_64633706	8.56703e-05	0.00244004	-0.244474	0.541455	0.357738	0.602212	42	127	Apba2	ENSMUSG00000030519	129860	downstream	5.45933e-11	0.00244004	5.45933e-11	4.75856e-10	266
4	139223416	139225576	4_139223416_139225576	8.58221e-05	0.00244235	-0.23033	0.608173	0.442666	0.672996	47	120	Capzb	ENSMUSG00000028745	30492	downstream	0.00952466	0.00244235	0.00952466	0.0181562	350
8	122984735	122987535	8_122984735_122987535	8.62036e-05	0.00245117	-0.189854	0.585952	0.45625	0.646104	64	138	Ankrd11	ENSMUSG00000035569	54485	downstream	1.12495e-06	0.00245117	1.12495e-06	5.00145e-06	415
3	54762465	54766525	3_54762465_54766525	8.86635e-05	0.00251078	-0.247591	0.642802	0.465768	0.713359	55	138	Smad9	ENSMUSG00000027796	6883	downstream	0.0160314	0.00251078	0.0160314	0.0289463	115
1	78408029	78410189	1_78408029_78410189	8.86646e-05	0.00251078	-0.212261	0.511182	0.367347	0.579608	49	103	Sgpp2	ENSMUSG00000032908	97684	downstream	5.44124e-06	0.00251078	5.44124e-06	2.1344e-05	110
2	26074717	26077997	2_26074717_26077997	8.95111e-05	0.00253266	-0.240368	0.647826	0.479307	0.719675	55	129	Nacc2	ENSMUSG00000026932	44821	downstream	6.79222e-29	0.00253266	6.79222e-29	3.35263e-27	194
2	117146487	117152317	2_117146487_117152317	9.00296e-05	0.00254119	-0.283355	0.540311	0.342574	0.625929	42	97	Spred1	ENSMUSG00000027351	25113	downstream	5.35482e-13	0.00254119	5.35482e-13	5.85392e-12	240
1	34838059	34841169	1_34838059_34841169	9.01063e-05	0.00254119	-0.21984	0.390072	0.242226	0.462066	56	115	Fam168b	ENSMUSG00000037503	1896	downstream	0.18613	0.00254119	0.18613	0.248995	288
10	7201804	7203884	10_7201804_7203884	9.05772e-05	0.00255233	-0.233736	0.652198	0.50801	0.741746	59	95	Cnksr3	ENSMUSG00000015202	8353	downstream	1.33627e-07	0.00255233	1.33627e-07	7.05548e-07	47
17	56107905	56110235	17_56107905_56110235	9.08157e-05	0.00255696	-0.200166	0.467515	0.324896	0.525063	46	114	Plin4	ENSMUSG00000002831	0	at TSS	NA	0.00255696	NA	NA	NA
4	126131126	126133186	4_126131126_126133186	9.1537e-05	0.00257516	-0.181803	0.222108	0.0988513	0.280655	57	120	Stk40	ENSMUSG00000042608	27154	downstream	0.207682	0.00257516	0.207682	0.273889	133
7	100295076	100297746	7_100295076_100297746	9.44182e-05	0.00264668	-0.171179	0.712424	0.599837	0.771016	51	98	P4ha3	ENSMUSG00000051048	9556	downstream	NA	0.00264668	NA	NA	NA
12	26403408	26405418	12_26403408_26405418	9.58121e-05	0.00267357	-0.152707	0.560065	0.452604	0.605312	64	152	Rnf144a	ENSMUSG00000020642	9836	downstream	0.768454	0.00267357	0.768454	0.817847	213
9	13314782	13316892	9_13314782_13316892	9.6568e-05	0.0026903	-0.259981	0.428632	0.259756	0.519737	41	76	Maml2	ENSMUSG00000031925	16825	downstream	3.07545e-09	0.0026903	3.07545e-09	2.09933e-08	204
9	94793212	94795222	9_94793212_94795222	9.76783e-05	0.00271903	-0.295127	0.577778	0.372083	0.66721	40	92	Slc9a9	ENSMUSG00000031129	123303	downstream	4.57392e-17	0.00271903	4.57392e-17	7.40406e-16	70
2	18929997	18932387	2_18929997_18932387	0.000100831	0.00279549	-0.241922	0.592244	0.43037	0.672292	45	91	Pip4k2a	ENSMUSG00000026737	65739	downstream	3.22797e-10	0.00279549	3.22797e-10	2.53854e-09	132
3	121441745	121444345	3_121441745_121444345	0.00010097	0.00279709	-0.238631	0.597483	0.437925	0.676556	56	113	Cnn3	ENSMUSG00000053931	15248	downstream	2.49198e-06	0.00279709	2.49198e-06	1.04013e-05	312
15	74588255	74590905	15_74588255_74590905	0.000101598	0.00281222	-0.165799	0.549687	0.441597	0.607396	63	118	Adgrb1	ENSMUSG00000034730	72060	downstream	7.47716e-10	0.00281222	7.47716e-10	5.56135e-09	189
19	7309120	7311430	19_7309120_7311430	0.000102242	0.00282549	-0.205739	0.438627	0.29798	0.503719	56	121	Mark2	ENSMUSG00000024969	30158	downstream	0.352976	0.00282549	0.352976	0.431769	173
X	152269516	152272146	X_152269516_152272146	0.000102975	0.00284346	-0.330154	0.728329	0.489437	0.819592	34	89	Kdm5c	ENSMUSG00000025332	36287	downstream	0.501469	0.00284346	0.501469	0.578133	234
12	91759718	91761998	12_91759718_91761998	0.00010311	0.00284491	-0.242985	0.631125	0.452083	0.695068	40	112	Ston2	ENSMUSG00000020961	24438	downstream	1.3853e-15	0.00284491	1.3853e-15	1.92041e-14	206
18	75578143	75580393	18_75578143_75580393	0.000103394	0.00285047	-0.198147	0.637912	0.5004	0.698547	56	127	Ctif	ENSMUSG00000052928	117161	downstream	0.549742	0.00285047	0.549742	0.623299	159
7	80512226	80514766	7_80512226_80514766	0.000104676	0.00288118	-0.170359	0.574324	0.453868	0.624227	58	140	Blm	ENSMUSG00000030528	20353	downstream	0.786852	0.00288118	0.786852	0.833276	278
2	145887357	145890017	2_145887357_145890017	0.000105224	0.00289083	-0.192708	0.671286	0.53587	0.728577	55	130	Rin2	ENSMUSG00000001768	101241	downstream	4.25247e-05	0.00289083	4.25247e-05	0.000137777	236
19	29753260	29755780	19_29753260_29755780	0.000105382	0.00289136	-0.298174	0.672013	0.466667	0.76484	33	73	9930021J03Rik	ENSMUSG00000046138	50209	downstream	0.116226	0.00289136	0.116226	0.165922	183
5	104099262	104101792	5_104099262_104101792	0.000105693	0.00289669	-0.183241	0.486956	0.352353	0.535594	43	119	Sparcl1	ENSMUSG00000029309	11941	downstream	2.22765e-57	0.00289669	2.22765e-57	4.14694e-54	305
11	16818832	16821922	11_16818832_16821922	0.000105745	0.00289669	-0.217434	0.722811	0.573023	0.790457	56	124	Egfr	ENSMUSG00000020122	66621	downstream	0.0234065	0.00289669	0.0234065	0.040479	310
17	56579735	56583635	17_56579735_56583635	0.000106871	0.00292289	-0.278345	0.588585	0.416667	0.695011	52	84	Safb2	ENSMUSG00000042625	950	downstream	0.00607497	0.00292289	0.00607497	0.0121864	388
17	30203425	30206455	17_30203425_30206455	0.000107024	0.00292475	-0.132065	0.541618	0.449172	0.581238	69	161	Zfand3	ENSMUSG00000044477	198692	downstream	0.00126738	0.00292475	0.00126738	0.00296893	248
12	53249188	53251458	12_53249188_53251458	0.000107839	0.00294236	-0.207429	0.143981	0.00425532	0.211684	47	97	Npas3	ENSMUSG00000021010	511	downstream	8.77971e-24	0.00294236	8.77971e-24	2.69831e-22	136
16	25876814	25879544	16_25876814_25879544	0.000111941	0.00303805	-0.248877	0.536999	0.363322	0.612199	42	97	Trp63	ENSMUSG00000022510	74898	downstream	NA	0.00303805	NA	NA	NA
13	111801911	111807401	13_111801911_111807401	0.000111964	0.00303805	-0.120116	0.575433	0.491914	0.612031	78	178	Map3k1	ENSMUSG00000021754	1592	downstream	0.588573	0.00303805	0.588573	0.660611	220
15	7152645	7155625	15_7152645_7155625	0.000113083	0.00306116	-0.151648	0.776365	0.668267	0.819915	56	139	Lifr	ENSMUSG00000054263	23086	downstream	3.42112e-18	0.00306116	3.42112e-18	6.15754e-17	199
2	164436997	164439417	2_164436997_164439417	0.000114876	0.00310724	-0.265379	0.44472	0.265957	0.531337	47	97	Sdc4	ENSMUSG00000017009	3769	downstream	5.10482e-47	0.00310724	5.10482e-47	1.66302e-44	233
14	66660430	66663180	14_66660430_66663180	0.000116183	0.00313768	-0.302118	0.525722	0.321138	0.623256	41	86	Adra1a	ENSMUSG00000045875	25172	downstream	1.99197e-14	0.00313768	1.99197e-14	2.51281e-13	99
14	11797970	11800810	14_11797970_11800810	0.000116776	0.00314874	-0.244769	0.703264	0.534458	0.779226	36	80	Ptprg	ENSMUSG00000021745	244438	downstream	4.26158e-10	0.00314874	4.26158e-10	3.29571e-09	138
11	88660952	88663712	11_88660952_88663712	0.000117342	0.00316154	-0.178111	0.632795	0.51071	0.688821	67	146	Msi2	ENSMUSG00000069769	54389	downstream	6.48606e-08	0.00316154	6.48606e-08	3.6058e-07	415
16	22434384	22438934	16_22434384_22438934	0.000122105	0.00326938	-0.210134	0.317664	0.173573	0.383706	66	144	Etv5	ENSMUSG00000013089	785	downstream	1.47724e-14	0.00326938	1.47724e-14	1.8854e-13	165
4	126273736	126276956	4_126273736_126276956	0.000123606	0.0032993	-0.151477	0.652269	0.546039	0.697516	69	162	Trappc3	ENSMUSG00000028847	11411	downstream	0.830378	0.0032993	0.830378	0.868361	201
5	51549202	51551992	5_51549202_51551992	0.000125027	0.00332433	-0.216319	0.380968	0.231884	0.448203	46	102	Ppargc1a	ENSMUSG00000029167	1930	downstream	5.29386e-23	0.00332433	5.29386e-23	1.48035e-21	147
12	21188498	21192288	12_21188498_21192288	0.000125234	0.00332725	-0.185068	0.536561	0.408091	0.593159	63	143	Asap2	ENSMUSG00000052632	76750	downstream	0.00196663	0.00332725	0.00196663	0.0044223	228
14	32879200	32882580	14_32879200_32882580	0.000126416	0.00335607	-0.180272	0.583399	0.459784	0.640056	55	120	Vstm4	ENSMUSG00000050666	22444	downstream	NA	0.00335607	NA	NA	NA
1	78704319	78706539	1_78704319_78706539	0.000126724	0.00336167	-0.235018	0.649594	0.492313	0.727331	43	87	Acsl3	ENSMUSG00000032883	46494	downstream	1.85378e-32	0.00336167	1.85378e-32	1.34204e-30	275
7	30293396	30296486	7_30293396_30296486	0.000127392	0.00337416	-0.155542	0.51741	0.409113	0.564654	65	149	Clip3	ENSMUSG00000013921	1643	downstream	0.0439744	0.00337416	0.0439744	0.0708932	293
13	42094601	42097901	13_42094601_42097901	0.000129461	0.00342633	-0.208341	0.59604	0.449515	0.657856	54	128	Hivep1	ENSMUSG00000021366	42580	downstream	0.00116412	0.00342633	0.00116412	0.00274713	161
11	90645382	90647892	11_90645382_90647892	0.000133294	0.00350747	-0.310317	0.691228	0.495238	0.805556	35	60	Tom1l1	ENSMUSG00000020541	39715	downstream	3.00986e-13	0.00350747	3.00986e-13	3.37825e-12	191
1	191384459	191386799	1_191384459_191386799	0.00013336	0.00350747	-0.239004	0.717854	0.543197	0.782201	35	95	Ppp2r5a	ENSMUSG00000026626	10242	downstream	2.21316e-19	0.00350747	2.21316e-19	4.49216e-18	313
9	72486642	72488962	9_72486642_72488962	0.00013341	0.00350747	-0.286532	0.657379	0.458613	0.745145	34	77	Tex9	ENSMUSG00000090626	3139	downstream	0.00853243	0.00350747	0.00853243	0.0165014	286
4	105176096	105180456	4_105176096_105180456	0.000133658	0.0035104	-0.167116	0.270882	0.152182	0.319298	62	152	Plpp3	ENSMUSG00000028517	18749	downstream	1.46293e-44	0.0035104	1.46293e-44	3.73792e-42	374
15	100501315	100503345	15_100501315_100503345	0.00013427	0.0035238	-0.260357	0.764514	0.599621	0.859978	44	76	Tfcp2	ENSMUSG00000009733	48663	downstream	0.000370167	0.0035238	0.000370167	0.000974612	364
9	42464722	42466792	9_42464722_42466792	0.000137034	0.00358539	-0.147131	0.690818	0.590073	0.737205	64	139	Tbcel	ENSMUSG00000037287	5466	downstream	1.05233e-05	0.00358539	1.05233e-05	3.89792e-05	207
7	68113716	68116306	7_68113716_68116306	0.000137691	0.00359166	-0.179816	0.672475	0.545394	0.72521	61	147	Igf1r	ENSMUSG00000005533	160889	downstream	2.94893e-07	0.00359166	2.94893e-07	1.45946e-06	363
3	107455585	107458255	3_107455585_107458255	0.000138674	0.00361183	-0.205302	0.287156	0.149897	0.355199	58	117	Kcnc4	ENSMUSG00000027895	1297	downstream	2.17105e-27	0.00361183	2.17105e-27	9.09678e-26	56
1	106224199	106230519	1_106224199_106230519	0.000139157	0.00362166	-0.173882	0.614463	0.490982	0.664863	60	147	Phlpp1	ENSMUSG00000044340	52447	downstream	4.63357e-19	0.00362166	4.63357e-19	8.98512e-18	141
2	122607607	122611007	2_122607607_122611007	0.000140285	0.00364827	-0.196326	0.599321	0.466545	0.662871	56	117	Gatm	ENSMUSG00000027199	296	downstream	7.51722e-15	0.00364827	7.51722e-15	9.82516e-14	111
11	86270972	86273642	11_86270972_86273642	0.000140763	0.00365793	-0.281952	0.6516	0.444084	0.726035	33	92	Med13	ENSMUSG00000034297	83960	downstream	0.587478	0.00365793	0.587478	0.659502	226
1	152485109	152487149	1_152485109_152487149	0.000141665	0.00367582	-0.255023	0.632949	0.460317	0.715341	42	88	Colgalt2	ENSMUSG00000032649	85279	downstream	3.67192e-14	0.00367582	3.67192e-14	4.49707e-13	71
18	56457063	56459183	18_56457063_56459183	0.000144442	0.0037338	-0.200075	0.748667	0.606796	0.806871	48	117	Gramd3	ENSMUSG00000001700	24931	downstream	1.83738e-23	0.0037338	1.83738e-23	5.45397e-22	129
6	85329191	85331521	6_85329191_85331521	0.000145141	0.00374903	-0.205441	0.482135	0.332254	0.537695	43	116	Sfxn5	ENSMUSG00000033720	1901	downstream	1.74224e-40	0.00374903	1.74224e-40	2.73532e-38	330
11	78155272	78158562	11_78155272_78158562	0.00014526	0.00374931	-0.219971	0.616333	0.459815	0.679786	60	148	Traf4	ENSMUSG00000017386	7027	downstream	9.20583e-10	0.00374931	9.20583e-10	6.78513e-09	170
2	20393317	20395737	2_20393317_20395737	0.000146009	0.003763	-0.334188	0.536988	0.308333	0.642521	36	78	Etl4	ENSMUSG00000036617	103404	downstream	NA	0.003763	NA	NA	NA
5	121183132	121190252	5_121183132_121190252	0.00014644	0.00377127	-0.120317	0.746413	0.661952	0.782269	90	212	Ptpn11	ENSMUSG00000043733	1077	downstream	1.07419e-06	0.00377127	1.07419e-06	4.79211e-06	258
1	33729599	33731959	1_33729599_33731959	0.000148762	0.00382371	-0.210463	0.652433	0.51615	0.726612	43	79	Rab23	ENSMUSG00000004768	9704	downstream	0.393515	0.00382371	0.393515	0.472356	123
4	41698846	41701476	4_41698846_41701476	0.00014881	0.00382371	-0.208096	0.486332	0.345515	0.553611	43	90	Il11ra1	ENSMUSG00000073889	58720	upstream	4.14979e-18	0.00382371	4.14979e-18	7.40767e-17	131
11	50253212	50256082	11_50253212_50256082	0.000150667	0.00386131	-0.224014	0.637689	0.483197	0.707211	63	140	Maml1	ENSMUSG00000050567	36229	downstream	0.218383	0.00386131	0.218383	0.285746	63
2	31338357	31340397	2_31338357_31340397	0.000150834	0.00386131	-0.253748	0.622874	0.453125	0.706873	48	97	Hmcn2	ENSMUSG00000055632	23942	downstream	NA	0.00386131	NA	NA	NA
11	60028322	60030342	11_60028322_60030342	0.000152038	0.00388634	-0.209575	0.436876	0.294665	0.50424	54	114	Pemt	ENSMUSG00000000301	16135	downstream	NA	0.00388634	NA	NA	NA
10	20323334	20325704	10_20323334_20325704	0.000154389	0.00393475	-0.290837	0.728676	0.52458	0.815417	34	80	Bclaf1	ENSMUSG00000037608	10865	downstream	0.0463281	0.00393475	0.0463281	0.0742104	411
16	35036534	35039444	16_35036534_35039444	0.000159158	0.00403853	-0.235458	0.582798	0.427652	0.663109	44	85	Hacd2	ENSMUSG00000035376	14106	downstream	4.49589e-40	0.00403853	4.49589e-40	6.73401e-38	235
7	97582756	97584876	7_97582756_97584876	0.00015967	0.00404657	-0.316058	0.593434	0.376344	0.692402	31	68	Rsf1	ENSMUSG00000035623	2859	downstream	0.207345	0.00404657	0.207345	0.273557	366
6	56531221	56533331	6_56531221_56533331	0.000160863	0.0040726	-0.290796	0.582381	0.380208	0.671005	32	73	Pde1c	ENSMUSG00000004347	168829	upstream	0.522463	0.0040726	0.522463	0.597579	152
16	94584364	94587814	16_94584364_94587814	0.000161731	0.00408556	-0.181457	0.575417	0.456224	0.637681	70	134	Dyrk1a	ENSMUSG00000022897	13457	downstream	0.654636	0.00408556	0.654636	0.719758	230
17	63491085	63494245	17_63491085_63494245	0.000164613	0.00415225	-0.171362	0.605061	0.482381	0.653743	50	126	Fbxl17	ENSMUSG00000023965	5772	downstream	2.16997e-09	0.00415225	2.16997e-09	1.51537e-08	76
11	94965962	94968142	11_94965962_94968142	0.000166125	0.00418732	-0.250591	0.461047	0.279321	0.529912	36	95	Hils1	ENSMUSG00000038994	0	at TSS	NA	0.00418732	NA	NA	NA
6	113649571	113652701	6_113649571_113652701	0.000169355	0.00425938	-0.16465	0.648101	0.531034	0.695684	63	155	Irak2	ENSMUSG00000060477	11104	downstream	3.01871e-19	0.00425938	3.01871e-19	6.01479e-18	166
8	111352685	111355195	8_111352685_111355195	0.000169787	0.00426713	-0.164216	0.662987	0.5493	0.713515	68	153	Fa2h	ENSMUSG00000033579	38629	downstream	0.257881	0.00426713	0.257881	0.329664	21
2	52914367	52917327	2_52914367_52917327	0.000171622	0.00430381	-0.247169	0.672786	0.504333	0.751502	50	107	Fmnl2	ENSMUSG00000036053	56507	downstream	0.00384368	0.00430381	0.00384368	0.00808506	188
13	36118301	36122041	13_36118301_36122041	0.000171945	0.00430878	-0.223471	0.516521	0.356296	0.579767	45	114	Fars2	ENSMUSG00000021420	889	downstream	7.16154e-09	0.00430878	7.16154e-09	4.62907e-08	166
17	14339505	14341535	17_14339505_14341535	0.000173602	0.00434712	-0.181206	0.436988	0.31586	0.497067	62	125	Smoc2	ENSMUSG00000023886	59999	downstream	NA	0.00434712	NA	NA	NA
10	122931724	122933854	10_122931724_122933854	0.000177492	0.00442521	-0.0727246	0.178971	0.131245	0.20397	77	147	Ppm1h	ENSMUSG00000034613	252942	downstream	0.00719201	0.00442521	0.00719201	0.0141848	87
1	178247949	178250829	1_178247949_178250829	0.000181677	0.00452298	-0.252483	0.609681	0.440741	0.693223	45	91	Desi2	ENSMUSG00000026502	60417	downstream	0.000777789	0.00452298	0.000777789	0.00191486	306
4	142618266	142621766	4_142618266_142621766	0.000183156	0.00455652	-0.151675	0.387167	0.289312	0.440987	77	140	6330411D24Rik	ENSMUSG00000110067	452000	downstream	NA	0.00455652	NA	NA	NA
19	40322770	40325800	19_40322770_40325800	0.000185948	0.00461597	-0.198509	0.476081	0.337018	0.535528	56	131	Sorbs1	ENSMUSG00000025006	76467	downstream	3.12798e-21	0.00461597	3.12798e-21	7.59046e-20	336
14	60986780	60992050	14_60986780_60992050	0.000187837	0.00465279	-0.150086	0.569652	0.464056	0.614142	83	197	Tnfrsf19	ENSMUSG00000060548	54419	downstream	1.56554e-05	0.00465279	1.56554e-05	5.58001e-05	236
1	55192499	55195549	1_55192499_55195549	0.000188475	0.00466522	-0.236036	0.374639	0.204039	0.440075	56	146	Rftn2	ENSMUSG00000025978	31233	downstream	1.65009e-07	0.00466522	1.65009e-07	8.57692e-07	272
15	38073535	38075915	15_38073535_38075915	0.00019211	0.00474836	-0.198012	0.55449	0.423682	0.621694	56	109	Ubr5	ENSMUSG00000037487	2510	downstream	0.191012	0.00474836	0.191012	0.254586	278
1	58957189	58960369	1_58957189_58960369	0.000192884	0.00476409	-0.255433	0.526518	0.347024	0.602457	44	104	Trak2	ENSMUSG00000026028	13061	downstream	0.219601	0.00476409	0.219601	0.28708	112
X	105925516	105927976	X_105925516_105927976	0.000193327	0.00477159	-0.242911	0.409382	0.246718	0.48963	37	75	Atrx	ENSMUSG00000031229	1427	downstream	1.01667e-06	0.00477159	1.01667e-06	4.56048e-06	397
9	69237692	69240132	9_69237692_69240132	0.000194616	0.00478968	-0.180756	0.408199	0.284524	0.46528	42	91	Rora	ENSMUSG00000032238	49550	upstream	1.49886e-23	0.00478968	1.49886e-23	4.51077e-22	208
3	121435915	121440755	3_121435915_121440755	0.00019535	0.00480429	-0.154773	0.546513	0.441312	0.596085	90	191	Cnn3	ENSMUSG00000053931	9418	downstream	2.49198e-06	0.00480429	2.49198e-06	1.04013e-05	312
5	145102522	145106512	5_145102522_145106512	0.000196135	0.00481672	-0.142409	0.856086	0.75774	0.90015	69	154	Arpc1a	ENSMUSG00000029621	18692	downstream	0.258119	0.00481672	0.258119	0.329824	259
19	55072410	55074440	19_55072410_55074440	0.000196428	0.00482048	-0.235157	0.674929	0.504643	0.7398	40	105	Gpam	ENSMUSG00000024978	25011	downstream	2.0021e-34	0.00482048	2.0021e-34	1.87693e-32	245
3	65952175	65957225	3_65952175_65957225	0.00019723	0.00483632	-0.241133	0.510834	0.344784	0.585918	52	115	Ccnl1	ENSMUSG00000027829	1024	downstream	0.000237804	0.00483632	0.000237804	0.000656391	341
6	85763161	85767821	6_85763161_85767821	0.000197812	0.00484408	-0.147653	0.55381	0.453106	0.600759	69	148	Nat8f3	ENSMUSG00000051262	0	at TSS	6.36424e-36	0.00484408	6.36424e-36	6.85392e-34	148
2	92404367	92406567	2_92404367_92406567	0.000198389	0.00485231	-0.19059	0.675976	0.548496	0.739085	50	101	Cry2	ENSMUSG00000068742	27476	downstream	3.29123e-22	0.00485231	3.29123e-22	8.5948e-21	231
15	9078225	9080255	15_9078225_9080255	0.000198431	0.00485231	-0.28784	0.43206	0.22901	0.51685	38	91	Nadk2	ENSMUSG00000022253	6965	downstream	3.14341e-13	0.00485231	3.14341e-13	3.51302e-12	183
5	131672742	131675202	5_131672742_131675202	0.000200671	0.00490362	-0.212412	0.587246	0.453305	0.665717	58	99	Auts2	ENSMUSG00000029673	56137	upstream	0.105284	0.00490362	0.105284	0.152745	323
13	58926871	58931101	13_58926871_58931101	0.000203723	0.00495356	-0.170665	0.550548	0.437032	0.607698	73	145	Ntrk2	ENSMUSG00000055254	119174	downstream	6.68381e-30	0.00495356	6.68381e-30	3.78682e-28	381
1	156643549	156645619	1_156643549_156645619	0.000204336	0.00496497	-0.198392	0.415855	0.278921	0.477313	57	127	Abl2	ENSMUSG00000026596	84500	downstream	0.000761095	0.00496497	0.000761095	0.00187589	194
7	97350186	97352766	7_97350186_97352766	0.000206808	0.00501441	-0.182009	0.504898	0.371596	0.553604	57	156	Kctd21	ENSMUSG00000044952	17859	downstream	NA	0.00501441	NA	NA	NA
2	29686277	29688487	2_29686277_29688487	0.000210221	0.00507927	-0.250615	0.521459	0.348958	0.599573	48	106	Rapgef1	ENSMUSG00000039844	66507	downstream	8.36202e-06	0.00507927	8.36202e-06	3.15568e-05	300
11	108021872	108024242	11_108021872_108024242	0.000210449	0.0050812	-0.187521	0.620025	0.493118	0.680638	64	134	Prkca	ENSMUSG00000050965	319686	downstream	0.00405523	0.0050812	0.00405523	0.00848758	81
10	70567124	70569664	10_70567124_70569664	0.000217539	0.00523037	-0.274311	0.666865	0.489706	0.764017	34	62	Phyhipl	ENSMUSG00000037747	29627	downstream	2.86227e-17	0.00523037	2.86227e-17	4.74533e-16	191
1	180389749	180391769	1_180389749_180391769	0.000219197	0.00525934	-0.305464	0.502095	0.286203	0.591667	39	94	Itpkb	ENSMUSG00000038855	59264	downstream	7.64065e-10	0.00525934	7.64065e-10	5.67647e-09	100
15	30478595	30480715	15_30478595_30480715	0.000220703	0.00529164	-0.240999	0.528562	0.356419	0.597419	38	95	Ctnnd2	ENSMUSG00000022240	306002	downstream	1.35762e-11	0.00529164	1.35762e-11	1.2538e-10	287
4	41479426	41481556	4_41479426_41481556	0.000221118	0.0052979	-0.147602	0.24424	0.134783	0.282385	46	132	Nudt2	ENSMUSG00000028443	14275	downstream	0.987954	0.0052979	0.987954	0.991073	97
1	118906699	118910819	1_118906699_118910819	0.000222492	0.0053234	-0.190282	0.450162	0.317792	0.508074	63	144	Gli2	ENSMUSG00000048402	142800	downstream	1.01058e-13	0.0053234	1.01058e-13	1.19067e-12	95
1	79855679	79857779	1_79855679_79857779	0.000223476	0.00534324	-0.234464	0.486101	0.327721	0.562185	49	102	Serpine2	ENSMUSG00000026249	917	downstream	4.88817e-51	0.00534324	4.88817e-51	2.76947e-48	297
4	130554556	130559176	4_130554556_130559176	0.000226126	0.00538826	-0.145426	0.647011	0.549859	0.695285	80	161	Nkain1	ENSMUSG00000078532	14997	downstream	0.0149101	0.00538826	0.0149101	0.0271511	46
1	55204889	55208499	1_55204889_55208499	0.000226142	0.00538826	-0.178676	0.409991	0.283702	0.462378	56	135	Rftn2	ENSMUSG00000025978	18283	downstream	1.65009e-07	0.00538826	1.65009e-07	8.57692e-07	272
6	87169141	87171671	6_87169141_87171671	0.000226923	0.00540313	-0.21703	0.549956	0.397287	0.614317	43	102	Antxr1	ENSMUSG00000033420	164093	downstream	2.20758e-11	0.00540313	2.20758e-11	1.99771e-10	151
17	3198605	3201335	17_3198605_3201335	0.0002348	0.0055791	-0.302535	0.571103	0.349099	0.651634	37	102	Scaf8	ENSMUSG00000046201	83626	downstream	0.611816	0.0055791	0.611816	0.681941	231
16	8528684	8530924	16_8528684_8530924	0.000236851	0.00562006	-0.208357	0.513905	0.376984	0.585342	60	115	Abat	ENSMUSG00000057880	15255	downstream	2.89893e-13	0.00562006	2.89893e-13	3.25935e-12	210
10	53331714	53334664	10_53331714_53334664	0.000237494	0.00562756	-0.358333	0.593972	0.35	0.708333	30	64	Cep85l	ENSMUSG00000038594	45283	downstream	4.58097e-11	0.00562756	4.58097e-11	4.01444e-10	147
6	141531261	141534491	6_141531261_141534491	0.000239944	0.0056739	-0.168177	0.463347	0.340939	0.509117	43	115	Slco1c1	ENSMUSG00000030235	6875	downstream	1.60287e-47	0.0056739	1.60287e-47	5.9677e-45	212
1	87009729	87013009	1_87009729_87013009	0.000244608	0.00577227	-0.120037	0.577566	0.496712	0.616749	63	130	Dis3l2	ENSMUSG00000053333	305886	downstream	0.395656	0.00577227	0.395656	0.474619	103
8	93815485	93819985	8_93815485_93819985	0.000245037	0.00577844	-0.18489	0.422387	0.291266	0.476156	57	139	Gnao1	ENSMUSG00000031748	4647	downstream	2.33867e-31	0.00577844	2.33867e-31	1.53142e-29	406
2	39138467	39142677	2_39138467_39142677	0.000246566	0.00581051	-0.388071	0.6925	0.424731	0.812802	31	69	Scai	ENSMUSG00000035236	48057	downstream	0.198485	0.00581051	0.198485	0.263494	208
9	120962602	120966252	9_120962602_120966252	0.000250683	0.00587535	-0.20011	0.579505	0.449177	0.649288	68	127	Ulk4	ENSMUSG00000040936	310945	downstream	5.53892e-06	0.00587535	5.53892e-06	2.1688e-05	186
16	94656924	94660874	16_94656924_94660874	0.000253071	0.0059152	-0.217214	0.669792	0.518055	0.735268	63	146	Dyrk1a	ENSMUSG00000022897	86017	downstream	0.654636	0.0059152	0.654636	0.719758	230
9	21445392	21447502	9_21445392_21447502	0.000254597	0.0059428	-0.29655	0.525066	0.326587	0.623137	42	85	Dnm2	ENSMUSG00000033335	20296	downstream	0.0777539	0.0059428	0.0777539	0.116883	264
14	47735380	47737390	14_47735380_47737390	0.000255275	0.00595457	-0.135628	0.476818	0.385496	0.521124	49	101	Ktn1	ENSMUSG00000021843	71624	downstream	0.693243	0.00595457	0.693243	0.75249	341
5	113564032	113566332	5_113564032_113566332	0.000255926	0.0059657	-0.182513	0.588713	0.467038	0.649551	62	124	Wscd2	ENSMUSG00000063430	73585	downstream	NA	0.0059657	NA	NA	NA
1	193097399	193099659	1_193097399_193099659	0.000259931	0.00604679	-0.311412	0.607639	0.397436	0.708848	39	81	Utp25	ENSMUSG00000016181	30613	downstream	0.00312013	0.00604679	0.00312013	0.00669715	163
2	156082327	156084497	2_156082327_156084497	0.000261261	0.00607232	-0.307866	0.572643	0.360215	0.668081	31	69	Gm28036	ENSMUSG00000098950	27434	downstream	0.334763	0.00607232	0.334763	0.413645	65
15	97785335	97788355	15_97785335_97788355	0.000262529	0.00609486	-0.153861	0.5327	0.424131	0.577992	68	163	Slc48a1	ENSMUSG00000081534	980	downstream	5.38074e-18	0.00609486	5.38074e-18	9.52669e-17	327
2	106780537	106782647	2_106780537_106782647	0.000264625	0.00613523	-0.245815	0.414407	0.243333	0.489148	45	103	Mpped2	ENSMUSG00000016386	84936	downstream	2.03762e-06	0.00613523	2.03762e-06	8.64613e-06	139
9	29670102	29672182	9_29670102_29672182	0.000266275	0.0061569	-0.256056	0.481159	0.314167	0.570222	40	75	Ntm	ENSMUSG00000059974	290947	downstream	3.28299e-41	0.0061569	3.28299e-41	5.41528e-39	257
14	21635150	21638280	14_21635150_21638280	0.000268107	0.00619509	-0.167788	0.560464	0.44072	0.608509	65	162	Kat6b	ENSMUSG00000021767	135365	downstream	0.00149149	0.00619509	0.00149149	0.00344114	338
X	48433986	48436406	X_48433986_48436406	0.000271936	0.00625758	-0.346634	0.66916	0.450061	0.796695	39	67	Elf4	ENSMUSG00000031103	26726	downstream	NA	0.00625758	NA	NA	NA
6	38838391	38840501	6_38838391_38840501	0.000273283	0.00627675	-0.307344	0.37224	0.162791	0.470135	43	92	Hipk2	ENSMUSG00000061436	35664	downstream	0.163549	0.00627675	0.163549	0.222976	358
1	155698679	155702119	1_155698679_155702119	0.000277345	0.00635733	-0.187473	0.447462	0.317673	0.505146	56	126	Lhx4	ENSMUSG00000026468	39908	downstream	NA	0.00635733	NA	NA	NA
9	50751512	50756472	9_50751512_50756472	0.000278634	0.00638261	-0.0967937	0.59899	0.531138	0.627932	90	211	Cryab	ENSMUSG00000032060	0	at TSS	3.02915e-11	0.00638261	3.02915e-11	2.70919e-10	86
19	55409600	55415150	19_55409600_55415150	0.000279277	0.00639307	-0.148346	0.474418	0.36536	0.513706	58	161	Vti1a	ENSMUSG00000024983	93249	downstream	0.00567978	0.00639307	0.00567978	0.0114803	141
13	51735951	51738151	13_51735951_51738151	0.00028039	0.00641429	-0.213396	0.584223	0.427885	0.641281	50	137	Sema4d	ENSMUSG00000021451	55596	downstream	5.6317e-17	0.00641429	5.6317e-17	9.07128e-16	193
9	49538772	49540852	9_49538772_49540852	0.000282227	0.00645202	-0.163651	0.755502	0.637256	0.800908	48	125	Ncam1	ENSMUSG00000039542	258073	downstream	0.000136092	0.00645202	0.000136092	0.000396914	389
8	13480515	13482955	8_13480515_13482955	0.000283962	0.00647449	-0.203921	0.621915	0.481646	0.685567	54	119	Gas6	ENSMUSG00000031451	11535	downstream	5.20273e-23	0.00647449	5.20273e-23	1.458e-21	107
9	102857402	102859492	9_102857402_102859492	0.000284227	0.00647622	-0.219043	0.640748	0.483796	0.702839	36	91	Ryk	ENSMUSG00000032547	22485	downstream	0.767542	0.00647622	0.767542	0.81701	225
X	145476386	145480166	X_145476386_145480166	0.000285685	0.00650515	-0.24432	0.454842	0.282381	0.526701	35	84	Amot	ENSMUSG00000041688	7473	downstream	0.00452684	0.00650515	0.00452684	0.00936189	127
5	112531302	112536022	5_112531302_112536022	0.000290284	0.0066055	-0.143381	0.555922	0.458162	0.601543	98	210	Sez6l	ENSMUSG00000058153	41163	downstream	7.26847e-06	0.0066055	7.26847e-06	2.77432e-05	47
7	4652916	4657646	7_4652916_4657646	0.000295869	0.0067104	-0.2052	0.629898	0.487836	0.693037	56	126	Ppp6r1	ENSMUSG00000052296	1373	downstream	0.737307	0.0067104	0.737307	0.791461	183
6	114463001	114465081	6_114463001_114465081	0.000297139	0.0067306	-0.227015	0.551882	0.400539	0.627554	53	106	Hrh1	ENSMUSG00000053004	65065	downstream	2.34836e-33	0.0067306	2.34836e-33	1.96163e-31	65
7	143056286	143059246	7_143056286_143059246	0.000302705	0.00682495	-0.268666	0.49908	0.31308	0.581746	52	117	Cd81	ENSMUSG00000037706	3547	downstream	8.43221e-42	0.00682495	8.43221e-42	1.48487e-39	372
8	91327145	91329155	8_91327145_91329155	0.000303495	0.00683136	-0.190959	0.637616	0.51094	0.7019	68	134	Fto	ENSMUSG00000055932	13620	downstream	0.000213281	0.00683136	0.000213281	0.000594496	192
17	86818525	86821075	17_86818525_86821075	0.000306388	0.00687645	-0.176314	0.55017	0.42803	0.604345	55	124	Epas1	ENSMUSG00000024140	64825	downstream	2.00263e-33	0.00687645	2.00263e-33	1.69456e-31	177
1	156077449	156080739	1_156077449_156080739	0.000308951	0.00692297	-0.153631	0.585331	0.483813	0.637444	77	150	Fam163a	ENSMUSG00000015484	124287	downstream	2.46503e-27	0.00692297	2.46503e-27	1.02954e-25	56
11	67885402	67887742	11_67885402_67887742	0.000309065	0.00692297	-0.102434	0.554585	0.488141	0.590575	52	96	Usp43	ENSMUSG00000020905	34411	downstream	NA	0.00692297	NA	NA	NA
18	37816413	37821273	18_37816413_37821273	0.000309359	0.00692506	-0.0954014	0.38232	0.31861	0.414012	97	195	Pcdhgc5	ENSMUSG00000102543	0	at TSS	1.16215e-06	0.00692506	1.16215e-06	5.15803e-06	129
13	43647231	43649491	13_43647231_43649491	0.000313089	0.0069949	-0.21293	0.376385	0.226632	0.439562	54	128	Rnf182	ENSMUSG00000044164	31521	downstream	2.24828e-09	0.0069949	2.24828e-09	1.56503e-08	103
16	23522104	23524264	16_23522104_23524264	0.000313307	0.00699513	-0.266453	0.485313	0.296071	0.562524	51	125	Rtp4	ENSMUSG00000033355	85655	upstream	NA	0.00699513	NA	NA	NA
10	90431664	90434004	10_90431664_90434004	0.000313506	0.00699513	-0.264288	0.592894	0.41822	0.682509	59	115	Anks1b	ENSMUSG00000058589	558155	downstream	1.55172e-07	0.00699513	1.55172e-07	8.10765e-07	104
5	122642992	122645482	5_122642992_122645482	0.00031462	0.00701155	-0.138769	0.525592	0.428836	0.567604	66	152	P2rx7	ENSMUSG00000029468	0	at TSS	0.000106915	0.00701155	0.000106915	0.000318303	83
5	20228642	20231352	5_20228642_20231352	0.000318902	0.00709676	-0.18662	0.378641	0.25	0.43662	32	71	Magi2	ENSMUSG00000040003	1001591	downstream	0.158547	0.00709676	0.158547	0.217247	220
14	48190200	48192430	14_48190200_48192430	0.000322401	0.00716108	-0.307479	0.631007	0.422109	0.729588	42	89	Peli2	ENSMUSG00000021846	69377	downstream	0.017687	0.00716108	0.017687	0.0315725	172
4	148506666	148509456	4_148506666_148509456	0.000329913	0.00729967	-0.172442	0.697575	0.581756	0.754197	66	135	Mtor	ENSMUSG00000028991	58055	downstream	0.00351596	0.00729967	0.00351596	0.00744983	191
10	86313754	86316834	10_86313754_86316834	0.000331131	0.00732192	-0.237663	0.629525	0.46887	0.706533	58	121	Timp3	ENSMUSG00000020044	13382	downstream	3.32336e-42	0.00732192	3.32336e-42	5.98018e-40	290
16	8514444	8519934	16_8514444_8519934	0.00033171	0.00733001	-0.157996	0.546244	0.439439	0.597435	81	169	Abat	ENSMUSG00000057880	1015	downstream	2.89893e-13	0.00733001	2.89893e-13	3.25935e-12	210
7	118987626	118990226	7_118987626_118990226	0.000334736	0.00739211	-0.178418	0.537767	0.413575	0.591992	62	142	Gprc5b	ENSMUSG00000008734	4985	downstream	4.28499e-31	0.00739211	4.28499e-31	2.71057e-29	263
4	62642526	62645636	4_62642526_62645636	0.000335252	0.00739402	-0.0907417	0.456827	0.395609	0.48635	68	141	Rgs3	ENSMUSG00000059810	23006	downstream	0.00251761	0.00739402	0.00251761	0.00551841	251
16	90279214	90281704	16_90279214_90281704	0.000338837	0.00745234	-0.2471	0.606602	0.429798	0.676898	33	83	Scaf4	ENSMUSG00000022983	2721	downstream	0.160684	0.00745234	0.160684	0.219667	194
12	104828708	104830728	12_104828708_104830728	0.000338979	0.00745234	-0.202866	0.58914	0.451714	0.65458	50	105	Clmn	ENSMUSG00000021097	34281	downstream	2.95503e-42	0.00745234	2.95503e-42	5.42353e-40	257
6	82050681	82053411	6_82050681_82053411	0.000340566	0.00746828	-0.179644	0.687498	0.566475	0.746119	62	128	Eva1a	ENSMUSG00000035104	9058	downstream	2.09755e-44	0.00746828	2.09755e-44	5.25638e-42	118
5	73417072	73419712	5_73417072_73419712	0.00034093	0.00747136	-0.238523	0.563301	0.38874	0.627263	48	131	Cwh43	ENSMUSG00000029154	10997	downstream	NA	0.00747136	NA	NA	NA
8	88578755	88580825	8_88578755_88580825	0.000341249	0.0074736	-0.183594	0.200471	0.0786998	0.262293	66	130	Nkd1	ENSMUSG00000031661	57401	downstream	0.000238112	0.0074736	0.000238112	0.000657103	123
13	41212671	41214781	13_41212671_41214781	0.000342312	0.00749211	-0.205588	0.468177	0.339153	0.544741	54	91	Elovl2	ENSMUSG00000021364	5624	downstream	1.86987e-09	0.00749211	1.86987e-09	1.3221e-08	147
2	83831317	83833397	2_83831317_83833397	0.00034427	0.00752893	-0.307153	0.515942	0.315625	0.622778	48	90	Fam171b	ENSMUSG00000048388	18681	downstream	3.36623e-05	0.00752893	3.36623e-05	0.00011139	354
18	13885533	13888543	18_13885533_13888543	0.000344432	0.00752893	-0.251212	0.542043	0.37673	0.627941	53	102	Zfp521	ENSMUSG00000024420	84244	downstream	8.52356e-13	0.00752893	8.52356e-13	9.0522e-12	79
4	32263726	32266976	4_32263726_32266976	0.000347483	0.00758598	-0.155969	0.487131	0.381041	0.53701	63	134	Bach2	ENSMUSG00000040270	24922	downstream	0.096782	0.00758598	0.096782	0.141656	259
18	5071973	5075033	18_5071973_5075033	0.000348678	0.00760241	-0.198978	0.638433	0.507192	0.70617	48	93	Svil	ENSMUSG00000024236	25398	downstream	0.000304811	0.00760241	0.000304811	0.000821169	112
2	129199787	129202217	2_129199787_129202217	0.000349906	0.00762436	-0.149496	0.444803	0.337092	0.486588	45	116	Slc20a1	ENSMUSG00000027397	1023	downstream	8.20303e-20	0.00762436	8.20303e-20	1.72688e-18	278
10	42228624	42231364	10_42228624_42231364	0.000358573	0.00779839	-0.217245	0.628238	0.490649	0.707895	55	95	Foxo3	ENSMUSG00000048756	45378	downstream	0.520206	0.00779839	0.520206	0.595573	203
5	142095382	142098012	5_142095382_142098012	0.000359233	0.00780484	-0.215389	0.507246	0.358295	0.573684	62	139	Sdk1	ENSMUSG00000039683	853892	downstream	NA	0.00780484	NA	NA	NA
8	93858955	93861075	8_93858955_93861075	0.000359323	0.00780484	-0.254353	0.556796	0.369821	0.624174	40	111	Gnao1	ENSMUSG00000031748	48117	downstream	2.33867e-31	0.00780484	2.33867e-31	1.53142e-29	406
3	36153075	36155425	3_36153075_36155425	0.000365722	0.00793381	-0.203524	0.347619	0.20911	0.412634	46	98	Zfp267	ENSMUSG00000033883	2058	downstream	0.0572183	0.00793381	0.0572183	0.0892947	237
4	105203956	105206876	4_105203956_105206876	0.000370245	0.00801676	-0.112409	0.284167	0.204499	0.316908	60	146	Plpp3	ENSMUSG00000028517	46609	downstream	1.46293e-44	0.00801676	1.46293e-44	3.73792e-42	374
11	32694912	32697212	11_32694912_32697212	0.000373879	0.00808529	-0.280155	0.668	0.490942	0.771097	46	79	Fbxw11	ENSMUSG00000020271	52037	downstream	0.535558	0.00808529	0.535558	0.609934	221
9	13299742	13305102	9_13299742_13305102	0.000377079	0.00813913	-0.136084	0.238891	0.143889	0.279973	80	185	Maml2	ENSMUSG00000031925	1785	downstream	3.07545e-09	0.00813913	3.07545e-09	2.09933e-08	204
4	48552146	48555046	4_48552146_48555046	0.000378646	0.0081576	-0.153592	0.574471	0.464219	0.617811	57	145	Msantd3	ENSMUSG00000039693	12211	downstream	0.0111984	0.0081576	0.0111984	0.0210057	87
10	53358214	53360574	10_53358214_53360574	0.00038366	0.00825013	-0.233651	0.52692	0.380208	0.613859	48	81	Cep85l	ENSMUSG00000038594	19373	downstream	4.58097e-11	0.00825013	4.58097e-11	4.01444e-10	147
6	91366261	91369601	6_91366261_91369601	0.000386195	0.00828393	-0.115764	0.583273	0.505269	0.621033	76	157	Wnt7a	ENSMUSG00000030093	41762	downstream	2.31401e-12	0.00828393	2.31401e-12	2.35577e-11	165
10	8816794	8819214	10_8816794_8819214	0.000388633	0.00832065	-0.10108	0.721089	0.652245	0.753325	59	126	Sash1	ENSMUSG00000015305	66856	downstream	8.95605e-26	0.00832065	8.95605e-26	3.27826e-24	167
12	46794578	46798508	12_46794578_46798508	0.000403034	0.00857563	-0.264454	0.560705	0.37265	0.637103	39	96	Nova1	ENSMUSG00000021047	20421	downstream	0.000946559	0.00857563	0.000946559	0.00228081	186
16	97896024	97898704	16_97896024_97898704	0.000406825	0.00864026	-0.24896	0.627869	0.456454	0.705414	38	84	C2cd2	ENSMUSG00000045975	23929	downstream	0.0227628	0.00864026	0.0227628	0.0394549	124
12	40449588	40451818	12_40449588_40451818	0.00041037	0.00871017	-0.228585	0.691991	0.531415	0.76	36	85	Dock4	ENSMUSG00000035954	3636	downstream	6.40854e-13	0.00871017	6.40854e-13	6.93602e-12	169
7	79299646	79301656	7_79299646_79301656	0.00041257	0.00874162	-0.216232	0.550648	0.390476	0.606708	42	120	Abhd2	ENSMUSG00000039202	26447	downstream	0.210419	0.00874162	0.210419	0.276938	274
17	10201955	10209145	17_10201955_10209145	0.000412962	0.00874162	-0.221855	0.555966	0.412711	0.634566	62	113	Qk	ENSMUSG00000062078	110235	downstream	6.95869e-17	0.00874162	6.95869e-17	1.10854e-15	336
19	32619320	32622940	19_32619320_32622940	0.000413376	0.00874162	-0.222448	0.580252	0.426926	0.649374	55	122	Papss2	ENSMUSG00000024899	23530	downstream	2.78049e-23	0.00874162	2.78049e-23	8.0696e-22	126
6	90580151	90583451	6_90580151_90583451	0.000414187	0.00874856	-0.211934	0.561905	0.411538	0.623472	52	127	Aldh1l1	ENSMUSG00000030088	29346	downstream	5.81684e-36	0.00874856	5.81684e-36	6.36968e-34	163
6	90554881	90558331	6_90554881_90558331	0.000417055	0.00879779	-0.154074	0.498523	0.391341	0.545415	56	128	Aldh1l1	ENSMUSG00000030088	4076	downstream	5.81684e-36	0.00879779	5.81684e-36	6.36968e-34	163
5	121144002	121148232	5_121144002_121148232	0.000418175	0.00881161	-0.187543	0.621942	0.493624	0.681166	72	156	Ptpn11	ENSMUSG00000043733	43097	downstream	1.07419e-06	0.00881161	1.07419e-06	4.79211e-06	258
11	4097472	4099772	11_4097472_4099772	0.000418222	0.00881161	-0.188191	0.518176	0.38404	0.572231	54	134	Sec14l2	ENSMUSG00000003585	19059	downstream	7.22108e-33	0.00881161	7.22108e-33	5.5028e-31	115
8	105824345	105826665	8_105824345_105826665	0.000420387	0.00885181	-0.215907	0.555776	0.401557	0.617463	52	130	Ranbp10	ENSMUSG00000037415	685	downstream	0.0115508	0.00885181	0.0115508	0.0216199	164
8	110318585	110321415	8_110318585_110321415	0.000422184	0.00886967	-0.159669	0.721922	0.61449	0.774159	53	109	Hydin	ENSMUSG00000059854	51608	downstream	NA	0.00886967	NA	NA	NA
16	33634394	33636534	16_33634394_33636534	0.000423551	0.0088858	-0.22949	0.57121	0.391737	0.621227	34	122	Slc12a8	ENSMUSG00000035506	116065	downstream	4.59121e-06	0.0088858	4.59121e-06	1.83072e-05	194
7	73394766	73398396	7_73394766_73398396	0.00042808	0.00897532	-0.144111	0.305278	0.206781	0.350891	69	149	Rgma	ENSMUSG00000070509	19246	downstream	6.5907e-19	0.00897532	6.5907e-19	1.26859e-17	210
12	29694378	29696408	12_29694378_29696408	0.000435896	0.00911144	-0.336154	0.513333	0.283333	0.619487	30	65	Myt1l	ENSMUSG00000061911	165994	downstream	5.39399e-10	0.00911144	5.39399e-10	4.10807e-09	101
15	8695165	8697935	15_8695165_8697935	0.00043928	0.00915993	-0.267638	0.489061	0.292544	0.560181	38	105	Slc1a3	ENSMUSG00000005360	12829	downstream	7.33384e-50	0.00915993	7.33384e-50	3.53953e-47	402
13	101757401	101759441	13_101757401_101759441	0.000448582	0.00931437	-0.174045	0.748165	0.61895	0.792995	51	147	Pik3r1	ENSMUSG00000041417	8776	downstream	0.000329406	0.00931437	0.000329406	0.000879969	307
2	4449857	4452307	2_4449857_4452307	0.000450721	0.00934751	-0.183289	0.507604	0.387972	0.571261	58	109	Frmd4a	ENSMUSG00000026657	296985	downstream	1.04191e-17	0.00934751	1.04191e-17	1.77944e-16	272
5	23495992	23499922	5_23495992_23499922	0.000454747	0.00940831	-0.248686	0.600491	0.428323	0.67701	48	108	Kmt2e	ENSMUSG00000029004	61551	downstream	0.0609008	0.00940831	0.0609008	0.0943749	362
7	65428416	65430466	7_65428416_65430466	0.000457429	0.00944676	-0.231071	0.53927	0.382738	0.61381	50	105	Tjp1	ENSMUSG00000030516	57177	upstream	1.72071e-09	0.00944676	1.72071e-09	1.22371e-08	185
15	8664345	8670325	15_8664345_8670325	0.000459113	0.00947585	-0.097849	0.535848	0.466277	0.564126	63	155	Slc1a3	ENSMUSG00000005360	40439	downstream	7.33384e-50	0.00947585	7.33384e-50	3.53953e-47	402
2	132026427	132028517	2_132026427_132028517	0.000463952	0.00955852	-0.211701	0.432411	0.281573	0.493275	46	114	Rassf2	ENSMUSG00000027339	1484	downstream	0.0397751	0.00955852	0.0397751	0.0647887	226
14	66861730	66863900	14_66861730_66863900	0.000469964	0.00966501	-0.196726	0.744987	0.612812	0.809538	42	86	Dpysl2	ENSMUSG00000022048	4788	downstream	0.0385744	0.00966501	0.0385744	0.0629825	408
2	34804637	34806817	2_34804637_34806817	0.000475747	0.00976644	-0.369444	0.687963	0.441667	0.811111	30	60	Fbxw2	ENSMUSG00000035949	19256	downstream	0.0493794	0.00976644	0.0493794	0.0785477	350
4	57861366	57864386	4_57861366_57864386	0.000478968	0.00982085	-0.237149	0.544085	0.384751	0.621899	42	86	Pakap	ENSMUSG00000038729	7207	downstream	2.74124e-05	0.00982085	2.74124e-05	9.23504e-05	62
14	86741980	86744730	14_86741980_86744730	0.000480064	0.00983745	-0.266639	0.694264	0.519737	0.786376	38	72	Diaph3	ENSMUSG00000022021	396494	downstream	0.351817	0.00983745	0.351817	0.430512	76
12	53304558	53308218	12_53304558_53308218	0.000486373	0.00994399	-0.265509	0.613166	0.414474	0.679983	38	113	Npas3	ENSMUSG00000021010	55881	downstream	8.77971e-24	0.00994399	8.77971e-24	2.69831e-22	136
1	168415679	168418189	1_168415679_168418189	0.000486419	0.00994399	-0.142851	0.358681	0.256217	0.399068	54	137	Pbx1	ENSMUSG00000052534	13708	downstream	0.224751	0.00994399	0.224751	0.292698	309
4	132198506	132200746	4_132198506_132200746	0.000495315	0.0101018	-0.244623	0.652101	0.481481	0.726104	36	83	Ythdf2	ENSMUSG00000040025	11557	downstream	2.87053e-07	0.0101018	2.87053e-07	1.42662e-06	256
17	3427295	3429395	17_3427295_3429395	0.00049662	0.0101225	-0.274054	0.757273	0.585366	0.85942	41	69	Tiam2	ENSMUSG00000023800	30088	downstream	0.00828892	0.0101225	0.00828892	0.0160901	191
14	60384600	60387920	14_60384600_60387920	0.000501007	0.0101938	-0.203878	0.574429	0.439869	0.643747	51	99	Amer2	ENSMUSG00000021986	6314	downstream	9.57445e-07	0.0101938	9.57445e-07	4.31994e-06	243
16	91227564	91231924	16_91227564_91231924	0.000502927	0.0102268	-0.132211	0.425804	0.33381	0.466021	80	183	Olig2	ENSMUSG00000039830	2107	downstream	0.00783532	0.0102268	0.00783532	0.01531	51
9	120394042	120397132	9_120394042_120397132	0.00051231	0.0104053	-0.214683	0.381265	0.232639	0.447321	48	108	Myrip	ENSMUSG00000041794	90106	downstream	5.34598e-14	0.0104053	5.34598e-14	6.4743e-13	73
11	5011682	5013722	11_5011682_5013722	0.000516596	0.0104738	-0.215901	0.537235	0.394801	0.610702	49	95	Ap1b1	ENSMUSG00000009090	24858	downstream	0.0370751	0.0104738	0.0370751	0.0608011	161
8	126021345	126024075	8_126021345_126024075	0.000522802	0.0105934	-0.245677	0.598556	0.434127	0.679804	42	85	Kcnk1	ENSMUSG00000033998	26175	downstream	1.4302e-44	0.0105934	1.4302e-44	3.72739e-42	147
2	25375467	25377497	2_25375467_25377497	0.000525563	0.010643	-0.126319	0.666748	0.585928	0.712247	76	135	Sapcd2	ENSMUSG00000026955	3146	downstream	2.48437e-05	0.010643	2.48437e-05	8.4505e-05	62
12	110948138	110950968	12_110948138_110950968	0.00053543	0.0108301	-0.308254	0.551401	0.33381	0.642063	35	84	Tecpr2	ENSMUSG00000021275	58874	downstream	0.00044605	0.0108301	0.00044605	0.00115167	210
8	78537905	78540145	8_78537905_78540145	0.000545496	0.0110207	-0.268578	0.692982	0.513258	0.781835	44	89	Slc10a7	ENSMUSG00000031684	28537	downstream	0.0529375	0.0110207	0.0529375	0.0834739	146
8	85872185	85874485	8_85872185_85874485	0.000557836	0.0112344	-0.385246	0.669355	0.416667	0.801913	32	61	Phkb	ENSMUSG00000036879	31183	downstream	1.891e-08	0.0112344	1.891e-08	1.14933e-07	177
7	27598216	27600856	7_27598216_27600856	0.000574626	0.0115146	-0.230415	0.59757	0.439752	0.670167	46	100	Akt2	ENSMUSG00000004056	5002	upstream	0.000360452	0.0115146	0.000360452	0.000951663	306
19	37170710	37173890	19_37170710_37173890	0.000578397	0.0115767	-0.162393	0.561119	0.452857	0.61525	50	100	Cpeb3	ENSMUSG00000039652	33572	downstream	2.88725e-05	0.0115767	2.88725e-05	9.68686e-05	116
12	28494000	28495698	12_28494000_28495698	0.00058977	0.0117722	-0.222475	0.627302	0.474747	0.697222	33	72	Dcdc2c	ENSMUSG00000020633	56701	downstream	1.89256e-06	0.0117722	1.89256e-06	8.084e-06	153
10	80270024	80272044	10_80270024_80272044	0.000590723	0.0117754	-0.229866	0.590086	0.436842	0.666708	57	114	Dazap1	ENSMUSG00000069565	5040	downstream	3.92144e-15	0.0117754	3.92144e-15	5.30086e-14	359
4	138138346	138140386	4_138138346_138140386	0.000592055	0.0117883	-0.134902	0.572695	0.480933	0.615836	63	134	Eif4g3	ENSMUSG00000028760	144890	downstream	5.22602e-06	0.0117883	5.22602e-06	2.05649e-05	370
10	5533644	5535764	10_5533644_5535764	0.00059564	0.011846	-0.225413	0.6	0.442735	0.668148	39	90	Syne1	ENSMUSG00000096054	14914	downstream	1.00263e-45	0.011846	1.00263e-45	2.77985e-43	261
5	31931192	31933552	5_31931192_31933552	0.00059645	0.0118502	-0.20204	0.586381	0.453035	0.655075	51	99	Babam2	ENSMUSG00000052139	233508	downstream	0.139627	0.0118502	0.139627	0.194368	127
3	107104945	107111535	3_107104945_107111535	0.000597963	0.0118716	-0.153455	0.608727	0.502542	0.655997	69	155	Kcna2	ENSMUSG00000040724	3378	downstream	4.39829e-28	0.0118716	4.39829e-28	1.99701e-26	277
11	117123322	117125842	11_117123322_117125842	0.000598568	0.0118768	-0.240124	0.529154	0.361896	0.602019	44	101	Sec14l1	ENSMUSG00000020823	8150	downstream	4.05929e-16	0.0118768	4.05929e-16	5.93677e-15	356
18	65613943	65616413	18_65613943_65616413	0.00060223	0.0119357	-0.246578	0.668984	0.502069	0.748647	42	88	Zfp532	ENSMUSG00000042439	33098	downstream	0.164324	0.0119357	0.164324	0.223915	226
4	119824146	119828826	4_119824146_119828826	0.000607691	0.01203	-0.210276	0.552528	0.407609	0.617884	46	102	Hivep3	ENSMUSG00000028634	9651	downstream	1.96567e-09	0.01203	1.96567e-09	1.38383e-08	171
11	75417952	75420002	11_75417952_75420002	0.000612384	0.0120778	-0.279527	0.691005	0.509091	0.788618	44	82	Serpinf1	ENSMUSG00000000753	2699	downstream	NA	0.0120778	NA	NA	NA
4	113616436	113622026	4_113616436_113622026	0.000614374	0.0121028	-0.167204	0.60953	0.494875	0.66208	77	168	Skint5	ENSMUSG00000078598	377477	downstream	NA	0.0121028	NA	NA	NA
15	8660535	8663565	15_8660535_8663565	0.000620298	0.0122024	-0.154308	0.365139	0.25772	0.412028	55	126	Slc1a3	ENSMUSG00000005360	47199	downstream	7.33384e-50	0.0122024	7.33384e-50	3.53953e-47	402
1	168411359	168414579	1_168411359_168414579	0.000621665	0.0122174	-0.146323	0.626607	0.51849	0.664814	47	133	Pbx1	ENSMUSG00000052534	17318	downstream	0.224751	0.0122174	0.224751	0.292698	309
5	123699142	123701282	5_123699142_123701282	0.000623207	0.0122316	-0.191658	0.468944	0.338742	0.5304	59	125	Zcchc8	ENSMUSG00000029427	19762	downstream	8.87615e-06	0.0122316	8.87615e-06	3.33233e-05	258
11	79236652	79239882	11_79236652_79239882	0.000624603	0.012252	-0.198481	0.633659	0.50427	0.702751	55	103	Wsb1	ENSMUSG00000017677	14789	downstream	0.628288	0.012252	0.628288	0.696133	262
7	49525866	49528956	7_49525866_49528956	0.000627962	0.0122969	-0.158555	0.625915	0.516667	0.675221	51	113	Nav2	ENSMUSG00000052512	279022	downstream	2.3215e-24	0.0122969	2.3215e-24	7.56287e-23	256
18	56806123	56808143	18_56806123_56808143	0.000631273	0.0123316	-0.266804	0.483685	0.297674	0.564478	43	99	Marchf3	ENSMUSG00000032656	3876	downstream	NA	0.0123316	NA	NA	NA
6	29856261	29860691	6_29856261_29860691	0.00063242	0.0123316	-0.150595	0.561667	0.459315	0.609909	74	157	Ahcyl2	ENSMUSG00000029772	87769	downstream	3.85981e-17	0.0123316	3.85981e-17	6.31874e-16	127
11	76735202	76737452	11_76735202_76737452	0.0006326	0.0123316	-0.38678	0.514749	0.2375	0.62428	32	81	Gosr1	ENSMUSG00000010392	26127	downstream	0.503278	0.0123316	0.503278	0.579725	128
15	68958125	68960145	15_68958125_68960145	0.000633146	0.0123352	-0.278802	0.580584	0.402381	0.681183	35	62	Khdrbs3	ENSMUSG00000022332	29705	downstream	0.000106105	0.0123352	0.000106105	0.000316109	149
6	119346441	119348761	6_119346441_119348761	0.000636623	0.0123749	-0.175869	0.448193	0.33283	0.508699	75	143	Cacna2d4	ENSMUSG00000041460	109915	downstream	8.05906e-05	0.0123749	8.05906e-05	0.000246231	122
1	172366009	172368239	1_172366009_172368239	0.000638294	0.0124004	-0.171725	0.605897	0.476003	0.647728	38	118	Kcnj10	ENSMUSG00000044708	24799	downstream	7.54142e-23	0.0124004	7.54142e-23	2.08204e-21	208
6	24646271	24650241	6_24646271_24650241	0.00063895	0.0124062	-0.252526	0.679674	0.49494	0.747466	40	109	Wasl	ENSMUSG00000029684	14768	downstream	0.0107304	0.0124062	0.0107304	0.0202005	222
13	34991431	34993741	13_34991431_34993741	0.000649498	0.0126038	-0.259063	0.488079	0.321092	0.580155	59	107	Eci2	ENSMUSG00000021417	540	downstream	1.28253e-06	0.0126038	1.28253e-06	5.64618e-06	340
1	182447219	182449819	1_182447219_182449819	0.000650987	0.0126256	-0.172986	0.478039	0.360001	0.532988	54	116	Trp53bp2	ENSMUSG00000026510	38047	downstream	3.34183e-16	0.0126256	3.34183e-16	4.94295e-15	225
2	6336327	6338807	2_6336327_6338807	0.000655347	0.0126959	-0.205466	0.726675	0.593357	0.798824	46	85	Usp6nl	ENSMUSG00000039046	13926	upstream	0.00347518	0.0126959	0.00347518	0.00737573	264
6	22946221	22949231	6_22946221_22949231	0.000660584	0.0127829	-0.208812	0.674164	0.532351	0.741163	60	127	Ptprz1	ENSMUSG00000068748	70719	downstream	1.22691e-21	0.0127829	1.22691e-21	3.06281e-20	402
18	60952353	60954443	18_60952353_60954443	0.000661901	0.0128012	-0.17422	0.539518	0.422663	0.596883	54	110	Camk2a	ENSMUSG00000024617	26735	downstream	0.873266	0.0128012	0.873266	0.90409	65
5	112987242	112989612	5_112987242_112989612	0.00066347	0.0128244	-0.216961	0.571886	0.413853	0.630813	44	118	Grk3	ENSMUSG00000042249	25902	downstream	2.60927e-17	0.0128244	2.60927e-17	4.34245e-16	316
3	88456375	88458615	3_88456375_88458615	0.000669579	0.0129352	-0.170803	0.483407	0.36742	0.538223	69	146	Sema4a	ENSMUSG00000028064	636	upstream	9.96791e-42	0.0129352	9.96791e-42	1.73189e-39	152
6	22943391	22945561	6_22943391_22945561	0.00067349	0.0129816	-0.233337	0.679981	0.518794	0.752132	47	105	Ptprz1	ENSMUSG00000068748	67889	downstream	1.22691e-21	0.0129816	1.22691e-21	3.06281e-20	402
4	66392706	66395516	4_66392706_66395516	0.000681708	0.0131253	-0.195894	0.589877	0.449123	0.645017	38	97	Astn2	ENSMUSG00000028373	9095	downstream	NA	0.0131253	NA	NA	NA
17	11123675	11126225	17_11123675_11126225	0.000694541	0.0133276	-0.172003	0.526801	0.400016	0.572019	51	143	Prkn	ENSMUSG00000023826	283291	downstream	0.0094055	0.0133276	0.0094055	0.0179501	419
3	31014235	31016645	3_31014235_31016645	0.000695772	0.0133438	-0.189562	0.507473	0.377409	0.566971	43	94	Prkci	ENSMUSG00000037643	18488	downstream	0.0414551	0.0133438	0.0414551	0.0671474	224
15	97744335	97746485	15_97744335_97746485	0.000696512	0.0133505	-0.212287	0.673909	0.525308	0.737595	51	119	Rapgef3	ENSMUSG00000022469	21361	downstream	5.70405e-24	0.0133505	5.70405e-24	1.78248e-22	169
2	35557957	35560497	2_35557957_35560497	0.000700137	0.0134125	-0.144718	0.559218	0.467002	0.61172	78	137	Dab2ip	ENSMUSG00000026883	131497	upstream	0.0310039	0.0134125	0.0310039	0.0519295	154
7	117509976	117511996	7_117509976_117511996	0.000701496	0.0134151	-0.233796	0.597107	0.43287	0.666667	36	85	Xylt1	ENSMUSG00000030657	128997	downstream	2.22776e-23	0.0134151	2.22776e-23	6.53829e-22	115
7	44955776	44957946	7_44955776_44957946	0.000701535	0.0134151	-0.181938	0.517298	0.399738	0.581676	69	126	Tsks	ENSMUSG00000059891	12515	downstream	NA	0.0134151	NA	NA	NA
1	64099039	64103869	1_64099039_64103869	0.000710395	0.0135637	-0.164623	0.604577	0.492707	0.657329	58	123	Klf7	ENSMUSG00000025959	17622	downstream	0.340271	0.0135637	0.340271	0.419377	341
1	106274959	106283469	1_106274959_106283469	0.00071145	0.0135688	-0.17542	0.552139	0.428671	0.604091	77	183	Phlpp1	ENSMUSG00000044340	103207	downstream	4.63357e-19	0.0135688	4.63357e-19	8.98512e-18	141
1	36088359	36090419	1_36088359_36090419	0.000712997	0.0135833	-0.182232	0.563605	0.447541	0.629773	61	107	Hs6st1	ENSMUSG00000045216	19959	downstream	2.56082e-06	0.0135833	2.56082e-06	1.06682e-05	171
8	64620225	64624445	8_64620225_64624445	0.000716142	0.0136356	-0.0913509	0.413973	0.34933	0.440681	69	167	Cpe	ENSMUSG00000037852	68609	downstream	1.86202e-25	0.0136356	1.86202e-25	6.59347e-24	394
4	126197086	126199346	4_126197086_126199346	0.000718866	0.0136724	-0.249306	0.589869	0.413889	0.663194	30	72	Thrap3	ENSMUSG00000043962	3414	downstream	0.142209	0.0136724	0.142209	0.197456	302
2	155386877	155389107	2_155386877_155389107	0.000719289	0.0136729	-0.306529	0.517032	0.3	0.606529	40	97	Trp53inp2	ENSMUSG00000038375	5063	downstream	0.08148	0.0136729	0.08148	0.121776	185
9	121962382	121964732	9_121962382_121964732	0.000725461	0.0137749	-0.229629	0.612443	0.464459	0.694089	48	87	Gask1a	ENSMUSG00000038233	11394	downstream	8.54393e-25	0.0137749	8.54393e-25	2.86948e-23	78
7	73412796	73415386	7_73412796_73415386	0.000725994	0.0137775	-0.184051	0.451758	0.324988	0.509039	61	135	Rgma	ENSMUSG00000070509	37276	downstream	6.5907e-19	0.0137775	6.5907e-19	1.26859e-17	210
18	6458103	6461333	18_6458103_6461333	0.000728425	0.013816	-0.161895	0.796709	0.686852	0.848747	45	95	Epc1	ENSMUSG00000024240	29523	downstream	0.0405291	0.013816	0.0405291	0.0658522	272
13	35970141	35972251	13_35970141_35972251	0.000729665	0.0138319	-0.117562	0.530674	0.455476	0.573038	40	71	Ppp1r3g	ENSMUSG00000050423	2288	downstream	2.7691e-27	0.0138319	2.7691e-27	1.14918e-25	68
16	4184974	4189084	16_4184974_4189084	0.000730976	0.0138491	-0.231703	0.465297	0.305764	0.537467	38	84	Crebbp	ENSMUSG00000022521	24913	downstream	0.671452	0.0138491	0.671452	0.733788	354
18	11840923	11843133	18_11840923_11843133	0.000753165	0.0141913	-0.198603	0.546556	0.411966	0.610569	39	82	Cables1	ENSMUSG00000040957	1649	downstream	1.54265e-16	0.0141913	1.54265e-16	2.35942e-15	72
8	64646585	64649395	8_64646585_64649395	0.000760802	0.0143117	-0.249202	0.34753	0.165278	0.41448	36	98	Cpe	ENSMUSG00000037852	43659	downstream	1.86202e-25	0.0143117	1.86202e-25	6.59347e-24	394
11	79354102	79359782	11_79354102_79359782	0.000762478	0.0143251	-0.187605	0.646598	0.518798	0.706403	73	156	Nf1	ENSMUSG00000020716	14277	downstream	1.20808e-06	0.0143251	1.20808e-06	5.34366e-06	239
4	123426326	123428876	4_123426326_123428876	0.000765899	0.0143711	-0.240901	0.39215	0.222789	0.46369	49	116	Macf1	ENSMUSG00000028649	255484	downstream	1.94687e-24	0.0143711	1.94687e-24	6.39035e-23	355
5	34408662	34412342	5_34408662_34412342	0.000767707	0.0143866	-0.272407	0.569577	0.375	0.647407	36	90	Fam193a	ENSMUSG00000037210	38729	downstream	0.360735	0.0143866	0.360735	0.439568	337
9	46052172	46055582	9_46052172_46055582	0.000769119	0.0144052	-0.171533	0.515935	0.399868	0.5714	54	113	Sik3	ENSMUSG00000034135	39352	downstream	6.72657e-12	0.0144052	6.72657e-12	6.45939e-11	212
7	141954466	141958316	7_141954466_141958316	0.000773233	0.0144686	-0.137422	0.441477	0.342452	0.479874	57	147	Brsk2	ENSMUSG00000053046	4380	downstream	0.139273	0.0144686	0.139273	0.193937	212
3	121764235	121766575	3_121764235_121766575	0.000773344	0.0144686	-0.255144	0.71988	0.545026	0.80017	45	98	Abcd3	ENSMUSG00000028127	48727	downstream	5.83421e-07	0.0144686	5.83421e-07	2.73855e-06	212
9	49403242	49406872	9_49403242_49406872	0.000775486	0.0145008	-0.248728	0.481413	0.31891	0.567638	52	98	Drd2	ENSMUSG00000032259	62615	downstream	NA	0.0145008	NA	NA	NA
4	142081466	142083526	4_142081466_142083526	0.000775974	0.014502	-0.133636	0.492546	0.402325	0.535961	64	133	Tmem51	ENSMUSG00000040616	778	downstream	7.88948e-21	0.014502	7.88948e-21	1.81961e-19	80
1	136625809	136630899	1_136625809_136630899	0.000777786	0.0145208	-0.095894	0.611242	0.549143	0.645037	80	147	Zfp281	ENSMUSG00000041483	908	downstream	0.00396083	0.0145208	0.00396083	0.00830735	162
5	90281382	90286232	5_90281382_90286232	0.000777911	0.0145208	-0.19566	0.67824	0.541278	0.736938	54	126	Ankrd17	ENSMUSG00000055204	80345	downstream	0.734619	0.0145208	0.734619	0.789315	378
1	85850149	85852319	1_85850149_85852319	0.000778245	0.0145208	-0.158986	0.554877	0.451241	0.610227	47	88	Cab39	ENSMUSG00000036707	55638	downstream	0.921296	0.0145208	0.921296	0.941675	176
17	71250295	71252405	17_71250295_71252405	0.000778795	0.0145231	-0.158216	0.486414	0.375286	0.533502	50	118	Emilin2	ENSMUSG00000024053	58585	downstream	NA	0.0145231	NA	NA	NA
17	84998555	85001005	17_84998555_85001005	0.00078733	0.0146664	-0.189447	0.727886	0.59344	0.782887	36	88	Ppm1b	ENSMUSG00000061130	40546	downstream	0.174383	0.0146664	0.174383	0.235188	240
2	150648617	150652407	2_150648617_150652407	0.00078822	0.0146678	-0.0881399	0.28208	0.221652	0.309792	72	157	Acss1	ENSMUSG00000027452	15851	downstream	1.60396e-26	0.0146678	1.60396e-26	6.33368e-25	242
4	97831026	97833306	4_97831026_97833306	0.000794889	0.0147513	-0.247555	0.496056	0.310811	0.558366	37	110	Nfia	ENSMUSG00000028565	53418	downstream	0.165477	0.0147513	0.165477	0.22513	425
3	28319385	28321565	3_28319385_28321565	0.000795604	0.0147566	-0.239313	0.623662	0.453571	0.692885	35	86	Tnik	ENSMUSG00000027692	55822	downstream	3.56749e-32	0.0147566	3.56749e-32	2.52652e-30	203
19	10029600	10031620	19_10029600_10031620	0.000805695	0.0149197	-0.204113	0.581522	0.447534	0.651647	56	107	Rab3il1	ENSMUSG00000024663	11407	downstream	NA	0.0149197	NA	NA	NA
5	34953522	34956442	5_34953522_34956442	0.000807757	0.0149498	-0.134592	0.479838	0.386319	0.520911	65	148	Rgs12	ENSMUSG00000029101	4077	downstream	0.439222	0.0149498	0.439222	0.517402	275
19	46906740	46908850	19_46906740_46908850	0.000809077	0.0149662	-0.181649	0.292122	0.171022	0.352671	41	82	Nt5c2	ENSMUSG00000025041	53458	downstream	6.13867e-05	0.0149662	6.13867e-05	0.000192708	231
6	93734251	93736771	6_93734251_93736771	0.000821601	0.0151571	-0.159339	0.394774	0.278646	0.437984	32	86	Magi1	ENSMUSG00000045095	546551	downstream	1.49506e-06	0.0151571	1.49506e-06	6.49406e-06	349
5	151427872	151430162	5_151427872_151430162	0.000825217	0.0151994	-0.292444	0.666667	0.46875	0.761194	32	67	Gm42906	ENSMUSG00000107011	0	at TSS	NA	0.0151994	NA	NA	NA
7	107207496	107209506	7_107207496_107209506	0.000839755	0.0154331	-0.189824	0.530783	0.41333	0.603153	61	99	Rbmxl2	ENSMUSG00000073894	0	at TSS	NA	0.0154331	NA	NA	NA
4	56787476	56789796	4_56787476_56789796	0.000840398	0.0154331	-0.133911	0.780059	0.688715	0.822627	48	103	Elp1	ENSMUSG00000028431	12535	downstream	0.0164357	0.0154331	0.0164357	0.029586	197
19	16198970	16202870	19_16198970_16202870	0.000842021	0.0154427	-0.196046	0.548264	0.410265	0.606311	53	126	Gnaq	ENSMUSG00000024639	66139	downstream	0.660811	0.0154427	0.660811	0.724895	313
2	167948487	167950527	2_167948487_167950527	0.00085418	0.015649	-0.14494	0.508824	0.411667	0.556606	60	122	Ptpn1	ENSMUSG00000027540	16160	downstream	0.000180108	0.015649	0.000180108	0.000512554	318
18	69563553	69569263	18_69563553_69569263	0.000862454	0.015767	-0.151602	0.595411	0.48936	0.640963	64	149	Tcf4	ENSMUSG00000053477	217832	downstream	0.0102798	0.015767	0.0102798	0.0194563	420
4	113115076	113117366	4_113115076_113117366	0.000865355	0.0158117	-0.264568	0.639116	0.460938	0.725505	32	66	Skint6	ENSMUSG00000087194	169607	downstream	NA	0.0158117	NA	NA	NA
2	3165617	3167787	2_3165617_3167787	0.00087824	0.0159961	-0.194944	0.441907	0.314769	0.509713	64	120	Fam171a1	ENSMUSG00000050530	47235	downstream	1.08675e-08	0.0159961	1.08675e-08	6.87115e-08	186
6	66921931	66926551	6_66921931_66926551	0.000889882	0.0161911	-0.166376	0.511704	0.393713	0.560089	57	139	Gng12	ENSMUSG00000036402	25534	downstream	4.26218e-15	0.0161911	4.26218e-15	5.73173e-14	200
4	53149796	53152786	4_53149796_53152786	0.000890403	0.016192	-0.152494	0.352772	0.248665	0.401159	66	142	Abca1	ENSMUSG00000015243	7109	downstream	6.04258e-12	0.016192	6.04258e-12	5.82834e-11	214
5	34184332	34186492	5_34184332_34186492	0.000891051	0.0161952	-0.259267	0.524922	0.348039	0.607306	34	73	Mxd4	ENSMUSG00000037235	1218	downstream	0.250299	0.0161952	0.250299	0.32144	284
15	81956815	81959865	15_81956815_81959865	0.000892778	0.016218	-0.105913	0.579416	0.504281	0.610195	68	166	Pmm1	ENSMUSG00000022474	1065	downstream	1.69393e-21	0.016218	1.69393e-21	4.19651e-20	276
11	108236802	108238882	11_108236802_108238882	0.000897273	0.0162825	-0.206425	0.617538	0.479514	0.685939	56	113	Prkca	ENSMUSG00000050965	105046	downstream	0.00405523	0.0162825	0.00405523	0.00848758	81
10	75646044	75648354	10_75646044_75648354	0.000899474	0.0162997	-0.146335	0.643559	0.543	0.689336	61	134	Cabin1	ENSMUSG00000020196	115962	downstream	0.000415731	0.0162997	0.000415731	0.00108088	260
2	4153817	4157647	2_4153817_4157647	0.00089967	0.0162997	-0.12958	0.216936	0.124845	0.254425	46	113	Frmd4a	ENSMUSG00000026657	945	downstream	1.04191e-17	0.0162997	1.04191e-17	1.77944e-16	272
X	99465386	99468176	X_99465386_99468176	0.00090041	0.0162997	-0.165948	0.717064	0.601822	0.76777	44	100	Pja1	ENSMUSG00000034403	2516	downstream	2.92358e-05	0.0162997	2.92358e-05	9.80119e-05	190
4	149930066	149932816	4_149930066_149932816	0.000914196	0.0165285	-0.193402	0.684127	0.557672	0.751074	54	102	Spsb1	ENSMUSG00000039911	22227	downstream	2.0393e-06	0.0165285	2.0393e-06	8.64761e-06	37
7	112242856	112247406	7_112242856_112247406	0.000919556	0.0166167	-0.162971	0.621632	0.509835	0.672806	65	142	Mical2	ENSMUSG00000038244	17000	downstream	5.27469e-22	0.0166167	5.27469e-22	1.36108e-20	225
11	73321542	73328732	11_73321542_73328732	0.000922006	0.0166523	-0.188333	0.670152	0.540565	0.728898	68	150	Aspa	ENSMUSG00000020774	0	at TSS	2.7425e-05	0.0166523	2.7425e-05	9.23688e-05	83
15	20587445	20589895	15_20587445_20589895	0.000941046	0.0169339	-0.34134	0.647959	0.411111	0.752451	30	68	Cdh12	ENSMUSG00000040452	521557	upstream	NA	0.0169339	NA	NA	NA
3	55473975	55478875	3_55473975_55478875	0.000947037	0.0170239	-0.201289	0.58707	0.448611	0.6499	54	119	Dclk1	ENSMUSG00000027797	231611	downstream	6.39491e-24	0.0170239	6.39491e-24	1.98883e-22	378
18	24206853	24208983	18_24206853_24208983	0.000949477	0.0170499	-0.250268	0.517373	0.339216	0.589484	34	84	Galnt1	ENSMUSG00000000420	1509	downstream	1.49822e-05	0.0170499	1.49822e-05	5.35912e-05	263
4	97939696	97941846	4_97939696_97941846	0.000950999	0.0170595	-0.220384	0.410256	0.249206	0.469591	42	114	Nfia	ENSMUSG00000028565	162088	downstream	0.165477	0.0170595	0.165477	0.22513	425
2	155679217	155681927	2_155679217_155681927	0.000957569	0.0171505	-0.170547	0.667066	0.551603	0.722149	52	109	Trpc4ap	ENSMUSG00000038324	10405	downstream	0.69846	0.0171505	0.69846	0.757459	345
6	38851691	38855821	6_38851691_38855821	0.000961481	0.0172116	-0.17212	0.621469	0.501152	0.673272	62	144	Hipk2	ENSMUSG00000061436	20344	downstream	0.163549	0.0172116	0.163549	0.222976	358
2	41989467	41991697	2_41989467_41991697	0.000968227	0.0173178	-0.186369	0.64895	0.526531	0.7129	35	67	Lrp1b	ENSMUSG00000049252	661927	downstream	2.52581e-06	0.0173178	2.52581e-06	1.05324e-05	38
X	66653836	66659166	X_66653836_66659166	0.000971239	0.0173502	-0.0695847	0.159844	0.112446	0.182031	44	94	Slitrk2	ENSMUSG00000036790	829	downstream	4.34776e-21	0.0173502	4.34776e-21	1.03575e-19	274
2	128770847	128772500	2_128770847_128772500	0.000975008	0.0173994	-0.212783	0.657445	0.51559	0.728373	42	84	Mertk	ENSMUSG00000014361	71891	downstream	2.18712e-51	0.0173994	2.18712e-51	1.35716e-48	211
17	31390775	31393285	17_31390775_31393285	0.000984558	0.0175426	-0.22275	0.617436	0.470053	0.692803	45	88	Pde9a	ENSMUSG00000041119	4565	downstream	6.62358e-08	0.0175426	6.62358e-08	3.67128e-07	117
6	113667661	113669951	6_113667661_113669951	0.00098565	0.0175529	-0.195438	0.529102	0.399673	0.595111	51	100	Irak2	ENSMUSG00000060477	29194	downstream	3.01871e-19	0.0175529	3.01871e-19	6.01479e-18	166
8	70113375	70115805	8_70113375_70115805	0.000986756	0.0175635	-0.146029	0.464298	0.35516	0.501189	48	142	Ncan	ENSMUSG00000002341	5068	downstream	6.99403e-21	0.0175635	6.99403e-21	1.62383e-19	406
12	57154638	57156648	12_57154638_57156648	0.00099542	0.0176903	-0.231111	0.646561	0.481481	0.712593	36	90	Slc25a21	ENSMUSG00000035472	40824	downstream	NA	0.0176903	NA	NA	NA
7	79358736	79362096	7_79358736_79362096	0.000996613	0.0177024	-0.141098	0.503124	0.404749	0.545847	76	175	Abhd2	ENSMUSG00000039202	85537	downstream	0.210419	0.0177024	0.210419	0.276938	274
2	102773487	102776267	2_102773487_102776267	0.000999349	0.0177418	-0.205063	0.494157	0.348722	0.553786	41	100	Slc1a2	ENSMUSG00000005089	114828	downstream	2.71709e-48	0.0177418	2.71709e-48	1.07292e-45	405
2	37789757	37791837	2_37789757_37791837	0.00101235	0.0179079	-0.162866	0.506418	0.400201	0.563066	64	120	Crb2	ENSMUSG00000035403	13508	downstream	NA	0.0179079	NA	NA	NA
10	80776124	80778324	10_80776124_80778324	0.00101859	0.0179998	-0.178465	0.820353	0.697274	0.875738	45	100	Dot1l	ENSMUSG00000061589	20918	downstream	0.00144636	0.0179998	0.00144636	0.0033483	334
7	16745296	16748956	7_16745296_16748956	0.00102046	0.0180236	-0.0673507	0.817085	0.769298	0.836649	61	149	Ap2s1	ENSMUSG00000008036	6886	downstream	1.19236e-08	0.0180236	1.19236e-08	7.45927e-08	236
2	14144797	14147327	2_14144797_14147327	0.00102429	0.0180819	-0.288159	0.647424	0.450952	0.739111	35	75	Stam	ENSMUSG00000026718	70699	downstream	0.00997356	0.0180819	0.00997356	0.0189371	159
6	96165381	96168101	6_96165381_96168101	0.00103045	0.0181552	-0.11295	0.321108	0.243328	0.356278	52	115	1700123L14Rik	ENSMUSG00000072878	0	at TSS	NA	0.0181552	NA	NA	NA
10	94047894	94049944	10_94047894_94049944	0.00103906	0.0182771	-0.225387	0.595164	0.429344	0.65473	37	103	Fgd6	ENSMUSG00000020021	11893	downstream	1.16017e-22	0.0182771	1.16017e-22	3.13655e-21	121
3	102473515	102476105	3_102473515_102476105	0.0010497	0.0184359	-0.143092	0.652995	0.558369	0.701461	63	123	Ngf	ENSMUSG00000027859	3596	downstream	NA	0.0184359	NA	NA	NA
11	75739872	75743882	11_75739872_75743882	0.00105781	0.01855	-0.241389	0.563624	0.391204	0.632593	36	90	Ywhae	ENSMUSG00000020849	7003	downstream	0.112412	0.01855	0.112412	0.161149	396
2	94127207	94129217	2_94127207_94129217	0.0010601	0.0185633	-0.300122	0.65656	0.452222	0.752344	30	64	Hsd17b12	ENSMUSG00000027195	28747	downstream	5.50954e-12	0.0185633	5.50954e-12	5.34586e-11	311
7	118983956	118987136	7_118983956_118987136	0.00106087	0.0185633	-0.142615	0.472759	0.380404	0.523019	80	147	Gprc5b	ENSMUSG00000008734	8075	downstream	4.28499e-31	0.0185633	4.28499e-31	2.71057e-29	263
16	12153754	12156204	16_12153754_12156204	0.00106095	0.0185633	-0.174627	0.365245	0.239352	0.413978	36	93	Shisa9	ENSMUSG00000022494	169173	downstream	6.52446e-28	0.0185633	6.52446e-28	2.90171e-26	84
8	94984305	94986785	8_94984305_94986785	0.00106149	0.0185633	-0.132836	0.525497	0.430522	0.563358	59	148	Adgrg1	ENSMUSG00000031785	0	at TSS	0.00114241	0.0185633	0.00114241	0.00270185	339
15	76077825	76079845	15_76077825_76079845	0.00106231	0.0185633	-0.373485	0.673438	0.416667	0.790152	30	66	Puf60	ENSMUSG00000002524	1068	downstream	8.47992e-06	0.0185633	8.47992e-06	3.19517e-05	330
10	115311274	115314044	10_115311274_115314044	0.00106235	0.0185633	-0.147479	0.657063	0.553497	0.700976	53	125	Rab21	ENSMUSG00000020132	1547	downstream	8.36624e-07	0.0185633	8.36624e-07	3.81858e-06	184
9	120173802	120176882	9_120173802_120176882	0.00106739	0.0186325	-0.10208	0.794081	0.725862	0.827942	68	137	Mobp	ENSMUSG00000032517	24095	downstream	0.898992	0.0186325	0.898992	0.924315	64
10	119520704	119523064	10_119520704_119523064	0.00107214	0.0186965	-0.191117	0.572087	0.443596	0.634713	58	119	Grip1	ENSMUSG00000034813	296448	upstream	0.195711	0.0186965	0.195711	0.26013	106
1	66186719	66188849	1_66186719_66188849	0.00107883	0.0188035	-0.241789	0.460939	0.300407	0.542196	41	81	Map2	ENSMUSG00000015222	132870	upstream	0.225475	0.0188035	0.225475	0.293436	381
11	79500332	79502972	11_79500332_79502972	0.00108836	0.0189313	-0.228841	0.574644	0.415958	0.644799	42	95	Omg	ENSMUSG00000049612	1112	downstream	3.10993e-31	0.0189313	3.10993e-31	1.98655e-29	116
4	53100716	53103306	4_53100716_53103306	0.0011063	0.0191851	-0.204539	0.532788	0.384497	0.589036	44	116	Abca1	ENSMUSG00000015243	56589	downstream	6.04258e-12	0.0191851	6.04258e-12	5.82834e-11	214
5	141714272	141717452	5_141714272_141717452	0.00111065	0.0192508	-0.266317	0.561696	0.377143	0.64346	35	79	Sdk1	ENSMUSG00000039683	472782	downstream	NA	0.0192508	NA	NA	NA
7	130978016	130980636	7_130978016_130980636	0.00111266	0.0192746	-0.178131	0.41509	0.286167	0.464297	50	131	Htra1	ENSMUSG00000006205	41813	downstream	2.19989e-59	0.0192746	2.19989e-59	7.16668e-56	242
16	5111014	5113314	16_5111014_5113314	0.00111582	0.0193016	-0.217274	0.518853	0.374004	0.591278	49	98	Ppl	ENSMUSG00000039457	19107	downstream	0.155426	0.0193016	0.155426	0.213443	233
15	66248915	66251895	15_66248915_66251895	0.00112026	0.019359	-0.157378	0.747546	0.630824	0.788202	31	89	Kcnq3	ENSMUSG00000056258	34747	downstream	3.97781e-10	0.019359	3.97781e-10	3.08358e-09	126
7	111662496	111664556	7_111662496_111664556	0.00112878	0.0194688	-0.183338	0.361337	0.244086	0.427424	62	110	Galnt18	ENSMUSG00000038296	115421	downstream	NA	0.0194688	NA	NA	NA
4	123677236	123679476	4_123677236_123679476	0.00113666	0.0195932	-0.251327	0.475682	0.294872	0.546198	39	100	Macf1	ENSMUSG00000028649	4884	downstream	1.94687e-24	0.0195932	1.94687e-24	6.39035e-23	355
1	134576409	134579279	1_134576409_134579279	0.0011442	0.0196953	-0.293938	0.792492	0.580645	0.874583	31	80	Kdm5b	ENSMUSG00000042207	16238	downstream	0.836323	0.0196953	0.836323	0.873505	311
13	109907321	109910131	13_109907321_109910131	0.00114455	0.0196953	-0.20746	0.520927	0.376074	0.583533	51	118	Pde4d	ENSMUSG00000021699	1253144	downstream	0.623945	0.0196953	0.623945	0.692772	96
7	35298456	35301526	7_35298456_35301526	0.00116021	0.0199192	-0.246946	0.377805	0.215873	0.462819	42	80	Gpatch1	ENSMUSG00000063808	16914	downstream	0.513765	0.0199192	0.513765	0.589323	192
8	25805825	25808435	8_25805825_25808435	0.00116932	0.020035	-0.159658	0.590152	0.481621	0.641279	57	121	Star	ENSMUSG00000031574	39	upstream	0.313572	0.020035	0.313572	0.390534	76
16	94626014	94629934	16_94626014_94629934	0.00116986	0.020035	-0.160109	0.662898	0.550897	0.711006	64	149	Dyrk1a	ENSMUSG00000022897	55107	downstream	0.654636	0.020035	0.654636	0.719758	230
7	99552246	99555136	7_99552246_99555136	0.00117094	0.0200435	-0.125011	0.363313	0.275104	0.400115	63	151	Arrb1	ENSMUSG00000018909	16584	downstream	5.71017e-20	0.0200435	5.71017e-20	1.21783e-18	334
4	114446726	114449326	4_114446726_114449326	0.00117236	0.0200578	-0.213783	0.733183	0.590661	0.804444	58	116	Trabd2b	ENSMUSG00000070867	40002	downstream	NA	0.0200578	NA	NA	NA
6	38730741	38733731	6_38730741_38733731	0.00119506	0.0203652	-0.222092	0.743034	0.582372	0.804464	52	136	Hipk2	ENSMUSG00000061436	142434	downstream	0.163549	0.0203652	0.163549	0.222976	358
15	82152115	82154175	15_82152115_82154175	0.00119685	0.0203856	-0.143947	0.55835	0.460437	0.604383	63	134	Srebf2	ENSMUSG00000022463	4934	downstream	3.06356e-07	0.0203856	3.06356e-07	1.50988e-06	365
10	94042244	94044814	10_94042244_94044814	0.00119965	0.0204232	-0.162126	0.497504	0.386356	0.548481	61	133	Fgd6	ENSMUSG00000020021	6243	downstream	1.16017e-22	0.0204232	1.16017e-22	3.13655e-21	121
18	54943983	54946583	18_54943983_54946583	0.00120093	0.0204348	-0.207405	0.536513	0.390615	0.59802	43	102	Zfp608	ENSMUSG00000052713	43583	downstream	0.369533	0.0204348	0.369533	0.448318	210
2	156965397	156967557	2_156965397_156967557	0.00120154	0.0204351	-0.225039	0.512295	0.34	0.565039	30	98	Ndrg3	ENSMUSG00000027634	24499	downstream	0.447822	0.0204351	0.447822	0.526063	302
12	111793728	111795748	12_111793728_111795748	0.0012054	0.0204799	-0.164394	0.828387	0.706613	0.871007	49	140	Klc1	ENSMUSG00000021288	34879	downstream	7.48881e-08	0.0204799	7.48881e-08	4.1053e-07	349
14	61005480	61007560	14_61005480_61007560	0.00121681	0.0206133	-0.225185	0.528056	0.359167	0.584352	40	120	Tnfrsf19	ENSMUSG00000060548	38909	downstream	1.56554e-05	0.0206133	1.56554e-05	5.58001e-05	236
10	25360964	25364284	10_25360964_25364284	0.0012192	0.0206244	-0.162458	0.410736	0.29835	0.460809	45	101	Epb41l2	ENSMUSG00000019978	1166	downstream	1.38423e-12	0.0206244	1.38423e-12	1.44638e-11	262
13	54093911	54096041	13_54093911_54096041	0.00123085	0.0207592	-0.165751	0.537966	0.422738	0.588489	57	130	Sfxn1	ENSMUSG00000021474	22042	downstream	0.00342908	0.0207592	0.00342908	0.00729467	218
3	55499835	55502755	3_55499835_55502755	0.00123764	0.0208384	-0.218231	0.710458	0.553964	0.772195	43	109	Dclk1	ENSMUSG00000027797	257471	downstream	6.39491e-24	0.0208384	6.39491e-24	1.98883e-22	378
4	88718686	88721846	4_88718686_88721846	0.00123797	0.0208384	-0.162875	0.375712	0.258021	0.420897	43	112	Gm26566	ENSMUSG00000097078	0	at TSS	0.41329	0.0208384	0.41329	0.491655	48
14	45508970	45511200	14_45508970_45511200	0.00124416	0.0209119	-0.177364	0.558372	0.443522	0.620886	43	79	Fermt2	ENSMUSG00000037712	18918	downstream	3.29589e-19	0.0209119	3.29589e-19	6.52717e-18	381
8	93882615	93886115	8_93882615_93886115	0.00124677	0.0209455	-0.188112	0.728992	0.609485	0.797597	62	108	Gnao1	ENSMUSG00000031748	71777	downstream	2.33867e-31	0.0209455	2.33867e-31	1.53142e-29	406
4	154377956	154380026	4_154377956_154380026	0.00125244	0.0210305	-0.191117	0.613545	0.478639	0.669756	35	84	Prdm16	ENSMUSG00000039410	256840	downstream	1.78672e-06	0.0210305	1.78672e-06	7.67141e-06	230
10	25195994	25198564	10_25195994_25198564	0.00126114	0.0211456	-0.172386	0.300662	0.182213	0.354599	51	112	Akap7	ENSMUSG00000039166	100600	downstream	0.0774425	0.0211456	0.0774425	0.11649	192
6	135993111	135996291	6_135993111_135996291	0.0012668	0.0212096	-0.166222	0.664098	0.548294	0.714516	64	147	Grin2b	ENSMUSG00000030209	176834	downstream	1.15307e-05	0.0212096	1.15307e-05	4.23617e-05	166
11	104376822	104382432	11_104376822_104382432	0.00128943	0.0215464	-0.240982	0.711844	0.534921	0.775903	42	116	Kansl1	ENSMUSG00000018412	86429	downstream	0.142878	0.0215464	0.142878	0.198259	213
5	140619122	140621812	5_140619122_140621812	0.00129488	0.0216216	-0.119466	0.33681	0.254638	0.374103	59	130	Ttyh3	ENSMUSG00000036565	27219	downstream	5.37099e-08	0.0216216	5.37099e-08	3.02069e-07	270
5	142901742	142905092	5_142901742_142905092	0.00129519	0.0216216	-0.144713	0.468266	0.371588	0.516301	79	159	Actb	ENSMUSG00000029580	1662	downstream	4.25777e-22	0.0216216	4.25777e-22	1.10745e-20	427
10	78233814	78235924	10_78233814_78235924	0.00129881	0.0216716	-0.222719	0.577214	0.420614	0.643333	38	90	Trappc10	ENSMUSG00000000374	8717	downstream	0.0113701	0.0216716	0.0113701	0.0213063	176
8	125997495	126000005	8_125997495_126000005	0.00130872	0.0217841	-0.170686	0.484075	0.370608	0.541294	59	117	Kcnk1	ENSMUSG00000033998	2325	downstream	1.4302e-44	0.0217841	1.4302e-44	3.72739e-42	147
6	88819331	88821401	6_88819331_88821401	0.00130982	0.0217847	-0.223605	0.636047	0.476577	0.700181	37	92	Mgll	ENSMUSG00000033174	94503	downstream	4.3087e-41	0.0217847	4.3087e-41	7.01833e-39	206
10	22297564	22300734	10_22297564_22300734	0.00131415	0.0218428	-0.273965	0.46145	0.264865	0.53883	37	94	Raet1e	ENSMUSG00000053219	124043	downstream	NA	0.0218428	NA	NA	NA
1	87783449	87787149	1_87783449_87787149	0.00131773	0.0218812	-0.161157	0.724924	0.614866	0.776023	65	140	Atg16l1	ENSMUSG00000026289	27436	downstream	0.0691491	0.0218812	0.0691491	0.105674	350
18	42663163	42665293	18_42663163_42665293	0.00132164	0.0219333	-0.228622	0.590707	0.435833	0.664456	40	84	Ppp2r2b	ENSMUSG00000024500	394178	downstream	1.08562e-27	0.0219333	1.08562e-27	4.73134e-26	124
18	69597683	69605263	18_69597683_69605263	0.00132215	0.0219333	-0.146788	0.418827	0.315489	0.462277	74	176	Tcf4	ENSMUSG00000053477	251962	downstream	0.0102798	0.0219333	0.0102798	0.0194563	420
3	108081095	108084365	3_108081095_108084365	0.0013256	0.0219694	-0.0938565	0.412752	0.345653	0.43951	65	163	Ampd2	ENSMUSG00000027889	2286	downstream	4.0983e-06	0.0219694	4.0983e-06	1.64526e-05	161
11	51379002	51381582	11_51379002_51381582	0.00132882	0.0219962	-0.242192	0.695395	0.533934	0.776126	37	74	Col23a1	ENSMUSG00000063564	89082	downstream	NA	0.0219962	NA	NA	NA
14	9944080	9946440	14_9944080_9946440	0.00134838	0.0222826	-0.312558	0.541237	0.338235	0.650794	34	63	Fhit	ENSMUSG00000060579	507018	downstream	NA	0.0222826	NA	NA	NA
7	81024106	81026606	7_81024106_81026606	0.00135245	0.0223391	-0.162539	0.753574	0.644502	0.807041	50	102	Zfp592	ENSMUSG00000005621	30425	downstream	0.0447361	0.0223391	0.0447361	0.0719698	140
4	45190296	45192506	4_45190296_45192506	0.00135984	0.0224182	-0.182515	0.632428	0.506783	0.689298	43	95	Frmpd1	ENSMUSG00000035615	5390	downstream	8.27993e-22	0.0224182	8.27993e-22	2.09914e-20	86
6	72625691	72629341	6_72625691_72629341	0.00137179	0.0225526	-0.141359	0.756859	0.659145	0.800504	67	150	Tcf7l1	ENSMUSG00000055799	159913	downstream	1.38522e-12	0.0225526	1.38522e-12	1.44638e-11	86
6	115747611	115749871	6_115747611_115749871	0.00137306	0.0225579	-0.263792	0.443304	0.271368	0.53516	39	73	Tmem40	ENSMUSG00000059900	9128	downstream	NA	0.0225579	NA	NA	NA
18	39482363	39488623	18_39482363_39488623	0.00137484	0.0225681	-0.188001	0.557782	0.426006	0.614007	64	150	Nr3c1	ENSMUSG00000024431	1223	downstream	5.80353e-12	0.0225681	5.80353e-12	5.61439e-11	165
9	121951432	121954102	9_121951432_121954102	0.00138275	0.0226764	-0.188142	0.391779	0.258554	0.446696	54	131	Gask1a	ENSMUSG00000038233	444	downstream	8.54393e-25	0.0226764	8.54393e-25	2.86948e-23	78
5	103116442	103118612	5_103116442_103118612	0.00139276	0.0228078	-0.214209	0.612587	0.462791	0.677	43	100	Mapk10	ENSMUSG00000046709	92722	downstream	0.000193543	0.0228078	0.000193543	0.000545427	177
5	122302822	122304972	5_122302822_122304972	0.00139574	0.0228459	-0.181139	0.616191	0.489207	0.670346	58	136	Pptc7	ENSMUSG00000038582	18457	downstream	0.835744	0.0228459	0.835744	0.873133	180
6	83174051	83176861	6_83174051_83176861	0.00140489	0.0229775	-0.276836	0.594698	0.395238	0.672074	45	116	Dctn1	ENSMUSG00000031865	2725	upstream	0.900318	0.0229775	0.900318	0.92545	200
14	121106370	121109740	14_121106370_121109740	0.00141065	0.0230249	-0.130617	0.38968	0.299203	0.429821	63	142	Farp1	ENSMUSG00000025555	70806	downstream	1.51136e-16	0.0230249	1.51136e-16	2.31428e-15	247
9	99499222	99501322	9_99499222_99501322	0.00142142	0.0231559	-0.168414	0.685826	0.574074	0.742488	36	71	Armc8	ENSMUSG00000032468	67577	downstream	0.000386027	0.0231559	0.000386027	0.00101254	178
15	85217115	85219975	15_85217115_85219975	0.00142484	0.0231848	-0.197792	0.517294	0.38109	0.578882	52	115	Fbln1	ENSMUSG00000006369	11166	downstream	0.00265353	0.0231848	0.00265353	0.00578909	125
1	9553419	9556479	1_9553419_9556479	0.00142568	0.0231848	-0.23718	0.558955	0.389035	0.626215	38	96	Adhfe1	ENSMUSG00000025911	5471	downstream	1.58434e-28	0.0231848	1.58434e-28	7.50748e-27	150
17	75180335	75182395	17_75180335_75182395	0.00142615	0.0231848	-0.296113	0.462657	0.260053	0.556166	36	78	Ltbp1	ENSMUSG00000001870	1424	downstream	2.50045e-10	0.0231848	2.50045e-10	1.99898e-09	155
5	34178862	34180932	5_34178862_34180932	0.00143315	0.0232808	-0.232719	0.556022	0.399573	0.632292	39	80	Mxd4	ENSMUSG00000037235	6778	downstream	0.250299	0.0232808	0.250299	0.32144	284
8	117168635	117171105	8_117168635_117171105	0.0014411	0.0233769	-0.176261	0.651262	0.530216	0.706477	52	114	Gan	ENSMUSG00000052557	10500	downstream	0.138983	0.0233769	0.138983	0.193616	267
16	94637694	94641094	16_94637694_94641094	0.00144382	0.0233989	-0.178292	0.568889	0.44637	0.624662	61	134	Dyrk1a	ENSMUSG00000022897	66787	downstream	0.654636	0.0233989	0.654636	0.719758	230
13	68748061	68751171	13_68748061_68751171	0.00146116	0.023627	-0.177712	0.636844	0.517574	0.695286	49	100	Adcy2	ENSMUSG00000021536	248370	downstream	4.52359e-22	0.023627	4.52359e-22	1.17191e-20	120
4	141527206	141529576	4_141527206_141529576	0.00146874	0.0237357	-0.240148	0.538248	0.376096	0.616245	38	79	Spen	ENSMUSG00000040761	9021	downstream	0.633761	0.0237357	0.633761	0.701005	284
7	34241506	34243876	7_34241506_34243876	0.00146945	0.0237361	-0.229607	0.804439	0.652083	0.88169	36	71	4931406P16Rik	ENSMUSG00000066571	41723	downstream	0.461165	0.0237361	0.461165	0.538769	134
5	146419042	146421092	5_146419042_146421092	0.00148908	0.0240081	-0.290198	0.666154	0.46748	0.757678	41	89	Wasf3	ENSMUSG00000029636	34057	downstream	1.59043e-13	0.0240081	1.59043e-13	1.83082e-12	168
13	51479921	51482121	13_51479921_51482121	0.00149479	0.0240889	-0.181179	0.527699	0.409722	0.590901	60	112	Shc3	ENSMUSG00000021448	84963	downstream	1.06704e-19	0.0240889	1.06704e-19	2.21765e-18	70
11	53296352	53298932	11_53296352_53298932	0.00149633	0.0241024	-0.223073	0.646129	0.493669	0.716742	44	95	Hspa4	ENSMUSG00000020361	1525	downstream	6.26164e-09	0.0241024	6.26164e-09	4.07773e-08	302
18	37826073	37829973	18_37826073_37829973	0.0015146	0.0243653	-0.139737	0.404447	0.306349	0.446086	59	139	Pcdhgc5	ENSMUSG00000102543	6560	downstream	1.16215e-06	0.0243653	1.16215e-06	5.15803e-06	129
12	53381378	53383808	12_53381378_53383808	0.00152426	0.0244607	-0.204918	0.660217	0.514959	0.719877	46	112	Npas3	ENSMUSG00000021010	132701	downstream	8.77971e-24	0.0244607	8.77971e-24	2.69831e-22	136
11	59670452	59673582	11_59670452_59673582	0.00154128	0.0246718	-0.199625	0.753018	0.613843	0.813468	43	99	Mprip	ENSMUSG00000005417	7957	downstream	5.71255e-05	0.0246718	5.71255e-05	0.000180286	386
11	100578192	100582522	11_100578192_100582522	0.00154172	0.0246718	-0.0497687	0.688958	0.65473	0.704499	84	185	Cnp	ENSMUSG00000006782	3288	downstream	2.16054e-17	0.0246718	2.16054e-17	3.60948e-16	200
11	3907312	3910692	11_3907312_3910692	0.00154671	0.0247057	-0.142106	0.586299	0.487525	0.629631	68	155	Slc35e4	ENSMUSG00000048807	3972	downstream	2.12283e-15	0.0247057	2.12283e-15	2.90268e-14	85
10	86309934	86313244	10_86309934_86313244	0.00155876	0.0248406	-0.225354	0.610654	0.45182	0.677174	49	117	Timp3	ENSMUSG00000020044	9562	downstream	3.32336e-42	0.0248406	3.32336e-42	5.98018e-40	290
17	56373115	56375485	17_56373115_56375485	0.00158612	0.0251832	-0.1533	0.570387	0.469784	0.623084	55	105	Kdm4b	ENSMUSG00000024201	47041	downstream	0.0162865	0.0251832	0.0162865	0.0293539	160
11	71760192	71763012	11_71760192_71763012	0.00159001	0.0252101	-0.0957969	0.75317	0.689697	0.785494	55	108	Wscd1	ENSMUSG00000020811	9507	downstream	2.09966e-23	0.0252101	2.09966e-23	6.20424e-22	237
12	3395338	3398828	12_3395338_3398828	0.00159985	0.0253311	-0.245666	0.706944	0.534211	0.779877	57	135	Kif3c	ENSMUSG00000020668	30148	downstream	0.0585249	0.0253311	0.0585249	0.0909853	192
13	37828571	37835531	13_37828571_37835531	0.00161349	0.0255001	-0.101902	0.567608	0.4962	0.598102	79	185	Rreb1	ENSMUSG00000039087	53340	upstream	6.93296e-18	0.0255001	6.93296e-18	1.21921e-16	82
6	136528331	136531381	6_136528331_136531381	0.00161696	0.0255315	-0.30388	0.583333	0.373656	0.677536	31	69	Atf7ip	ENSMUSG00000030213	9529	downstream	0.00875501	0.0255315	0.00875501	0.0168617	276
12	53872288	53875088	12_53872288_53875088	0.0016399	0.0258344	-0.281935	0.596462	0.407619	0.689554	35	71	Npas3	ENSMUSG00000021010	623611	downstream	8.77971e-24	0.0258344	8.77971e-24	2.69831e-22	136
15	100044775	100046865	15_100044775_100046865	0.00165336	0.025987	-0.152838	0.610669	0.506739	0.659577	56	119	Dip2b	ENSMUSG00000023026	6111	downstream	0.476063	0.025987	0.476063	0.553347	207
10	18529634	18531894	10_18529634_18531894	0.00166034	0.026055	-0.180345	0.646947	0.532497	0.712842	57	99	Nhsl1	ENSMUSG00000039835	121959	downstream	2.60534e-05	0.026055	2.60534e-05	8.82509e-05	154
2	128744637	128746907	2_128744637_128746907	0.0016856	0.0263613	-0.196385	0.582669	0.435714	0.6321	37	110	Mertk	ENSMUSG00000014361	45681	downstream	2.18712e-51	0.0263613	2.18712e-51	1.35716e-48	211
8	88551635	88554355	8_88551635_88554355	0.00169466	0.0264669	-0.227406	0.596454	0.458559	0.685965	37	57	Nkd1	ENSMUSG00000031661	30281	downstream	0.000238112	0.0264669	0.000238112	0.000657103	123
11	69828552	69830592	11_69828552_69830592	0.00170588	0.0265817	-0.231991	0.564165	0.414053	0.646044	54	99	Nlgn2	ENSMUSG00000051790	4257	downstream	0.00827676	0.0265817	0.00827676	0.0160713	275
11	99985252	99987642	11_99985252_99987642	0.00171813	0.0267121	-0.135629	0.745829	0.653773	0.789402	71	150	Krtap16-1	ENSMUSG00000078253	0	at TSS	NA	0.0267121	NA	NA	NA
4	117852136	117855436	4_117852136_117855436	0.00172595	0.0268094	-0.145632	0.458005	0.357712	0.503344	66	146	Slc6a9	ENSMUSG00000028542	17085	downstream	1.08741e-21	0.0268094	1.08741e-21	2.73554e-20	124
11	120008422	120013452	11_120008422_120013452	0.0017451	0.0270395	-0.0982755	0.692029	0.625627	0.723903	96	200	Aatk	ENSMUSG00000025375	28330	downstream	8.25993e-18	0.0270395	8.25993e-18	1.43132e-16	90
2	94151707	94154867	2_94151707_94154867	0.00175044	0.0271042	-0.186301	0.597752	0.461409	0.64771	48	131	Hsd17b12	ENSMUSG00000027195	3097	downstream	5.50954e-12	0.0271042	5.50954e-12	5.34586e-11	311
1	155399839	155403809	1_155399839_155403809	0.00175866	0.0272193	-0.229397	0.560119	0.412121	0.641518	44	80	Xpr1	ENSMUSG00000026469	13520	downstream	4.83041e-10	0.0272193	4.83041e-10	3.70483e-09	283
16	23969894	23972744	16_23969894_23972744	0.00176266	0.0272689	-0.09306	0.553082	0.490772	0.583832	76	154	Bcl6	ENSMUSG00000022508	16108	downstream	6.21063e-10	0.0272689	6.21063e-10	4.68078e-09	93
5	89221292	89225002	5_89221292_89225002	0.0017653	0.0272852	-0.215244	0.414719	0.263768	0.479012	46	108	Slc4a4	ENSMUSG00000060961	334474	downstream	2.30885e-58	0.0272852	2.30885e-58	5.01444e-55	246
14	37066960	37069110	14_37066960_37069110	0.00177103	0.0273124	-0.257584	0.549078	0.361111	0.618695	30	81	Lrit2	ENSMUSG00000043418	0	at TSS	NA	0.0273124	NA	NA	NA
8	60443075	60445115	8_60443075_60445115	0.00177373	0.0273418	-0.295915	0.663447	0.481863	0.777778	34	54	Gm10283	ENSMUSG00000070023	58083	downstream	NA	0.0273418	NA	NA	NA
14	79291050	79296830	14_79291050_79296830	0.00179027	0.0275597	-0.13179	0.384887	0.291682	0.423472	77	186	Rgcc	ENSMUSG00000022018	4815	downstream	1.02043e-42	0.0275597	1.02043e-42	2.04573e-40	140
4	105162606	105168646	4_105162606_105168646	0.00180466	0.0277317	-0.149353	0.206552	0.0999743	0.249328	59	147	Plpp3	ENSMUSG00000028517	5259	downstream	1.46293e-44	0.0277317	1.46293e-44	3.73792e-42	374
6	28853331	28856731	6_28853331_28856731	0.00180678	0.0277518	-0.141041	0.514703	0.420675	0.561717	69	138	Snd1	ENSMUSG00000001424	372983	downstream	0.110946	0.0277518	0.110946	0.159539	192
11	119801642	119803812	11_119801642_119803812	0.00180834	0.0277519	-0.204703	0.728523	0.591594	0.796296	49	99	Rptor	ENSMUSG00000025583	198493	downstream	0.49709	0.0277519	0.49709	0.57405	141
15	77079025	77081395	15_77079025_77081395	0.0018084	0.0277519	-0.15298	0.29632	0.188493	0.341473	67	160	Rbfox2	ENSMUSG00000033565	225533	downstream	6.37471e-10	0.0277519	6.37471e-10	4.79612e-09	207
15	81873165	81878665	15_81873165_81878665	0.00181205	0.0277832	-0.183811	0.728068	0.59955	0.783361	37	86	Aco2	ENSMUSG00000022477	856	downstream	1.34565e-06	0.0277832	1.34565e-06	5.90212e-06	303
5	34991312	34993782	5_34991312_34993782	0.00182289	0.0279114	-0.183538	0.577445	0.448106	0.631644	44	105	Rgs12	ENSMUSG00000029101	41867	downstream	0.439222	0.0279114	0.439222	0.517402	275
9	119090262	119092472	9_119090262_119092472	0.00182409	0.0279114	-0.140676	0.574473	0.479921	0.620596	60	123	Plcd1	ENSMUSG00000010660	1030	downstream	2.14593e-05	0.0279114	2.14593e-05	7.4017e-05	161
6	134884761	134886771	6_134884761_134886771	0.00182781	0.02795	-0.273956	0.482965	0.301158	0.575114	37	73	Gpr19	ENSMUSG00000032641	11087	downstream	0.000185796	0.02795	0.000185796	0.000526557	190
19	3903630	3906110	19_3903630_3906110	0.00183156	0.027995	-0.173124	0.602427	0.484155	0.657279	64	138	Tcirg1	ENSMUSG00000001750	1023	downstream	0.000276	0.027995	0.000276	0.00075116	331
8	21294595	21304525	8_21294595_21304525	0.00185446	0.0283072	-0.263963	0.544679	0.354167	0.61813	32	83	Defa5	ENSMUSG00000074439	0	at TSS	NA	0.0283072	NA	NA	NA
2	31108997	31112297	2_31108997_31112297	0.00188624	0.0287032	-0.118669	0.65345	0.56886	0.687529	56	139	Fnbp1	ENSMUSG00000075415	29711	downstream	1.86847e-39	0.0287032	1.86847e-39	2.59021e-37	297
2	101779987	101782287	2_101779987_101782287	0.00189122	0.0287663	-0.174547	0.710926	0.589052	0.7636	51	118	Prr5l	ENSMUSG00000032841	15421	downstream	0.854335	0.0287663	0.854335	0.888565	101
5	130934622	130937402	5_130934622_130937402	0.00189551	0.0287933	-0.258065	0.576667	0.405405	0.66347	37	73	Galnt17	ENSMUSG00000034040	371095	downstream	0.176718	0.0287933	0.176718	0.237795	193
3	136699415	136701545	3_136699415_136701545	0.00190303	0.0288701	-0.181771	0.546756	0.423522	0.605293	38	80	Ppp3ca	ENSMUSG00000028161	28645	downstream	1.17868e-07	0.0288701	1.17868e-07	6.27682e-07	291
11	88511772	88516502	11_88511772_88516502	0.00190611	0.0289034	-0.0939694	0.456679	0.394557	0.488526	81	158	Msi2	ENSMUSG00000069769	201599	downstream	6.48606e-08	0.0289034	6.48606e-08	3.6058e-07	415
11	62495202	62497252	11_62495202_62497252	0.00191066	0.0289596	-0.231229	0.44934	0.28373	0.51496	42	106	Pigl	ENSMUSG00000014245	36742	downstream	0.000690609	0.0289596	0.000690609	0.0017139	252
2	6376957	6379007	2_6376957_6379007	0.00192721	0.0291333	-0.198333	0.617122	0.480208	0.678542	48	107	Usp6nl	ENSMUSG00000039046	24224	downstream	0.00347518	0.0291333	0.00347518	0.00737573	264
5	68164202	68166612	5_68164202_68166612	0.00192955	0.0291559	-0.300798	0.697796	0.502597	0.803396	33	61	Grxcr1	ENSMUSG00000068082	132367	downstream	NA	0.0291559	NA	NA	NA
5	123975022	123977452	5_123975022_123977452	0.00193187	0.0291782	-0.155068	0.505374	0.403472	0.55854	48	92	Hip1r	ENSMUSG00000000915	1394	downstream	7.56295e-07	0.0291782	7.56295e-07	3.48736e-06	297
7	99573476	99576846	7_99573476_99576846	0.00196141	0.0295854	-0.206713	0.517841	0.371003	0.577716	42	103	Arrb1	ENSMUSG00000018909	37814	downstream	5.71017e-20	0.0295854	5.71017e-20	1.21783e-18	334
15	8687545	8690365	15_8687545_8690365	0.00196791	0.0296705	-0.127753	0.550533	0.461968	0.589721	50	113	Slc1a3	ENSMUSG00000005360	20399	downstream	7.33384e-50	0.0296705	7.33384e-50	3.53953e-47	402
10	3883654	3885804	10_3883654_3885804	0.00199642	0.0300214	-0.196429	0.760965	0.636905	0.833333	42	72	Plekhg1	ENSMUSG00000040624	10987	downstream	3.53333e-17	0.0300214	3.53333e-17	5.8356e-16	126
5	140635132	140637562	5_140635132_140637562	0.00200275	0.0301028	-0.147601	0.453341	0.351488	0.499089	53	118	Ttyh3	ENSMUSG00000036565	11469	downstream	5.37099e-08	0.0301028	5.37099e-08	3.02069e-07	270
5	142587402	142589472	5_142587402_142589472	0.00200359	0.0301028	-0.136894	0.359952	0.267758	0.404652	48	99	Mmd2	ENSMUSG00000039533	19328	downstream	3.35011e-42	0.0301028	3.35011e-42	5.98018e-40	355
16	38938634	38940704	16_38938634_38940704	0.00201003	0.0301601	-0.250909	0.546724	0.38374	0.634649	41	76	Igsf11	ENSMUSG00000022790	36318	downstream	1.94968e-18	0.0301601	1.94968e-18	3.57834e-17	294
11	103260882	103263902	11_103260882_103263902	0.00201774	0.0302626	-0.156167	0.464826	0.362122	0.518288	76	146	Map3k14	ENSMUSG00000020941	3570	downstream	0.00332526	0.0302626	0.00332526	0.00709872	67
10	62400354	62403644	10_62400354_62403644	0.0020201	0.0302716	-0.152802	0.719468	0.613064	0.765866	75	172	Hkdc1	ENSMUSG00000020080	18847	downstream	NA	0.0302716	NA	NA	NA
7	64360116	64362126	7_64360116_64362126	0.00204399	0.0304968	-0.0377433	0.6048	0.579717	0.61746	53	105	Fan1	ENSMUSG00000033458	11954	downstream	5.31692e-05	0.0304968	5.31692e-05	0.000168946	104
3	66086595	66088905	3_66086595_66088905	0.00205255	0.0305987	-0.0839559	0.783813	0.727037	0.810993	45	94	Veph1	ENSMUSG00000027831	207932	downstream	0.273136	0.0305987	0.273136	0.346263	150
6	86086331	86088991	6_86086331_86088991	0.00206333	0.0307054	-0.232123	0.612884	0.45155	0.683673	43	98	Add2	ENSMUSG00000030000	8247	downstream	6.36944e-14	0.0307054	6.36944e-14	7.65685e-13	117
4	123434816	123437126	4_123434816_123437126	0.00209523	0.0311128	-0.210413	0.607962	0.464881	0.675294	40	85	Macf1	ENSMUSG00000028649	247234	downstream	1.94687e-24	0.0311128	1.94687e-24	6.39035e-23	355
19	53152390	53154490	19_53152390_53154490	0.0021355	0.0315746	-0.218483	0.648551	0.487063	0.705546	30	85	Add3	ENSMUSG00000025026	8393	downstream	1.02208e-27	0.0315746	1.02208e-27	4.46936e-26	224
5	36208922	36212582	5_36208922_36212582	0.00214181	0.03163	-0.124975	0.558219	0.472681	0.597655	71	154	Sorcs2	ENSMUSG00000029093	185542	downstream	3.03254e-33	0.03163	3.03254e-33	2.46981e-31	129
4	148056206	148059656	4_148056206_148059656	0.00214246	0.03163	-0.153158	0.613648	0.509068	0.662227	72	155	Mthfr	ENSMUSG00000029009	17129	downstream	0.201775	0.03163	0.201775	0.267154	48
9	64600392	64602562	9_64600392_64602562	0.00214293	0.03163	-0.294536	0.683527	0.495161	0.789697	31	55	Megf11	ENSMUSG00000036466	214706	downstream	0.246666	0.03163	0.246666	0.317525	151
2	28575197	28577447	2_28575197_28577447	0.00216765	0.0318686	-0.182148	0.613469	0.474179	0.656327	44	143	Gtf3c5	ENSMUSG00000026816	5832	downstream	0.140396	0.0318686	0.140396	0.195251	157
16	94589794	94591934	16_94589794_94591934	0.00216836	0.0318686	-0.142841	0.732307	0.631081	0.773923	37	90	Dyrk1a	ENSMUSG00000022897	18887	downstream	0.654636	0.0318686	0.654636	0.719758	230
11	90526372	90528482	11_90526372_90528482	0.00218566	0.0320818	-0.175443	0.69721	0.583523	0.758965	44	81	Stxbp4	ENSMUSG00000020546	109602	downstream	0.0108097	0.0320818	0.0108097	0.0203351	335
15	78044435	78047025	15_78044435_78047025	0.00218666	0.0320828	-0.119624	0.602013	0.519535	0.639159	59	131	Cacng2	ENSMUSG00000019146	73003	downstream	0.0093899	0.0320828	0.0093899	0.0179255	66
3	121514935	121517035	3_121514935_121517035	0.00219439	0.0321826	-0.224811	0.705714	0.548347	0.773158	36	84	Slc44a3	ENSMUSG00000039865	15369	downstream	NA	0.0321826	NA	NA	NA
10	94425104	94427234	10_94425104_94427234	0.00220544	0.0323181	-0.142391	0.546565	0.447063	0.589453	50	116	Tmcc3	ENSMUSG00000020023	87623	upstream	5.67127e-07	0.0323181	5.67127e-07	2.67085e-06	146
15	102546395	102548545	15_102546395_102548545	0.00220975	0.0323655	-0.244179	0.627829	0.457576	0.701754	33	76	Atf7	ENSMUSG00000099083	76894	downstream	0.000512172	0.0323655	0.000512172	0.00130737	261
7	12773566	12776216	7_12773566_12776216	0.00221668	0.0324264	-0.22162	0.56586	0.422789	0.644409	56	102	Zscan18	ENSMUSG00000070822	0	at TSS	0.131747	0.0324264	0.131747	0.184761	55
1	119007639	119010049	1_119007639_119010049	0.00223147	0.0325753	-0.198772	0.619691	0.484043	0.682815	47	101	Gli2	ENSMUSG00000048402	43570	downstream	1.01058e-13	0.0325753	1.01058e-13	1.19067e-12	95
5	146236132	146238242	5_146236132_146238242	0.0022329	0.0325806	-0.239613	0.627798	0.45372	0.693333	32	85	Cdk8	ENSMUSG00000029635	4844	downstream	0.00276088	0.0325806	0.00276088	0.00599818	194
11	97351502	97353672	11_97351502_97353672	0.00225014	0.0327904	-0.158652	0.652872	0.549963	0.708614	52	96	Gpr179	ENSMUSG00000070337	0	at TSS	NA	0.0327904	NA	NA	NA
7	80647056	80650206	7_80647056_80650206	0.00225286	0.0328015	-0.128986	0.538883	0.448593	0.577579	66	154	Crtc3	ENSMUSG00000030527	38671	downstream	3.14522e-08	0.0328015	3.14522e-08	1.84039e-07	275
3	28409225	28412425	3_28409225_28412425	0.0022589	0.0328153	-0.301503	0.594935	0.388021	0.689524	32	70	Tnik	ENSMUSG00000027692	145662	downstream	3.56749e-32	0.0328153	3.56749e-32	2.52652e-30	203
6	128136341	128139301	6_128136341_128139301	0.00226758	0.0329053	-0.229598	0.612081	0.460433	0.690031	55	107	Tspan9	ENSMUSG00000030352	4259	downstream	1.04906e-16	0.0329053	1.04906e-16	1.64109e-15	183
11	88558052	88560222	11_88558052_88560222	0.00229271	0.0332139	-0.125633	0.554285	0.47053	0.596163	53	106	Msi2	ENSMUSG00000069769	157879	downstream	6.48606e-08	0.0332139	6.48606e-08	3.6058e-07	415
9	49735462	49738482	9_49735462_49738482	0.0022997	0.0332452	-0.213356	0.470552	0.32102	0.534376	35	82	Ncam1	ENSMUSG00000039542	60443	downstream	0.000136092	0.0332452	0.000136092	0.000396914	389
1	74292549	74294849	1_74292549_74294849	0.00230731	0.0333132	-0.148439	0.746862	0.649843	0.798282	53	100	Pnkd	ENSMUSG00000026179	7504	downstream	0.000812714	0.0333132	0.000812714	0.00199032	276
5	121714862	121717802	5_121714862_121717802	0.00233871	0.0336775	-0.208566	0.575436	0.442338	0.650904	55	97	Atxn2	ENSMUSG00000042605	3253	downstream	7.37317e-10	0.0336775	7.37317e-10	5.49654e-09	288
15	50874825	50878895	15_50874825_50878895	0.00235749	0.0338671	-0.205508	0.603206	0.449479	0.654987	32	95	Trps1	ENSMUSG00000038679	11146	downstream	2.69422e-13	0.0338671	2.69422e-13	3.03968e-12	173
19	46877390	46879720	19_46877390_46879720	0.00236083	0.0338869	-0.169792	0.763159	0.646003	0.815795	62	138	Cnnm2	ENSMUSG00000064105	115794	downstream	3.07456e-06	0.0338869	3.07456e-06	1.26069e-05	81
15	78156575	78159465	15_78156575_78159465	0.00236759	0.0339555	-0.183076	0.58279	0.461054	0.64413	65	129	Ift27	ENSMUSG00000016637	14642	downstream	0.821692	0.0339555	0.821692	0.861768	180
17	28299015	28301165	17_28299015_28301165	0.00239281	0.0342886	-0.17243	0.568346	0.452771	0.625202	61	124	Ppard	ENSMUSG00000002250	66315	downstream	1.29305e-07	0.0342886	1.29305e-07	6.84113e-07	74
9	96948962	96951262	9_96948962_96951262	0.00239442	0.0342975	-0.114403	0.514567	0.430153	0.544556	54	152	Spsb4	ENSMUSG00000046997	67581	downstream	NA	0.0342975	NA	NA	NA
10	70442154	70444174	10_70442154_70444174	0.00239934	0.034335	-0.191544	0.5288	0.393737	0.585281	46	110	Fam13c	ENSMUSG00000043259	1228	downstream	6.36011e-15	0.034335	6.36011e-15	8.38004e-14	197
9	80209232	80211402	9_80209232_80211402	0.0024009	0.034335	-0.14792	0.531176	0.423598	0.571518	45	120	Myo6	ENSMUSG00000033577	44201	downstream	1.38853e-29	0.034335	1.38853e-29	7.35528e-28	319
11	117316552	117319372	11_117316552_117319372	0.00241365	0.0344867	-0.116346	0.527714	0.447048	0.563393	69	156	Septin9	ENSMUSG00000059248	12348	upstream	0.0934553	0.0344867	0.0934553	0.137451	107
10	18403164	18405564	10_18403164_18405564	0.00241655	0.0345138	-0.141418	0.628954	0.532955	0.674373	44	93	Nhsl1	ENSMUSG00000039835	2111	upstream	2.60534e-05	0.0345138	2.60534e-05	8.82509e-05	154
9	49738732	49741522	9_49738732_49741522	0.00242397	0.034591	-0.258341	0.773614	0.588534	0.846875	38	96	Ncam1	ENSMUSG00000039542	57403	downstream	0.000136092	0.034591	0.000136092	0.000396914	389
9	118517972	118521922	9_118517972_118521922	0.00243678	0.0346606	-0.145291	0.671168	0.569185	0.714476	62	146	Golga4	ENSMUSG00000038708	11705	downstream	0.00861276	0.0346606	0.00861276	0.0166296	290
11	108735842	108738212	11_108735842_108738212	0.00246988	0.0349851	-0.12544	0.688853	0.605769	0.731209	52	102	Cep112	ENSMUSG00000020728	310576	downstream	0.512491	0.0349851	0.512491	0.58829	93
6	126731501	126733651	6_126731501_126733651	0.00249477	0.0352941	-0.191772	0.689283	0.560273	0.752045	54	111	Kcna6	ENSMUSG00000038077	6500	downstream	1.43246e-07	0.0352941	1.43246e-07	7.51768e-07	72
2	90766917	90769647	2_90766917_90769647	0.00249644	0.0353032	-0.150421	0.604938	0.505479	0.6559	62	121	Fnbp4	ENSMUSG00000008200	21547	downstream	0.0168443	0.0353032	0.0168443	0.0302256	311
19	46600990	46603020	19_46600990_46603020	0.00249769	0.0353063	-0.161724	0.671384	0.559494	0.721218	53	119	Wbp1l	ENSMUSG00000047731	1906	downstream	0.0470113	0.0353063	0.0470113	0.075131	203
8	76965115	76967435	8_76965115_76967435	0.00251307	0.0354754	-0.191261	0.647527	0.516955	0.708216	33	71	Nr3c2	ENSMUSG00000031618	62827	downstream	3.49777e-20	0.0354754	3.49777e-20	7.55879e-19	68
2	124180827	124184107	2_124180827_124184107	0.00251377	0.0354754	-0.0850877	0.724326	0.662782	0.74787	57	149	Sema6d	ENSMUSG00000027200	426466	upstream	6.58418e-26	0.0354754	6.58418e-26	2.43841e-24	178
9	121390632	121393962	9_121390632_121393962	0.00251566	0.0354875	-0.130325	0.745002	0.65296	0.783284	47	113	Trak1	ENSMUSG00000032536	23616	downstream	6.62371e-10	0.0354875	6.62371e-10	4.96912e-09	219
14	121062880	121065410	14_121062880_121065410	0.0025194	0.0355256	-0.198557	0.364948	0.228361	0.426918	49	108	Farp1	ENSMUSG00000025555	27316	downstream	1.51136e-16	0.0355256	1.51136e-16	2.31428e-15	247
5	146246672	146250652	5_146246672_146250652	0.00252075	0.0355301	-0.101688	0.729292	0.659446	0.761134	62	136	Cdk8	ENSMUSG00000029635	15384	downstream	0.00276088	0.0355301	0.00276088	0.00599818	194
6	36740211	36744791	6_36740211_36744791	0.00255635	0.0359288	-0.133532	0.546812	0.452289	0.585821	52	126	Ptn	ENSMUSG00000029838	65429	downstream	2.32054e-30	0.0359288	2.32054e-30	1.34995e-28	372
1	188714789	188717059	1_188714789_188717059	0.00258641	0.0362743	-0.233681	0.587585	0.430208	0.663889	32	66	Ush2a	ENSMUSG00000026609	451755	downstream	NA	0.0362743	NA	NA	NA
14	33127580	33129620	14_33127580_33129620	0.0025883	0.0362743	-0.297086	0.463842	0.25991	0.556996	37	81	Wdfy4	ENSMUSG00000051506	55446	downstream	NA	0.0362743	NA	NA	NA
8	79145505	79148115	8_79145505_79148115	0.00258831	0.0362743	-0.156447	0.484029	0.37781	0.534257	61	129	Zfp827	ENSMUSG00000071064	116918	downstream	0.776731	0.0362743	0.776731	0.825174	240
11	70581682	70585282	11_70581682_70585282	0.0025966	0.0363756	-0.14602	0.664839	0.566743	0.712764	64	131	Mink1	ENSMUSG00000020827	18784	downstream	7.40055e-14	0.0363756	7.40055e-14	8.84739e-13	165
2	124616547	124619287	2_124616547_124619287	0.002604	0.03642	-0.164753	0.527865	0.417711	0.582464	57	115	Sema6d	ENSMUSG00000027200	5974	downstream	6.58418e-26	0.03642	6.58418e-26	2.43841e-24	178
18	39475603	39478873	18_39475603_39478873	0.00261839	0.0365915	-0.168341	0.708106	0.584325	0.752667	36	100	Nr3c1	ENSMUSG00000024431	10973	downstream	5.80353e-12	0.0365915	5.80353e-12	5.61439e-11	165
5	23442672	23447142	5_23442672_23447142	0.00262754	0.0366598	-0.0938831	0.744624	0.68254	0.776423	42	82	Kmt2e	ENSMUSG00000029004	8231	downstream	0.0609008	0.0366598	0.0609008	0.0943749	362
8	125057595	125059645	8_125057595_125059645	0.00264545	0.0368799	-0.288917	0.622348	0.423171	0.712088	41	91	Disc1	ENSMUSG00000043051	3400	downstream	0.00101458	0.0368799	0.00101458	0.0024281	217
11	16791542	16793592	11_16791542_16793592	0.00264826	0.0369	-0.21978	0.459052	0.296111	0.515891	30	86	Egfr	ENSMUSG00000020122	39331	downstream	0.0234065	0.0369	0.0234065	0.040479	310
7	49247986	49250056	7_49247986_49250056	0.00264904	0.0369	-0.143877	0.239997	0.139975	0.283852	57	130	Nav2	ENSMUSG00000052512	1142	downstream	2.3215e-24	0.0369	2.3215e-24	7.56287e-23	256
1	66322189	66326739	1_66322189_66326739	0.00265228	0.0369167	-0.185501	0.611276	0.474747	0.660248	33	92	Map2	ENSMUSG00000015222	470	downstream	0.225475	0.0369167	0.225475	0.293436	381
7	112260416	112262506	7_112260416_112262506	0.00266718	0.0370626	-0.209857	0.749751	0.611218	0.821075	52	101	Mical2	ENSMUSG00000038244	34560	downstream	5.27469e-22	0.0370626	5.27469e-22	1.36108e-20	225
18	60492203	60494563	18_60492203_60494563	0.00267901	0.037182	-0.154476	0.586888	0.482453	0.63693	46	96	Smim3	ENSMUSG00000038059	7424	downstream	NA	0.037182	NA	NA	NA
11	108929332	108931352	11_108929332_108931352	0.00268501	0.0372352	-0.12097	0.361269	0.276295	0.397265	61	144	Axin2	ENSMUSG00000000142	8983	downstream	0.484962	0.0372352	0.484962	0.561837	181
2	92386377	92388857	2_92386377_92388857	0.00271555	0.037583	-0.0879605	0.757663	0.696048	0.784008	62	145	Mapk8ip1	ENSMUSG00000027223	12406	downstream	0.0469787	0.037583	0.0469787	0.0751048	283
5	151356322	151358412	5_151356322_151358412	0.0027191	0.037617	-0.281588	0.650852	0.447368	0.728956	38	99	Gm42906	ENSMUSG00000107011	69751	downstream	NA	0.037617	NA	NA	NA
14	33430670	33433130	14_33430670_33433130	0.00272376	0.0376315	-0.112639	0.670652	0.596099	0.708739	47	92	Mapk8	ENSMUSG00000021936	14015	downstream	0.521206	0.0376315	0.521206	0.596455	259
2	166709567	166711697	2_166709567_166711697	0.00272545	0.0376315	-0.240763	0.514706	0.364583	0.605346	32	53	Prex1	ENSMUSG00000039621	2135	downstream	2.4287e-34	0.0376315	2.4287e-34	2.24456e-32	219
6	87332091	87334631	6_87332091_87334631	0.00273086	0.0376888	-0.129054	0.419294	0.330291	0.459345	36	80	Antxr1	ENSMUSG00000033420	1133	downstream	2.20758e-11	0.0376888	2.20758e-11	1.99771e-10	151
10	94519754	94522894	10_94519754_94522894	0.00274707	0.037882	-0.161619	0.493686	0.381572	0.54319	68	154	Tmcc3	ENSMUSG00000020023	4897	downstream	5.67127e-07	0.037882	5.67127e-07	2.67085e-06	146
9	56925022	56927152	9_56925022_56927152	0.0027487	0.0378893	-0.0538257	0.671662	0.635612	0.689437	71	144	Snx33	ENSMUSG00000032733	1219	downstream	9.07553e-18	0.0378893	9.07553e-18	1.56226e-16	83
4	41493546	41495786	4_41493546_41495786	0.0027566	0.0379682	-0.185191	0.479979	0.350694	0.535886	48	111	Myorg	ENSMUSG00000046312	7290	downstream	7.63767e-43	0.0379682	7.63767e-43	1.63158e-40	183
6	114860641	114862811	6_114860641_114862811	0.00275803	0.0379687	-0.147022	0.699104	0.596029	0.743051	55	129	Vgll4	ENSMUSG00000030315	59010	downstream	0.0115743	0.0379687	0.0115743	0.0216608	330
14	14043020	14045240	14_14043020_14045240	0.00277001	0.0381068	-0.235784	0.722876	0.565686	0.801471	34	68	Atxn7	ENSMUSG00000021738	30529	downstream	0.000420772	0.0381068	0.000420772	0.0010929	172
2	131857737	131859827	2_131857737_131859827	0.00277553	0.0381675	-0.17582	0.551262	0.418546	0.594366	38	117	Erv3	ENSMUSG00000037482	0	at TSS	NA	0.0381675	NA	NA	NA
3	153457885	153460295	3_153457885_153460295	0.00279146	0.0383252	-0.21618	0.50454	0.364184	0.580364	47	87	St6galnac3	ENSMUSG00000052544	264879	downstream	0.000135132	0.0383252	0.000135132	0.000394468	42
11	62329182	62332552	11_62329182_62332552	0.00281304	0.0385684	-0.144756	0.631312	0.530612	0.675368	49	112	Ncor1	ENSMUSG00000018501	124780	downstream	0.00657889	0.0385684	0.00657889	0.0130945	400
8	44955555	44959135	8_44955555_44959135	0.00281366	0.0385684	-0.119105	0.560077	0.477245	0.59635	67	153	Fat1	ENSMUSG00000070047	5347	downstream	2.12129e-08	0.0385684	2.12129e-08	1.27799e-07	116
4	3789196	3791576	4_3789196_3791576	0.00281774	0.038609	-0.201585	0.693308	0.551282	0.752867	39	93	Lyn	ENSMUSG00000042228	111069	downstream	NA	0.038609	NA	NA	NA
8	84796895	84799145	8_84796895_84799145	0.00282192	0.0386466	-0.110776	0.367381	0.289427	0.400203	56	133	Nfix	ENSMUSG00000001911	23499	upstream	2.03005e-27	0.0386466	2.03005e-27	8.53343e-26	422
7	101361386	101363666	7_101361386_101363666	0.00283427	0.0387737	-0.240703	0.532628	0.363244	0.603947	48	114	Arap1	ENSMUSG00000032812	14524	upstream	8.40659e-12	0.0387737	8.40659e-12	7.9728e-11	156
16	50220514	50223384	16_50220514_50223384	0.00285745	0.0390288	-0.196721	0.583851	0.460687	0.657407	43	72	Bbx	ENSMUSG00000022641	107609	downstream	0.126573	0.0390288	0.126573	0.178581	174
8	117205875	117208045	8_117205875_117208045	0.00286259	0.0390678	-0.15687	0.586584	0.475074	0.631944	48	118	Gan	ENSMUSG00000052557	47740	downstream	0.138983	0.0390678	0.138983	0.193616	267
7	17016296	17019856	7_17016296_17019856	0.00286902	0.0391091	-0.188462	0.497083	0.369872	0.558333	52	108	Ppp5c	ENSMUSG00000003099	8060	downstream	0.675199	0.0391091	0.675199	0.73669	317
X	134258036	134262676	X_134258036_134262676	0.00287763	0.0391954	-0.202607	0.647542	0.508249	0.710856	45	99	Trmt2b	ENSMUSG00000067369	14306	downstream	2.91157e-07	0.0391954	2.91157e-07	1.44438e-06	181
15	36784705	36791745	15_36784705_36791745	0.0028966	0.0393915	-0.121993	0.469748	0.38151	0.503503	57	149	Ywhaz	ENSMUSG00000022285	2793	downstream	0.000189819	0.0393915	0.000189819	0.000536048	370
11	32698572	32700982	11_32698572_32700982	0.0029348	0.0398457	-0.21478	0.600701	0.450855	0.665635	39	90	Fbxw11	ENSMUSG00000020271	55697	downstream	0.535558	0.0398457	0.535558	0.609934	221
2	4311237	4313457	2_4311237_4313457	0.00294071	0.0398827	-0.16341	0.726694	0.611111	0.774521	36	87	Frmd4a	ENSMUSG00000026657	158365	downstream	1.04191e-17	0.0398827	1.04191e-17	1.77944e-16	272
11	62085552	62088562	11_62085552_62088562	0.00295666	0.0399712	-0.293557	0.674757	0.480952	0.77451	35	68	Specc1	ENSMUSG00000042331	56299	downstream	3.69113e-13	0.0399712	3.69113e-13	4.10402e-12	200
4	133742126	133745016	4_133742126_133745016	0.00297212	0.0401488	-0.204132	0.627397	0.481783	0.685915	43	107	Arid1a	ENSMUSG00000007880	8595	downstream	0.21911	0.0401488	0.21911	0.286525	354
4	105222326	105225486	4_105222326_105225486	0.00299064	0.0403197	-0.130131	0.419798	0.329758	0.459889	61	137	Plpp3	ENSMUSG00000028517	64979	downstream	1.46293e-44	0.0403197	1.46293e-44	3.73792e-42	374
9	65949642	65951662	9_65949642_65951662	0.00301138	0.0405399	-0.147495	0.795745	0.706306	0.853801	37	57	Csnk1g1	ENSMUSG00000032384	40656	downstream	0.0323826	0.0405399	0.0323826	0.0540028	314
2	6552737	6556117	2_6552737_6556117	0.00301168	0.0405399	-0.127053	0.536622	0.448961	0.576014	71	158	Celf2	ENSMUSG00000002107	165496	downstream	0.0618086	0.0405399	0.0618086	0.0956338	366
19	23210820	23213160	19_23210820_23213160	0.00301933	0.0406111	-0.199874	0.645861	0.513636	0.713511	44	86	Smc5	ENSMUSG00000024943	60737	downstream	0.484148	0.0406111	0.484148	0.560994	243
11	32363522	32365532	11_32363522_32365532	0.00302256	0.0406385	-0.247506	0.683803	0.504274	0.75178	39	103	Sh3pxd2b	ENSMUSG00000040711	15702	downstream	1.38156e-07	0.0406385	1.38156e-07	7.27693e-07	236
3	145548045	145550855	3_145548045_145550855	0.00303326	0.0407665	-0.149323	0.516658	0.416815	0.566138	56	113	Col24a1	ENSMUSG00000028197	255573	downstream	NA	0.0407665	NA	NA	NA
6	87142461	87144571	6_87142461_87144571	0.00303965	0.0408364	-0.138016	0.491626	0.394063	0.532079	51	123	Antxr1	ENSMUSG00000033420	191193	downstream	2.20758e-11	0.0408364	2.20758e-11	1.99771e-10	151
9	80216802	80218872	9_80216802_80218872	0.00304323	0.0408686	-0.226022	0.572229	0.410784	0.636807	34	85	Myo6	ENSMUSG00000033577	51771	downstream	1.38853e-29	0.0408686	1.38853e-29	7.35528e-28	319
2	124552717	124555477	2_124552717_124555477	0.00305266	0.0409473	-0.193516	0.47881	0.344558	0.538074	49	111	Sema6d	ENSMUSG00000027200	55096	upstream	6.58418e-26	0.0409473	6.58418e-26	2.43841e-24	178
4	154401066	154403796	4_154401066_154403796	0.00306557	0.0411044	-0.150317	0.371881	0.27044	0.420758	53	110	Prdm16	ENSMUSG00000039410	233070	downstream	1.78672e-06	0.0411044	1.78672e-06	7.67141e-06	230
11	77110322	77112402	11_77110322_77112402	0.00307337	0.0411769	-0.289995	0.596875	0.406566	0.696561	33	63	Efcab5	ENSMUSG00000050944	76566	downstream	NA	0.0411769	NA	NA	NA
19	53316720	53319870	19_53316720_53319870	0.00308863	0.0413331	-0.136478	0.52658	0.432327	0.568805	56	125	Mxi1	ENSMUSG00000025025	9543	upstream	0.00437495	0.0413331	0.00437495	0.00907225	219
1	135371069	135373229	1_135371069_135373229	0.00311225	0.0416168	-0.157915	0.661065	0.551115	0.70903	65	149	Shisa4	ENSMUSG00000041889	2008	downstream	3.5408e-16	0.0416168	3.5408e-16	5.22539e-15	364
7	114033506	114036046	7_114033506_114036046	0.00313677	0.0418958	-0.16209	0.545554	0.431335	0.593426	57	136	Spon1	ENSMUSG00000038156	267508	downstream	0.00268328	0.0418958	0.00268328	0.00584811	203
7	65358006	65361866	7_65358006_65361866	0.00315051	0.0420467	-0.126555	0.618779	0.534641	0.661196	61	121	Tjp1	ENSMUSG00000030516	9373	downstream	1.72071e-09	0.0420467	1.72071e-09	1.22371e-08	185
11	120845072	120847942	11_120845072_120847942	0.00315795	0.0420924	-0.227849	0.644904	0.481039	0.708889	41	105	Ccdc57	ENSMUSG00000048445	84930	downstream	0.359228	0.0420924	0.359228	0.438224	81
11	36450652	36452732	11_36450652_36452732	0.00315883	0.0420924	-0.228384	0.468075	0.307213	0.535597	34	81	Tenm2	ENSMUSG00000049336	783150	downstream	0.00826791	0.0420924	0.00826791	0.0160589	51
13	117973931	117976001	13_117973931_117976001	0.00319655	0.0425456	-0.178296	0.630968	0.50735	0.685646	46	104	Hcn1	ENSMUSG00000021730	371451	downstream	0.0160883	0.0425456	0.0160883	0.029037	42
7	4125686	4129136	7_4125686_4129136	0.00320231	0.0426006	-0.117961	0.479042	0.402315	0.520276	79	147	Ttyh1	ENSMUSG00000030428	6156	downstream	2.9025e-46	0.0426006	2.9025e-46	8.405e-44	358
13	40297781	40301611	13_40297781_40301611	0.00322989	0.0428886	-0.183565	0.698425	0.568437	0.752001	61	148	Ofcc1	ENSMUSG00000047094	9770	upstream	NA	0.0428886	NA	NA	NA
12	112591588	112593898	12_112591588_112593898	0.00323104	0.0428886	-0.101545	0.611124	0.541022	0.642567	61	136	Inf2	ENSMUSG00000037679	2804	downstream	1.30158e-28	0.0428886	1.30158e-28	6.21278e-27	162
9	56344652	56347022	9_56344652_56347022	0.0032496	0.043085	-0.177286	0.633885	0.505051	0.682336	44	117	Peak1	ENSMUSG00000074305	71045	downstream	1.66743e-07	0.043085	1.66743e-07	8.64982e-07	76
19	30157760	30161180	19_30157760_30161180	0.00325633	0.0431577	-0.121633	0.402609	0.317274	0.438908	57	134	Gldc	ENSMUSG00000024827	14249	downstream	2.88318e-14	0.0431577	2.88318e-14	3.57136e-13	210
7	99561296	99564816	7_99561296_99564816	0.00327181	0.0432961	-0.132485	0.411439	0.316807	0.449292	64	160	Arrb1	ENSMUSG00000018909	25634	downstream	5.71017e-20	0.0432961	5.71017e-20	1.21783e-18	334
19	46764770	46766950	19_46764770_46766950	0.00330878	0.0437181	-0.190825	0.462732	0.326042	0.516867	40	101	Cnnm2	ENSMUSG00000064105	3174	downstream	3.07456e-06	0.0437181	3.07456e-06	1.26069e-05	81
2	6725607	6728077	2_6725607_6728077	0.00331154	0.0437378	-0.240888	0.397368	0.237403	0.478291	43	85	Celf2	ENSMUSG00000002107	3994	upstream	0.0618086	0.0437378	0.0618086	0.0956338	366
17	47748325	47750415	17_47748325_47750415	0.00332741	0.0438874	-0.177504	0.551251	0.428593	0.606098	55	123	Tfeb	ENSMUSG00000023990	35305	upstream	4.89299e-08	0.0438874	4.89299e-08	2.77158e-07	43
11	98922992	98925112	11_98922992_98925112	0.00337496	0.0443155	-0.253967	0.49988	0.3286	0.582567	42	87	Cdc6	ENSMUSG00000017499	14841	downstream	2.36345e-05	0.0443155	2.36345e-05	8.08987e-05	60
12	101527758	101530418	12_101527758_101530418	0.0034008	0.0445464	-0.215774	0.698253	0.552083	0.767857	40	84	Catsperb	ENSMUSG00000047014	123085	downstream	NA	0.0445464	NA	NA	NA
7	10174276	10179066	7_10174276_10179066	0.00343314	0.0448958	-0.272849	0.612538	0.419792	0.692641	32	77	Vmn2r52	ENSMUSG00000091930	0	at TSS	0.000225916	0.0448958	0.000225916	0.000626232	113
3	75065675	75069115	3_75065675_75069115	0.00343534	0.0449074	-0.230964	0.680303	0.527027	0.757991	37	73	Zbbx	ENSMUSG00000034151	74657	downstream	NA	0.0449074	NA	NA	NA
6	113658931	113662321	6_113658931_113662321	0.00346704	0.0452187	-0.139492	0.529319	0.435033	0.574525	70	146	Irak2	ENSMUSG00000060477	20464	downstream	3.01871e-19	0.0452187	3.01871e-19	6.01479e-18	166
11	90371072	90373302	11_90371072_90373302	0.00348068	0.0453623	-0.156235	0.475197	0.368804	0.525039	52	111	Hlf	ENSMUSG00000003949	17593	downstream	5.17323e-27	0.0453623	5.17323e-27	2.10007e-25	146
7	112278726	112280796	7_112278726_112280796	0.00348722	0.0454302	-0.253049	0.592213	0.417982	0.671032	38	84	Mical2	ENSMUSG00000038244	52870	downstream	5.27469e-22	0.0454302	5.27469e-22	1.36108e-20	225
2	77134117	77136407	2_77134117_77136407	0.00351577	0.0456984	-0.199994	0.691327	0.563745	0.763739	42	74	Ccdc141	ENSMUSG00000044033	34210	downstream	2.55844e-25	0.0456984	2.55844e-25	9.01054e-24	281
16	45721514	45723774	16_45721514_45723774	0.00352141	0.0457372	-0.179338	0.56741	0.449233	0.628571	59	114	Tagln3	ENSMUSG00000022658	834	downstream	0.0971509	0.0457372	0.0971509	0.142164	272
7	130590846	130591400	7_130590846_130591400	0.00352901	0.0458186	-0.241492	0.697527	0.538095	0.779587	35	68	Tacc2	ENSMUSG00000030852	13362	downstream	1.2597e-05	0.0458186	1.2597e-05	4.5763e-05	122
6	27624331	27626761	6_27624331_27626761	0.00353221	0.0458428	-0.227246	0.643216	0.485755	0.713001	39	88	Grm8	ENSMUSG00000024211	507784	downstream	NA	0.0458428	NA	NA	NA
16	11163604	11165694	16_11163604_11165694	0.00357536	0.046333	-0.220007	0.607563	0.467054	0.687061	43	76	Zc3h7a	ENSMUSG00000037965	10699	downstream	0.780232	0.046333	0.780232	0.827476	330
4	123615306	123618946	4_123615306_123618946	0.00358556	0.0464127	-0.215203	0.657652	0.502002	0.717205	44	115	Macf1	ENSMUSG00000028649	65414	downstream	1.94687e-24	0.0464127	1.94687e-24	6.39035e-23	355
17	26692855	26695615	17_26692855_26695615	0.00361445	0.0466977	-0.218795	0.704972	0.548889	0.767684	45	112	Atp6v0e	ENSMUSG00000015575	16485	downstream	0.0122999	0.0466977	0.0122999	0.0228352	336
8	72414745	72417385	8_72414745_72417385	0.00361503	0.0466977	-0.239457	0.674647	0.506202	0.745658	43	102	Eps15l1	ENSMUSG00000006276	4075	downstream	0.705188	0.0466977	0.705188	0.763232	281
18	82951343	82953963	18_82951343_82953963	0.00363075	0.046839	-0.172962	0.488922	0.377218	0.550179	51	93	Zfp516	ENSMUSG00000058881	36711	downstream	0.0760703	0.046839	0.0760703	0.114677	147
10	111474964	111478164	10_111474964_111478164	0.00365114	0.0470229	-0.157102	0.573125	0.462292	0.619394	43	103	Nap1l1	ENSMUSG00000058799	1741	downstream	6.02235e-16	0.0470229	6.02235e-16	8.69072e-15	354
10	20621864	20624414	10_20621864_20624414	0.0036679	0.0471767	-0.174324	0.675845	0.553419	0.727743	39	92	Pde7b	ENSMUSG00000019990	100664	downstream	7.00058e-11	0.0471767	7.00058e-11	6.00638e-10	50
6	85265711	85267791	6_85265711_85267791	0.00367734	0.0472805	-0.186142	0.521049	0.393003	0.579145	49	108	Sfxn5	ENSMUSG00000033720	65631	downstream	1.74224e-40	0.0472805	1.74224e-40	2.73532e-38	330
1	178772329	178775319	1_178772329_178775319	0.00368322	0.0473207	-0.149074	0.500312	0.4	0.549074	35	72	Kif26b	ENSMUSG00000026494	243204	downstream	NA	0.0473207	NA	NA	NA
6	146573141	146575511	6_146573141_146575511	0.00368756	0.0473344	-0.317476	0.509044	0.285088	0.602564	38	91	Ints13	ENSMUSG00000040250	2324	downstream	0.0169154	0.0473344	0.0169154	0.0303239	196
17	52801535	52805465	17_52801535_52805465	0.00374916	0.0479886	-0.163964	0.559516	0.444326	0.60829	47	111	Kcnh8	ENSMUSG00000035580	198826	downstream	NA	0.0479886	NA	NA	NA
4	143130156	143132396	4_143130156_143132396	0.00376909	0.048208	-0.246891	0.6536	0.463684	0.710575	33	110	Prdm2	ENSMUSG00000057637	80309	downstream	0.0356744	0.048208	0.0356744	0.0587384	234
3	28300395	28302615	3_28300395_28302615	0.00378907	0.0483915	-0.246632	0.674509	0.50813	0.754762	41	85	Tnik	ENSMUSG00000027692	36832	downstream	3.56749e-32	0.0483915	3.56749e-32	2.52652e-30	203
2	6414197	6416267	2_6414197_6416267	0.00382992	0.0488588	-0.147572	0.66214	0.558739	0.706311	44	103	Usp6nl	ENSMUSG00000039046	61464	downstream	0.00347518	0.0488588	0.00347518	0.00737573	264
1	135310629	135313129	1_135310629_135313129	0.00384824	0.0490017	-0.188463	0.570737	0.440476	0.628939	42	94	Timm17a	ENSMUSG00000062580	649	downstream	0.741964	0.0490017	0.741964	0.795099	302
9	66716112	66718672	9_66716112_66718672	0.0038566	0.0490718	-0.196036	0.536992	0.403114	0.59915	52	112	Car12	ENSMUSG00000032373	2426	downstream	0.71893	0.0490718	0.71893	0.775528	274
6	137758261	137760781	6_137758261_137760781	0.00388864	0.0493699	-0.16769	0.507278	0.399956	0.567646	54	96	Dera	ENSMUSG00000030225	3703	downstream	0.018533	0.0493699	0.018533	0.0329068	87
19	22450540	22452790	19_22450540_22452790	0.00391035	0.0496272	-0.270928	0.664239	0.472222	0.743151	30	73	Trpm3	ENSMUSG00000052387	311423	downstream	2.09945e-15	0.0496272	2.09945e-15	2.87675e-14	392
1	74300099	74303689	1_74300099_74303689	0.00392163	0.049752	-0.16492	0.616234	0.501736	0.666656	48	109	Tmbim1	ENSMUSG00000006301	716	downstream	9.95443e-24	0.049752	9.95443e-24	3.02369e-22	306
14	120292530	120301880	14_120292530_120301880	0.00392395	0.0497529	-0.0974319	0.650074	0.583568	0.681	93	200	Mbnl2	ENSMUSG00000022139	16861	downstream	4.26963e-08	0.0497529	4.26963e-08	2.44024e-07	229
4	149289836	149292656	4_149289836_149292656	0.00392638	0.0497573	-0.202522	0.760261	0.619149	0.821671	47	108	Kif1b	ENSMUSG00000063077	14850	downstream	1.77883e-20	0.0497573	1.77883e-20	3.96917e-19	408
6	86956771	86959591	6_86956771_86959591	0.00392989	0.0497835	-0.236934	0.610137	0.448925	0.685859	31	66	Aak1	ENSMUSG00000057230	106718	downstream	2.58116e-05	0.0497835	2.58116e-05	8.75394e-05	255

## Sheet: NSC LMRs
chromosome	start	end	VMR name	p-value (meth.)	BH-adjusted p-value (meth.)	methylation difference %	mean methylation %	mean methylation % in astrocytes	mean methylation % NSC lineage cells	n astrocytes with meth. data	n lineage cells with meth. data	intersecting gene	gene ID	distance to TSS	location	p-value (RNA)	BH-adjusted p-value (RNA)	log2-fold change (RNA)	mean log-normalized expression	n cells expressing the gene
5	111420372	111434402	5_111420372_111434402	7.32642e-34	8.40243e-30	0.320079	0.277504	0.49335	0.173271	113	234	Mn1	ENSMUSG00000070576	2930	downstream	3.14295e-12	8.40243e-30	3.14295e-12	3.15044e-11	190
13	97242231	97253861	13_97242231_97253861	1.02898e-25	4.76457e-22	0.332572	0.465001	0.690292	0.357719	100	210	Enc1	ENSMUSG00000041773	1126	downstream	5.21884e-06	4.76457e-22	5.21884e-06	2.05521e-05	69
2	147188207	147193727	2_147188207_147193727	2.72024e-24	7.79939e-21	0.396545	0.244891	0.511422	0.114877	100	205	Nkx2-2	ENSMUSG00000027434	1803	upstream	1.42599e-14	7.79939e-21	1.42599e-14	1.82535e-13	43
1	77502019	77508479	1_77502019_77508479	6.59906e-24	1.62177e-20	0.399529	0.468983	0.744002	0.344472	91	201	Epha4	ENSMUSG00000026235	6609	downstream	9.99486e-05	1.62177e-20	9.99486e-05	0.000299823	228
8	8653165	8659055	8_8653165_8659055	1.14987e-23	2.6375e-20	0.45462	0.203106	0.52627	0.0716497	72	177	Efnb2	ENSMUSG00000001300	2187	downstream	5.90024e-09	2.6375e-20	5.90024e-09	3.85974e-08	172
X	99138536	99154786	X_99138536_99154786	1.20958e-20	2.08085e-17	0.370886	0.450342	0.696706	0.32582	93	184	Efnb1	ENSMUSG00000031217	2406	downstream	2.53814e-10	2.08085e-17	2.53814e-10	2.02787e-09	209
2	24474347	24476787	2_24474347_24476787	3.47834e-20	5.4398e-17	0.351785	0.488976	0.729825	0.37804	76	165	Pax8	ENSMUSG00000026976	0	at TSS	0.453347	5.4398e-17	0.453347	0.531256	53
1	77508599	77513229	1_77508599_77513229	7.97446e-19	1.05527e-15	0.498485	0.280861	0.616943	0.118459	72	149	Epha4	ENSMUSG00000026235	1859	downstream	9.99486e-05	1.05527e-15	9.99486e-05	0.000299823	228
8	120510815	120515655	8_120510815_120515655	3.0019e-15	1.94874e-12	0.305155	0.612206	0.828047	0.522892	72	174	Gse1	ENSMUSG00000031822	22368	downstream	1.27064e-17	1.94874e-12	1.27064e-17	2.15035e-16	304
3	86546855	86552985	3_86546855_86552985	3.37919e-14	1.59266e-11	0.270341	0.289237	0.477024	0.206684	91	207	Mab21l2	ENSMUSG00000057777	0	at TSS	NA	1.59266e-11	NA	NA	NA
14	21981650	21986130	14_21981650_21986130	1.53592e-13	6.07411e-11	0.220667	0.249322	0.403714	0.183047	88	205	Zfp503	ENSMUSG00000039081	3471	downstream	NA	6.07411e-11	NA	NA	NA
8	23412375	23416835	8_23412375_23416835	2.01794e-13	7.38609e-11	0.325822	0.384007	0.616737	0.290915	70	175	Sfrp1	ENSMUSG00000031548	873	downstream	0.00419657	7.38609e-11	0.00419657	0.00874548	191
6	90807211	90810031	6_90807211_90810031	1.07961e-12	3.27399e-10	0.357057	0.314136	0.556425	0.199367	63	133	Iqsec1	ENSMUSG00000034312	90682	upstream	1.83257e-27	3.27399e-10	1.83257e-27	7.77859e-26	285
6	53288901	53294831	6_53288901_53294831	1.2112e-12	3.59245e-10	0.329688	0.375487	0.601134	0.271446	77	167	Creb5	ENSMUSG00000053007	16040	upstream	1.59486e-05	3.59245e-10	1.59486e-05	5.67056e-05	103
8	120489855	120492905	8_120489855_120492905	1.79957e-12	5.07508e-10	0.272479	0.372529	0.557766	0.285288	73	155	Gse1	ENSMUSG00000031822	1408	downstream	1.27064e-17	5.07508e-10	1.27064e-17	2.15035e-16	304
10	58814094	58818564	10_58814094_58818564	2.107e-12	5.70815e-10	0.303566	0.494103	0.699667	0.396102	82	172	Sh3rf3	ENSMUSG00000037990	636	downstream	NA	5.70815e-10	NA	NA	NA
1	64730139	64735849	1_64730139_64735849	4.79674e-12	1.22249e-09	0.227524	0.368109	0.524883	0.297359	88	195	Fzd5	ENSMUSG00000045005	1902	downstream	0.0848229	1.22249e-09	0.0848229	0.126107	114
11	107967032	107971052	11_107967032_107971052	5.15129e-12	1.3032e-09	0.28805	0.634987	0.837069	0.549019	77	181	Prkca	ENSMUSG00000050965	372876	downstream	0.00405523	1.3032e-09	0.00405523	0.00848758	81
8	120476465	120478915	8_120476465_120478915	7.05596e-12	1.77202e-09	0.323532	0.663827	0.882022	0.558491	56	116	Gse1	ENSMUSG00000031822	9532	upstream	1.27064e-17	1.77202e-09	1.27064e-17	2.15035e-16	304
7	142482356	142484516	7_142482356_142484516	1.15373e-11	2.7376e-09	0.361669	0.385233	0.630932	0.269263	59	125	Lsp1	ENSMUSG00000018819	10513	downstream	NA	2.7376e-09	NA	NA	NA
10	87490004	87492274	10_87490004_87492274	1.8097e-11	4.19998e-09	0.372641	0.255429	0.504647	0.132007	52	105	Ascl1	ENSMUSG00000020052	1386	downstream	1.88801e-10	4.19998e-09	1.88801e-10	1.53097e-09	183
12	79813108	79815508	12_79813108_79815508	2.3137e-11	5.23718e-09	0.321665	0.588285	0.81073	0.489065	62	139	Rad51b	ENSMUSG00000059060	515826	downstream	NA	5.23718e-09	NA	NA	NA
3	40532125	40535965	3_40532125_40535965	2.87396e-11	6.42086e-09	0.322165	0.314255	0.550984	0.228819	48	133	Intu	ENSMUSG00000060798	4802	upstream	2.04722e-05	6.42086e-09	2.04722e-05	7.09126e-05	217
7	144624296	144629996	7_144624296_144629996	3.02437e-11	6.6703e-09	0.269049	0.651295	0.843148	0.574099	68	169	Ano1	ENSMUSG00000031075	108547	downstream	NA	6.6703e-09	NA	NA	NA
19	21779550	21783820	19_21779550_21783820	3.17466e-11	6.86963e-09	0.324097	0.344745	0.562353	0.238257	69	141	Cemip2	ENSMUSG00000024754	1192	downstream	2.95741e-07	6.86963e-09	2.95741e-07	1.46199e-06	185
8	23422815	23424855	8_23422815_23424855	4.09537e-11	8.59179e-09	0.353521	0.485422	0.707157	0.353636	63	106	Sfrp1	ENSMUSG00000031548	11313	downstream	0.00419657	8.59179e-09	0.00419657	0.00874548	191
2	115722847	115726637	2_115722847_115726637	4.42323e-11	9.16782e-09	0.29079	0.300754	0.503107	0.212318	59	135	BC052040	ENSMUSG00000040282	141114	downstream	0.0179924	9.16782e-09	0.0179924	0.0320562	91
18	79049503	79053473	18_79049503_79053473	5.15427e-11	1.05558e-08	0.38106	0.421085	0.679094	0.298034	62	130	Setbp1	ENSMUSG00000024548	55918	downstream	0.000830198	1.05558e-08	0.000830198	0.00202818	225
16	43799034	43802104	16_43799034_43802104	6.46653e-11	1.29353e-08	0.254978	0.20511	0.372959	0.117982	68	131	Drd3	ENSMUSG00000022705	36813	downstream	NA	1.29353e-08	NA	NA	NA
1	89071039	89074479	1_89071039_89074479	6.86838e-11	1.35036e-08	0.297999	0.399684	0.605304	0.307305	62	138	Sh3bp4	ENSMUSG00000036206	624	downstream	2.06773e-05	1.35036e-08	2.06773e-05	7.15279e-05	64
14	54573020	54575360	14_54573020_54575360	7.04513e-11	1.37724e-08	0.254813	0.25852	0.433249	0.178436	66	144	Ajuba	ENSMUSG00000022178	2198	downstream	0.000317915	1.37724e-08	0.000317915	0.000852943	142
10	43101894	43105584	10_43101894_43105584	1.07646e-10	2.0576e-08	0.245821	0.51549	0.682648	0.436827	72	153	Sobp	ENSMUSG00000038248	68946	downstream	3.14711e-06	2.0576e-08	3.14711e-06	1.28922e-05	155
2	71418907	71422697	2_71418907_71422697	1.37003e-10	2.5073e-08	0.383971	0.447602	0.712791	0.328819	43	96	Hat1	ENSMUSG00000027018	29647	downstream	0.0507753	2.5073e-08	0.0507753	0.0804832	142
4	62584036	62586576	4_62584036_62586576	1.46283e-10	2.66297e-08	0.355682	0.60491	0.844414	0.488732	65	134	Rgs3	ENSMUSG00000059810	32944	upstream	0.00251761	2.66297e-08	0.00251761	0.00551841	251
3	146017155	146020135	3_146017155_146020135	1.605e-10	2.89118e-08	0.289548	0.487134	0.686725	0.397177	64	142	Syde2	ENSMUSG00000036863	29285	downstream	7.40901e-08	2.89118e-08	7.40901e-08	4.06513e-07	51
10	42633334	42635464	10_42633334_42635464	2.2465e-10	3.7704e-08	0.326423	0.234787	0.457503	0.13108	61	131	Ostm1	ENSMUSG00000038280	43452	upstream	3.36384e-05	3.7704e-08	3.36384e-05	0.000111339	164
6	54560521	54565541	6_54560521_54565541	2.77555e-10	4.44165e-08	0.376136	0.387049	0.645291	0.269156	63	138	Scrn1	ENSMUSG00000019124	948	downstream	8.13822e-07	4.44165e-08	8.13822e-07	3.72625e-06	182
10	58935034	58937294	10_58935034_58937294	5.65522e-10	8.45972e-08	0.344661	0.395194	0.632002	0.287341	46	101	Sh3rf3	ENSMUSG00000037990	121576	downstream	NA	8.45972e-08	NA	NA	NA
9	61378952	61381582	9_61378952_61381582	7.04328e-10	1.02683e-07	0.359593	0.441749	0.678706	0.319113	59	114	Tle3	ENSMUSG00000032280	5567	downstream	0.00526802	1.02683e-07	0.00526802	0.0107245	211
16	35584414	35587864	16_35584414_35587864	1.02236e-09	1.44161e-07	0.315125	0.385386	0.600697	0.285572	70	151	Sema5b	ENSMUSG00000052133	42843	downstream	0.824092	1.44161e-07	0.824092	0.863521	148
7	125825696	125830636	7_125825696_125830636	1.41323e-09	1.92951e-07	0.235407	0.653496	0.814759	0.579353	80	174	D430042O09Rik	ENSMUSG00000032743	117781	downstream	0.00359825	1.92951e-07	0.00359825	0.00760935	424
6	97353011	97355121	6_97353011_97355121	1.52624e-09	2.06739e-07	0.350104	0.368658	0.608667	0.258563	50	109	Frmd4b	ENSMUSG00000030064	262420	downstream	0.116654	2.06739e-07	0.116654	0.166442	235
3	83982045	83985735	3_83982045_83985735	1.5939e-09	2.14218e-07	0.351588	0.615092	0.870277	0.518689	51	135	Tmem131l	ENSMUSG00000033767	54440	downstream	2.5215e-18	2.14218e-07	2.5215e-18	4.58906e-17	299
12	117148718	117153178	12_117148718_117153178	1.76179e-09	2.33139e-07	0.213896	0.284576	0.433408	0.219512	80	183	Ptprn2	ENSMUSG00000056553	662885	downstream	0.464641	2.33139e-07	0.464641	0.542053	81
15	83780365	83783035	15_83780365_83783035	2.81132e-09	3.53029e-07	0.200576	0.496975	0.637288	0.436712	67	156	Mpped1	ENSMUSG00000041708	342	downstream	4.87904e-12	3.53029e-07	4.87904e-12	4.76246e-11	61
11	68381692	68384852	11_68381692_68384852	4.94967e-09	5.95449e-07	0.27037	0.321523	0.51641	0.246039	55	142	Ntn1	ENSMUSG00000020902	1974	downstream	NA	5.95449e-07	NA	NA	NA
8	102781295	102783785	8_102781295_102783785	8.28332e-09	9.56362e-07	0.322308	0.371819	0.589327	0.267019	53	110	Cdh11	ENSMUSG00000031673	1857	downstream	2.53864e-20	9.56362e-07	2.53864e-20	5.61648e-19	145
5	53275222	53278782	5_53275222_53278782	9.19189e-09	1.04375e-06	0.290076	0.427322	0.627375	0.337299	63	140	Smim20	ENSMUSG00000061461	8084	downstream	0.023594	1.04375e-06	0.023594	0.0407762	189
13	45804691	45807371	13_45804691_45807371	9.82928e-09	1.10881e-06	0.26382	0.209021	0.389698	0.125878	52	113	Atxn1	ENSMUSG00000046876	157605	downstream	0.0403353	1.10881e-06	0.0403353	0.0655863	201
16	35588314	35591764	16_35588314_35591764	1.12267e-08	1.21851e-06	0.256575	0.413631	0.585903	0.329328	69	141	Sema5b	ENSMUSG00000052133	46743	downstream	0.824092	1.21851e-06	0.824092	0.863521	148
4	117645386	117647696	4_117645386_117647696	1.59665e-08	1.64968e-06	0.281891	0.470689	0.658617	0.376725	62	124	Eri3	ENSMUSG00000033423	95021	downstream	0.0121314	1.64968e-06	0.0121314	0.0225578	266
18	74957073	74960023	18_74957073_74960023	1.67327e-08	1.69325e-06	0.373835	0.296336	0.572072	0.198237	37	104	Lipg	ENSMUSG00000053846	1240	downstream	NA	1.69325e-06	NA	NA	NA
8	113845615	113847855	8_113845615_113847855	1.79431e-08	1.79463e-06	0.424453	0.365093	0.676754	0.252302	38	105	Adamts18	ENSMUSG00000053399	760	downstream	0.27483	1.79463e-06	0.27483	0.348071	63
13	94064211	94066931	13_94064211_94066931	1.82664e-08	1.82166e-06	0.268507	0.559275	0.744246	0.475739	56	124	Lhfpl2	ENSMUSG00000045312	6415	downstream	5.53613e-06	1.82166e-06	5.53613e-06	2.16836e-05	60
2	64092797	64097467	2_64092797_64097467	2.26429e-08	2.21321e-06	0.297329	0.537181	0.737915	0.440587	64	133	Fign	ENSMUSG00000075324	545	downstream	0.0377438	2.21321e-06	0.0377438	0.0617812	34
8	23433305	23438845	8_23433305_23438845	2.41646e-08	2.31495e-06	0.193339	0.447694	0.579713	0.386374	85	183	Sfrp1	ENSMUSG00000031548	21803	downstream	0.00419657	2.31495e-06	0.00419657	0.00874548	191
3	84301665	84304375	3_84301665_84304375	2.71979e-08	2.585e-06	0.235408	0.317407	0.484435	0.249027	61	149	Trim2	ENSMUSG00000027993	80776	upstream	6.90928e-14	2.585e-06	6.90928e-14	8.28287e-13	384
9	58040302	58046442	9_58040302_58046442	2.7765e-08	2.62441e-06	0.214842	0.447365	0.599208	0.384366	78	188	Ccdc33	ENSMUSG00000037716	55855	downstream	NA	2.62441e-06	NA	NA	NA
2	35579447	35581487	2_35579447_35581487	3.0621e-08	2.85807e-06	0.25021	0.661443	0.817824	0.567614	48	80	Dab2ip	ENSMUSG00000026883	110507	upstream	0.0310039	2.85807e-06	0.0310039	0.0519295	154
2	146299177	146304027	2_146299177_146304027	3.30622e-08	3.04154e-06	0.317572	0.422251	0.64642	0.328848	45	108	Ralgapa2	ENSMUSG00000037110	207977	downstream	0.106201	3.04154e-06	0.106201	0.15387	173
3	148983805	148986585	3_148983805_148986585	3.68857e-08	3.35737e-06	0.303225	0.428252	0.65188	0.348655	42	118	Adgrl2	ENSMUSG00000028184	29018	upstream	0.20915	3.35737e-06	0.20915	0.275519	116
19	59166590	59169480	19_59166590_59169480	4.20766e-08	3.7997e-06	0.108669	0.126801	0.202869	0.0942	69	161	Vax1	ENSMUSG00000006270	576	downstream	NA	3.7997e-06	NA	NA	NA
13	81628731	81632121	13_81628731_81632121	4.63177e-08	4.12851e-06	0.340363	0.348638	0.579433	0.239069	47	99	Adgrv1	ENSMUSG00000069170	1033	downstream	0.130788	4.12851e-06	0.130788	0.183554	179
3	83976325	83980705	3_83976325_83980705	5.34992e-08	4.70766e-06	0.272302	0.42298	0.602976	0.330674	60	117	Tmem131l	ENSMUSG00000033767	59470	downstream	2.5215e-18	4.70766e-06	2.5215e-18	4.58906e-17	299
11	24082242	24084612	11_24082242_24084612	5.67593e-08	4.96911e-06	0.432848	0.524884	0.836179	0.403331	41	105	Bcl11a	ENSMUSG00000000861	4069	downstream	4.17455e-17	4.96911e-06	4.17455e-17	6.81686e-16	185
4	106912756	106914946	4_106912756_106914946	6.40363e-08	5.44009e-06	0.2964	0.609773	0.815122	0.518722	47	106	Ssbp3	ENSMUSG00000061887	1286	downstream	6.03829e-16	5.44009e-06	6.03829e-16	8.70409e-15	314
16	33685564	33688254	16_33685564_33688254	6.43381e-08	5.45226e-06	0.280935	0.513906	0.710866	0.429931	55	129	Heg1	ENSMUSG00000075254	1019	downstream	0.0773695	5.45226e-06	0.0773695	0.116394	128
8	8650265	8653005	8_8650265_8653005	7.34397e-08	6.08859e-06	0.322974	0.51934	0.730944	0.40797	50	95	Efnb2	ENSMUSG00000001300	8237	downstream	5.90024e-09	6.08859e-06	5.90024e-09	3.85974e-08	172
6	6161511	6165371	6_6161511_6165371	8.71564e-08	7.07241e-06	0.29776	0.542356	0.754096	0.456336	52	128	Slc25a13	ENSMUSG00000015112	51747	downstream	0.117464	7.07241e-06	0.117464	0.167451	80
8	48122945	48125215	8_48122945_48125215	8.98305e-08	7.25519e-06	0.339403	0.465962	0.714453	0.37505	45	123	Dctd	ENSMUSG00000031562	12932	downstream	0.0196201	7.25519e-06	0.0196201	0.0345967	64
1	184996009	184999209	1_184996009_184999209	1.19016e-07	9.16081e-06	0.186448	0.343969	0.474094	0.287646	58	134	Mark1	ENSMUSG00000026620	361	downstream	0.951567	9.16081e-06	0.951567	0.964145	120
8	8646835	8649995	8_8646835_8649995	1.2925e-07	9.86023e-06	0.320351	0.493306	0.709504	0.389153	66	137	Efnb2	ENSMUSG00000001300	11247	downstream	5.90024e-09	9.86023e-06	5.90024e-09	3.85974e-08	172
1	92848919	92852169	1_92848919_92852169	1.42801e-07	1.07983e-05	0.308068	0.3456	0.55269	0.244623	59	121	Gpc1	ENSMUSG00000034220	17274	downstream	8.99104e-20	1.07983e-05	8.99104e-20	1.88667e-18	230
4	136785596	136788026	4_136785596_136788026	1.46105e-07	1.10239e-05	0.284599	0.491691	0.68032	0.395721	58	114	Ephb2	ENSMUSG00000028664	47962	downstream	0.000193687	1.10239e-05	0.000193687	0.000545717	245
6	39344351	39346421	6_39344351_39346421	1.65042e-07	1.23176e-05	0.272496	0.491109	0.675657	0.403161	61	128	Slc37a3	ENSMUSG00000029924	31254	downstream	0.40102	1.23176e-05	0.40102	0.479686	139
2	160361147	160364697	2_160361147_160364697	1.82741e-07	1.34346e-05	0.268083	0.325891	0.511678	0.243596	66	149	Mafb	ENSMUSG00000074622	2368	downstream	0.00781792	1.34346e-05	0.00781792	0.0152851	71
9	60657852	60660242	9_60657852_60660242	1.9588e-07	1.42483e-05	0.397965	0.65754	0.929167	0.531202	40	86	Lrrc49	ENSMUSG00000047766	27876	downstream	0.63536	1.42483e-05	0.63536	0.702297	149
19	43875790	43878750	19_43875790_43878750	2.08722e-07	1.50551e-05	0.207256	0.337609	0.487812	0.280556	49	129	Dnmbp	ENSMUSG00000025195	33642	downstream	0.0409207	1.50551e-05	0.0409207	0.0664139	86
11	83457082	83459192	11_83457082_83459192	2.15392e-07	1.54713e-05	0.329764	0.477444	0.717073	0.387309	41	109	Mmp28	ENSMUSG00000020682	3879	downstream	NA	1.54713e-05	NA	NA	NA
19	44515030	44517380	19_44515030_44517380	2.26644e-07	1.61447e-05	0.252937	0.418175	0.597339	0.344402	56	136	Sec31b	ENSMUSG00000051984	28484	downstream	NA	1.61447e-05	NA	NA	NA
2	93643697	93645797	2_93643697_93645797	2.38014e-07	1.69196e-05	0.246506	0.680704	0.862739	0.616233	51	144	Alx4	ENSMUSG00000040310	1313	downstream	0.00157794	1.69196e-05	0.00157794	0.00362138	105
9	35422422	35428592	9_35422422_35428592	2.69355e-07	1.88746e-05	0.32637	0.44469	0.684028	0.357658	60	165	Cdon	ENSMUSG00000038119	23484	upstream	1.35256e-08	1.88746e-05	1.35256e-08	8.40098e-08	140
11	63915952	63919442	11_63915952_63919442	3.08879e-07	2.1426e-05	0.286583	0.538596	0.733116	0.446533	62	131	Hs3st3b1	ENSMUSG00000070407	2848	downstream	NA	2.1426e-05	NA	NA	NA
9	61400652	61404912	9_61400652_61404912	3.38748e-07	2.32634e-05	0.205457	0.471108	0.610944	0.405487	84	179	Tle3	ENSMUSG00000032280	27267	downstream	0.00526802	2.32634e-05	0.00526802	0.0107245	211
9	63522722	63525182	9_63522722_63525182	3.54472e-07	2.4163e-05	0.257125	0.612941	0.803472	0.546348	36	103	Iqch	ENSMUSG00000037801	77266	downstream	1.39462e-05	2.4163e-05	1.39462e-05	5.01888e-05	68
5	99248822	99251522	5_99248822_99251522	4.0807e-07	2.73685e-05	0.248664	0.456817	0.620043	0.371379	67	128	Rasgef1b	ENSMUSG00000089809	1405	downstream	0.550127	2.73685e-05	0.550127	0.623637	57
1	74797949	74800469	1_74797949_74800469	4.09115e-07	2.73852e-05	0.312496	0.224642	0.443197	0.130702	49	114	Wnt10a	ENSMUSG00000026167	6433	downstream	NA	2.73852e-05	NA	NA	NA
2	179537957	179540307	2_179537957_179540307	4.38519e-07	2.90707e-05	0.337775	0.56157	0.792895	0.45512	52	113	Cdh4	ENSMUSG00000000305	95526	downstream	0.150561	2.90707e-05	0.150561	0.207659	91
5	131595482	131598492	5_131595482_131598492	5.3825e-07	3.48102e-05	0.23696	0.65908	0.828338	0.591378	56	140	Auts2	ENSMUSG00000029673	18113	downstream	0.105284	3.48102e-05	0.105284	0.152745	323
3	101070005	101072235	3_101070005_101072235	5.48733e-07	3.54216e-05	0.28838	0.497037	0.689831	0.401451	59	119	Ptgfrn	ENSMUSG00000027864	38043	downstream	NA	3.54216e-05	NA	NA	NA
16	33696474	33698684	16_33696474_33698684	5.97889e-07	3.80944e-05	0.18475	0.336187	0.466089	0.28134	57	135	Heg1	ENSMUSG00000075254	11929	downstream	0.0773695	3.80944e-05	0.0773695	0.116394	128
16	35596914	35599594	16_35596914_35599594	6.37337e-07	4.02766e-05	0.245652	0.489294	0.656337	0.410685	64	136	Sema5b	ENSMUSG00000052133	55343	downstream	0.824092	4.02766e-05	0.824092	0.863521	148
6	54541361	54543411	6_54541361_54543411	6.56507e-07	4.12939e-05	0.330018	0.542944	0.76938	0.439362	43	94	Scrn1	ENSMUSG00000019124	23078	downstream	8.13822e-07	4.12939e-05	8.13822e-07	3.72625e-06	182
18	16669163	16673163	18_16669163_16673163	7.07806e-07	4.42778e-05	0.329103	0.27588	0.504365	0.175262	48	109	Cdh2	ENSMUSG00000024304	136083	downstream	0.000520534	4.42778e-05	0.000520534	0.00132767	332
X	12065986	12069286	X_12065986_12069286	7.48794e-07	4.65036e-05	0.283229	0.319698	0.509993	0.226764	42	86	Bcor	ENSMUSG00000040363	11267	downstream	0.00161849	4.65036e-05	0.00161849	0.00370205	136
2	71515447	71519617	2_71515447_71519617	7.56646e-07	4.67382e-05	0.297724	0.537477	0.744524	0.446799	60	137	Metap1d	ENSMUSG00000041921	62171	downstream	0.669095	4.67382e-05	0.669095	0.732066	329
2	146254807	146261217	2_146254807_146261217	7.65117e-07	4.70082e-05	0.254816	0.671951	0.853369	0.598553	53	131	Ralgapa2	ENSMUSG00000037110	250787	downstream	0.106201	4.70082e-05	0.106201	0.15387	173
8	14968345	14970425	8_14968345_14970425	7.94051e-07	4.84151e-05	0.249779	0.511004	0.676572	0.426793	59	116	Arhgef10	ENSMUSG00000071176	56682	downstream	2.39083e-08	4.84151e-05	2.39083e-08	1.42781e-07	113
14	11132580	11134940	14_11132580_11134940	7.95051e-07	4.84151e-05	0.270754	0.245731	0.438194	0.16744	48	118	Fhit	ENSMUSG00000060579	679122	upstream	NA	4.84151e-05	NA	NA	NA
17	15371115	15373575	17_15371115_15373575	8.6297e-07	5.1908e-05	0.262676	0.482581	0.66696	0.404284	62	146	Dll1	ENSMUSG00000014773	2401	downstream	0.00102301	5.1908e-05	0.00102301	0.00244736	48
14	60300610	60302830	14_60300610_60302830	8.87915e-07	5.31297e-05	0.325206	0.495154	0.721273	0.396067	39	89	Mtmr6	ENSMUSG00000021987	35382	downstream	0.24933	5.31297e-05	0.24933	0.320448	207
2	18678187	18680517	2_18678187_18680517	9.82402e-07	5.82768e-05	0.320228	0.528792	0.720269	0.400041	39	58	Bmi1	ENSMUSG00000026739	1169	downstream	0.000261015	5.82768e-05	0.000261015	0.000713506	131
10	68104444	68107564	10_68104444_68107564	1.00213e-06	5.9345e-05	0.26189	0.515432	0.711849	0.449959	39	117	Arid5b	ENSMUSG00000019947	171176	downstream	0.199571	5.9345e-05	0.199571	0.264585	79
13	56248241	56251691	13_56248241_56251691	1.02767e-06	6.04978e-05	0.196985	0.215028	0.355159	0.158175	71	175	Neurog1	ENSMUSG00000048904	472	downstream	NA	6.04978e-05	NA	NA	NA
2	115991857	116000067	2_115991857_116000067	1.03487e-06	6.06571e-05	0.201351	0.485984	0.62199	0.42064	86	179	Meis2	ENSMUSG00000027210	64980	downstream	1.40305e-12	6.06571e-05	1.40305e-12	1.46265e-11	384
8	120436245	120438355	8_120436245_120438355	1.11539e-06	6.49341e-05	0.240528	0.537211	0.709201	0.468673	53	133	Gse1	ENSMUSG00000031822	50092	upstream	1.27064e-17	6.49341e-05	1.27064e-17	2.15035e-16	304
8	108709455	108713745	8_108709455_108713745	1.19527e-06	6.91169e-05	0.169171	0.629497	0.745084	0.575914	70	151	Zfhx3	ENSMUSG00000038872	899	upstream	0.279582	6.91169e-05	0.279582	0.353335	125
7	144738846	144741756	7_144738846_144741756	1.34597e-06	7.71825e-05	0.24526	0.605426	0.773041	0.527781	63	136	Ano1	ENSMUSG00000031075	303	upstream	NA	7.71825e-05	NA	NA	NA
13	43785411	43788211	13_43785411_43788211	1.37338e-06	7.86123e-05	0.23019	0.428002	0.587086	0.356896	59	132	Cd83	ENSMUSG00000015396	636	downstream	NA	7.86123e-05	NA	NA	NA
16	35458584	35461144	16_35458584_35461144	1.45169e-06	8.20145e-05	0.235519	0.650546	0.808059	0.57254	52	105	Pdia5	ENSMUSG00000022844	29729	downstream	NA	8.20145e-05	NA	NA	NA
10	108365334	108367864	10_108365334_108367864	1.47898e-06	8.32829e-05	0.315424	0.392648	0.616865	0.301441	48	118	Pawr	ENSMUSG00000035873	33213	downstream	NA	8.32829e-05	NA	NA	NA
1	74773479	74776029	1_74773479_74776029	1.51421e-06	8.48499e-05	0.212964	0.400977	0.551952	0.338987	62	151	Wnt6	ENSMUSG00000033227	1587	downstream	NA	8.48499e-05	NA	NA	NA
18	56800023	56802603	18_56800023_56802603	1.53095e-06	8.55098e-05	0.34249	0.575564	0.834685	0.492195	37	115	Marchf3	ENSMUSG00000032656	9416	downstream	NA	8.55098e-05	NA	NA	NA
2	51140417	51146747	2_51140417_51146747	1.70251e-06	9.4492e-05	0.238337	0.309648	0.475997	0.23766	74	171	Rnd3	ENSMUSG00000017144	2364	downstream	2.64351e-06	9.4492e-05	2.64351e-06	1.09741e-05	243
18	34862533	34864593	18_34862533_34864593	1.71864e-06	9.50667e-05	0.170092	0.565904	0.681673	0.511581	61	130	Egr1	ENSMUSG00000038418	2710	downstream	1.30031e-16	9.50667e-05	1.30031e-16	2.01001e-15	245
8	120297145	120299355	8_120297145_120299355	1.88789e-06	0.000103267	0.361267	0.522782	0.764493	0.403226	46	93	Gse1	ENSMUSG00000031822	189092	upstream	1.27064e-17	0.000103267	1.27064e-17	2.15035e-16	304
3	101013315	101016305	3_101013315_101016305	1.92083e-06	0.000104736	0.306426	0.524306	0.724333	0.417908	50	94	Cd101	ENSMUSG00000086564	13251	downstream	NA	0.000104736	NA	NA	NA
9	57811682	57813972	9_57811682_57813972	2.0234e-06	0.000109461	0.339808	0.57993	0.825926	0.486118	45	118	Arid3b	ENSMUSG00000004661	20264	downstream	0.32835	0.000109461	0.32835	0.406878	82
8	113842045	113844875	8_113842045_113844875	2.26261e-06	0.000119581	0.192959	0.447806	0.58084	0.387881	50	111	Adamts18	ENSMUSG00000053399	3740	downstream	0.27483	0.000119581	0.27483	0.348071	63
12	117156018	117160248	12_117156018_117160248	2.32385e-06	0.000122254	0.254664	0.344226	0.518951	0.264287	70	153	Ptprn2	ENSMUSG00000056553	670185	downstream	0.464641	0.000122254	0.464641	0.542053	81
9	64017222	64020182	9_64017222_64020182	2.34284e-06	0.000123065	0.188988	0.280676	0.406375	0.217387	72	143	Smad6	ENSMUSG00000036867	1877	downstream	NA	0.000123065	NA	NA	NA
6	83028851	83031401	6_83028851_83031401	2.61189e-06	0.000134327	0.244678	0.558007	0.724293	0.479615	66	140	Dok1	ENSMUSG00000068335	2070	downstream	NA	0.000134327	NA	NA	NA
1	77411429	77413759	1_77411429_77413759	2.73411e-06	0.000138746	0.325188	0.52898	0.738703	0.413514	49	89	Epha4	ENSMUSG00000026235	101329	downstream	9.99486e-05	0.000138746	9.99486e-05	0.000299823	228
2	32877457	32879927	2_32877457_32879927	3.01406e-06	0.000151169	0.239238	0.595141	0.757879	0.518641	55	117	Fam129b	ENSMUSG00000026796	1343	downstream	0.0309318	0.000151169	0.0309318	0.0518155	70
3	127462395	127465025	3_127462395_127465025	3.18201e-06	0.00015798	0.318113	0.484014	0.710948	0.392835	45	112	Ank2	ENSMUSG00000032826	53336	upstream	5.96575e-13	0.00015798	5.96575e-13	6.47292e-12	258
2	119803217	119805507	2_119803217_119805507	3.21895e-06	0.000159125	0.265031	0.46918	0.661192	0.396161	54	142	Tyro3	ENSMUSG00000027298	3703	downstream	0.00388746	0.000159125	0.00388746	0.00817056	204
19	6931000	6933470	19_6931000_6933470	3.2376e-06	0.000159818	0.158942	0.237583	0.344399	0.185457	61	125	Kcnk4	ENSMUSG00000024957	1045	downstream	0.289686	0.000159818	0.289686	0.364725	323
8	8621385	8627525	8_8621385_8627525	3.36294e-06	0.000165058	0.190263	0.61555	0.747209	0.556946	73	164	Efnb2	ENSMUSG00000001300	33717	downstream	5.90024e-09	0.000165058	5.90024e-09	3.85974e-08	172
3	138852355	138855015	3_138852355_138855015	3.51446e-06	0.000171394	0.223311	0.456551	0.613546	0.390235	49	116	Tspan5	ENSMUSG00000028152	110160	downstream	0.873285	0.000171394	0.873285	0.90409	186
1	155203159	155205229	1_155203159_155205229	3.59898e-06	0.000174896	0.201106	0.573199	0.705658	0.504552	71	137	Stx6	ENSMUSG00000026470	44444	downstream	0.00114245	0.000174896	0.00114245	0.00270185	271
8	125186325	125188705	8_125186325_125188705	3.95484e-06	0.000189513	0.207875	0.657732	0.80591	0.598035	56	139	Disc1	ENSMUSG00000043051	132130	downstream	0.00101458	0.000189513	0.00101458	0.0024281	217
18	78982133	78986683	18_78982133_78986683	3.97401e-06	0.000190167	0.199742	0.468818	0.615173	0.41543	58	159	Setbp1	ENSMUSG00000024548	122708	downstream	0.000830198	0.000190167	0.000830198	0.00202818	225
1	21075389	21078769	1_21075389_21078769	4.19419e-06	0.000198768	0.195031	0.286252	0.427779	0.232748	62	164	Tram2	ENSMUSG00000041779	460	downstream	0.00169238	0.000198768	0.00169238	0.00385751	71
15	83425545	83428215	15_83425545_83428215	4.40879e-06	0.000207509	0.299011	0.539258	0.742404	0.443392	42	89	Pacsin2	ENSMUSG00000016664	36355	downstream	1	0.000207509	1	1	87
9	61376622	61378632	9_61376622_61378632	4.52765e-06	0.000211006	0.320197	0.401142	0.621567	0.30137	43	95	Tle3	ENSMUSG00000032280	3237	downstream	0.00526802	0.000211006	0.00526802	0.0107245	211
6	118843201	118847491	6_118843201_118847491	4.56788e-06	0.000212095	0.186673	0.684657	0.814074	0.627401	73	165	Cacna1c	ENSMUSG00000051331	348740	downstream	0.00104209	0.000212095	0.00104209	0.00248982	105
11	97563382	97566492	11_97563382_97566492	4.57725e-06	0.000212244	0.200948	0.642986	0.778893	0.577945	67	140	Srcin1	ENSMUSG00000038453	8723	downstream	1.70707e-13	0.000212244	1.70707e-13	1.9599e-12	161
17	83216175	83220635	17_83216175_83220635	4.87582e-06	0.000224275	0.208034	0.507669	0.645752	0.437718	77	152	Pkdcc	ENSMUSG00000024247	883	downstream	NA	0.000224275	NA	NA	NA
5	111096582	111099022	5_111096582_111099022	4.91903e-06	0.00022596	0.25155	0.399241	0.573611	0.322061	54	122	Ttc28	ENSMUSG00000033209	216779	downstream	3.58172e-11	0.00022596	3.58172e-11	3.17506e-10	291
9	118479692	118481802	9_118479692_118481802	4.92877e-06	0.000226106	0.22309	0.263447	0.417183	0.194092	60	133	Eomes	ENSMUSG00000032446	1348	downstream	NA	0.000226106	NA	NA	NA
11	98349252	98351752	11_98349252_98351752	4.93904e-06	0.000226275	0.260504	0.41616	0.611537	0.351034	54	162	Ppp1r1b	ENSMUSG00000061718	848	downstream	8.27062e-29	0.000226275	8.27062e-29	4.00649e-27	124
16	90832864	90835744	16_90832864_90835744	4.98808e-06	0.000227915	0.239704	0.425765	0.586878	0.347174	60	123	Eva1c	ENSMUSG00000039903	2005	downstream	0.968745	0.000227915	0.968745	0.976463	88
8	36132415	36134725	8_36132415_36134725	5.04462e-06	0.000230078	0.277466	0.623861	0.827933	0.550466	41	114	Prag1	ENSMUSG00000050271	37587	downstream	1.32045e-10	0.000230078	1.32045e-10	1.0918e-09	107
7	142474136	142476186	7_142474136_142476186	5.25154e-06	0.00023837	0.206544	0.641691	0.781985	0.575441	68	144	Lsp1	ENSMUSG00000018819	2293	downstream	NA	0.00023837	NA	NA	NA
2	106855267	106857857	2_106855267_106857857	5.87443e-06	0.000263858	0.20432	0.48413	0.619615	0.415294	63	124	Mpped2	ENSMUSG00000016386	159666	downstream	2.03762e-06	0.000263858	2.03762e-06	8.64613e-06	139
3	84476675	84479455	3_84476675_84479455	6.09314e-06	0.000272261	0.184916	0.481374	0.609833	0.424917	69	157	Fhdc1	ENSMUSG00000041842	36	downstream	NA	0.000272261	NA	NA	NA
3	66221465	66230755	3_66221465_66230755	6.2235e-06	0.000276648	0.284399	0.46567	0.675619	0.39122	50	141	Ptx3	ENSMUSG00000027832	1555	downstream	NA	0.000276648	NA	NA	NA
8	107464955	107467265	8_107464955_107467265	6.45072e-06	0.000285642	0.280189	0.604039	0.799107	0.518918	48	110	Wwp2	ENSMUSG00000031930	28590	downstream	0.800009	0.000285642	0.800009	0.844453	155
4	46863706	46866026	4_46863706_46866026	6.51306e-06	0.000287662	0.2499	0.51346	0.68346	0.43356	47	100	Gabbr2	ENSMUSG00000039809	125847	downstream	2.37661e-31	0.000287662	2.37661e-31	1.54848e-29	105
10	42866144	42868704	10_42866144_42868704	6.73369e-06	0.000296265	0.200334	0.668428	0.815064	0.61473	52	142	Scml4	ENSMUSG00000044770	5774	downstream	7.56502e-05	0.000296265	7.56502e-05	0.000232609	101
1	180937179	180939549	1_180937179_180939549	7.10238e-06	0.000310107	0.183953	0.551121	0.687267	0.503314	46	131	Lefty1	ENSMUSG00000038793	2157	downstream	NA	0.000310107	NA	NA	NA
17	85391775	85397805	17_85391775_85397805	7.4842e-06	0.000321877	0.223762	0.391029	0.550435	0.326673	65	161	Camkmt	ENSMUSG00000071037	301223	downstream	0.0326841	0.000321877	0.0326841	0.0544499	60
15	82994265	82997385	15_82994265_82997385	8.03589e-06	0.000343031	0.186485	0.681285	0.805916	0.619431	67	135	Nfam1	ENSMUSG00000058099	25753	downstream	0.00583234	0.000343031	0.00583234	0.011754	50
8	87661215	87663225	8_87661215_87663225	8.30166e-06	0.000353062	0.175134	0.477849	0.602052	0.426918	57	139	Zfp423	ENSMUSG00000045333	296370	downstream	1.66148e-05	0.000353062	1.66148e-05	5.87217e-05	91
10	93167804	93171004	10_93167804_93171004	8.75377e-06	0.000370003	0.242083	0.535185	0.700417	0.458333	40	86	Cdk17	ENSMUSG00000020015	6914	downstream	0.0251891	0.000370003	0.0251891	0.043178	166
5	151088192	151090302	5_151088192_151090302	9.66744e-06	0.000405137	0.284331	0.562779	0.765873	0.481542	42	105	Stard13	ENSMUSG00000016128	99967	downstream	6.75662e-16	0.000405137	6.75662e-16	9.65412e-15	56
8	120549995	120552415	8_120549995_120552415	1.03403e-05	0.000427739	0.247408	0.595632	0.762799	0.515392	60	125	Gse1	ENSMUSG00000031822	61548	downstream	1.27064e-17	0.000427739	1.27064e-17	2.15035e-16	304
1	77494059	77497129	1_77494059_77497129	1.03435e-05	0.000427739	0.260928	0.16921	0.360952	0.100025	35	97	Epha4	ENSMUSG00000026235	17959	downstream	9.99486e-05	0.000427739	9.99486e-05	0.000299823	228
15	92578865	92582765	15_92578865_92582765	1.05864e-05	0.000435688	0.244699	0.720676	0.882609	0.63791	46	90	Pdzrn4	ENSMUSG00000036218	181984	downstream	4.91042e-05	0.000435688	4.91042e-05	0.000157373	118
15	89174125	89177265	15_89174125_89177265	1.09384e-05	0.000448031	0.211974	0.397388	0.543506	0.331532	64	142	Plxnb2	ENSMUSG00000036606	3437	upstream	0.777141	0.000448031	0.777141	0.825475	289
8	32879515	32883475	8_32879515_32883475	1.10007e-05	0.000450048	0.178233	0.414962	0.539641	0.361409	64	149	Nrg1	ENSMUSG00000062991	960638	upstream	0.0221135	0.000450048	0.0221135	0.0384882	68
18	15060003	15062373	18_15060003_15062373	1.17476e-05	0.0004772	0.224529	0.454041	0.608555	0.384027	58	128	Kctd1	ENSMUSG00000036225	1245	downstream	0.363302	0.0004772	0.363302	0.442075	94
14	28946860	28949370	14_28946860_28949370	1.18867e-05	0.000482044	0.216463	0.538017	0.676667	0.460204	55	98	Cacna2d3	ENSMUSG00000021991	772494	downstream	0.263615	0.000482044	0.263615	0.335728	95
1	38437719	38440999	1_38437719_38440999	1.2061e-05	0.000487625	0.304088	0.572157	0.783696	0.479608	49	112	Aff3	ENSMUSG00000037138	186186	downstream	3.28063e-06	0.000487625	3.28063e-06	1.34096e-05	106
17	63142955	63146035	17_63142955_63146035	1.28906e-05	0.000515714	0.297471	0.370168	0.577594	0.280123	56	129	Fbxl17	ENSMUSG00000023965	353982	downstream	2.16997e-09	0.000515714	2.16997e-09	1.51537e-08	76
8	61513685	61515725	8_61513685_61515725	1.32753e-05	0.000527491	0.254921	0.716667	0.890476	0.635556	35	75	Palld	ENSMUSG00000058056	386965	downstream	9.00008e-07	0.000527491	9.00008e-07	4.07789e-06	129
7	126006656	126009686	7_126006656_126009686	1.348e-05	0.000533658	0.210932	0.577275	0.727784	0.516852	55	137	Gsg1l	ENSMUSG00000046182	72725	downstream	3.94635e-05	0.000533658	3.94635e-05	0.000128985	94
2	4559807	4564297	2_4559807_4564297	1.44138e-05	0.00056483	0.200155	0.36609	0.501195	0.30104	78	162	Frmd4a	ENSMUSG00000026657	406935	downstream	1.04191e-17	0.00056483	1.04191e-17	1.77944e-16	272
3	88533645	88536365	3_88533645_88536365	1.50867e-05	0.000587186	0.20905	0.445876	0.589865	0.380814	61	135	Mex3a	ENSMUSG00000074480	1250	downstream	1.182e-39	0.000587186	1.182e-39	1.6742e-37	308
5	125705872	125707992	5_125705872_125707992	1.54757e-05	0.000599391	0.231475	0.515411	0.685838	0.454363	48	134	Tmem132b	ENSMUSG00000070498	173485	downstream	0.0131502	0.000599391	0.0131502	0.0242446	83
11	18933732	18937072	11_18933732_18937072	1.5718e-05	0.000606952	0.246085	0.574894	0.756142	0.510057	44	123	Meis1	ENSMUSG00000020160	81897	downstream	0.190561	0.000606952	0.190561	0.254062	149
6	5403741	5406401	6_5403741_5406401	1.59506e-05	0.000612494	0.238173	0.351789	0.514242	0.276069	55	118	Asb4	ENSMUSG00000042607	20355	downstream	NA	0.000612494	NA	NA	NA
3	83993675	83996855	3_83993675_83996855	1.64706e-05	0.000628955	0.231271	0.609409	0.771074	0.539803	62	144	Tmem131l	ENSMUSG00000033767	43320	downstream	2.5215e-18	0.000628955	2.5215e-18	4.58906e-17	299
10	39628924	39631154	10_39628924_39631154	1.68001e-05	0.000640114	0.243031	0.520302	0.695745	0.452714	47	122	Traf3ip2	ENSMUSG00000019842	15990	downstream	0.841434	0.000640114	0.841434	0.877739	79
19	59051720	59055720	19_59051720_59055720	1.82079e-05	0.000687664	0.197934	0.488046	0.626329	0.428395	66	153	Shtn1	ENSMUSG00000041362	20349	downstream	4.7877e-06	0.000687664	4.7877e-06	1.90151e-05	127
12	72234358	72236378	12_72234358_72236378	1.89498e-05	0.000710223	0.313679	0.393639	0.613444	0.299764	41	96	Rtn1	ENSMUSG00000021087	346	downstream	1.20757e-19	0.000710223	1.20757e-19	2.49775e-18	350
8	120471135	120473155	8_120471135_120473155	1.90484e-05	0.000712786	0.228932	0.516899	0.665327	0.436396	64	118	Gse1	ENSMUSG00000031822	15292	upstream	1.27064e-17	0.000712786	1.27064e-17	2.15035e-16	304
12	72298288	72301188	12_72298288_72301188	1.91436e-05	0.000714375	0.19418	0.624969	0.771149	0.576969	44	134	Rtn1	ENSMUSG00000021087	61564	upstream	1.20757e-19	0.000714375	1.20757e-19	2.49775e-18	350
2	72477227	72480307	2_72477227_72480307	1.9751e-05	0.000729695	0.190331	0.455218	0.591168	0.400838	58	145	Cdca7	ENSMUSG00000055612	1068	downstream	1.3751e-25	0.000729695	1.3751e-25	4.96368e-24	240
6	30653471	30657411	6_30653471_30657411	1.99907e-05	0.000736403	0.187127	0.496526	0.623447	0.43632	74	156	Cep41	ENSMUSG00000029790	36338	downstream	0.0106027	0.000736403	0.0106027	0.0199889	66
11	57683392	57686522	11_57683392_57686522	2.0268e-05	0.000745819	0.200619	0.525634	0.66461	0.463991	55	124	Galnt10	ENSMUSG00000020520	37950	downstream	0.297283	0.000745819	0.297283	0.372849	63
16	90847454	90849984	16_90847454_90849984	2.04636e-05	0.000750607	0.153556	0.642297	0.750128	0.596572	67	158	Eva1c	ENSMUSG00000039903	16595	downstream	0.968745	0.000750607	0.968745	0.976463	88
1	54711859	54714609	1_54711859_54714609	2.06892e-05	0.000758075	0.230487	0.641621	0.803546	0.573059	47	111	Ankrd44	ENSMUSG00000052331	211778	downstream	0.00320332	0.000758075	0.00320332	0.00686249	371
11	68312792	68315022	11_68312792_68315022	2.13408e-05	0.000776892	0.246353	0.577903	0.753869	0.507517	48	120	Ntn1	ENSMUSG00000020902	71804	downstream	NA	0.000776892	NA	NA	NA
16	18583104	18586344	16_18583104_18586344	2.49288e-05	0.000888865	0.129504	0.251811	0.344524	0.21502	75	189	Tbx1	ENSMUSG00000009097	625	downstream	NA	0.000888865	NA	NA	NA
1	191719309	191722889	1_191719309_191722889	2.67374e-05	0.000937744	0.145701	0.633355	0.733005	0.587305	61	132	Lpgat1	ENSMUSG00000026623	1475	downstream	0.000458946	0.000937744	0.000458946	0.00118216	123
13	56793391	56795471	13_56793391_56795471	2.68739e-05	0.000941573	0.26918	0.541443	0.727642	0.458463	41	92	Trpc7	ENSMUSG00000021541	100266	downstream	NA	0.000941573	NA	NA	NA
11	85838112	85840902	11_85838112_85840902	2.7656e-05	0.000964067	0.142075	0.246545	0.344808	0.202733	70	157	Tbx2	ENSMUSG00000000093	5561	downstream	NA	0.000964067	NA	NA	NA
11	34289012	34291062	11_34289012_34291062	2.78605e-05	0.000969891	0.22571	0.452831	0.602778	0.377068	48	95	Dock2	ENSMUSG00000020143	492830	downstream	NA	0.000969891	NA	NA	NA
1	194635629	194638929	1_194635629_194638929	2.78795e-05	0.000969891	0.305402	0.557627	0.780208	0.474806	32	86	Plxna2	ENSMUSG00000026640	15804	downstream	1.69341e-05	0.000969891	1.69341e-05	5.97302e-05	247
3	84283695	84286315	3_84283695_84286315	2.79989e-05	0.000972079	0.206123	0.627961	0.778629	0.572506	53	144	Trim2	ENSMUSG00000027993	62806	upstream	6.90928e-14	0.000972079	6.90928e-14	8.28287e-13	384
14	8475510	8479450	14_8475510_8479450	2.81476e-05	0.000975272	0.210762	0.633557	0.78674	0.575978	53	141	4930452B06Rik	ENSMUSG00000021747	186790	downstream	NA	0.000975272	NA	NA	NA
4	154488476	154495616	4_154488476_154495616	2.84469e-05	0.000983729	0.131037	0.541127	0.634245	0.503207	79	194	Prdm16	ENSMUSG00000039410	141250	downstream	1.78672e-06	0.000983729	1.78672e-06	7.67141e-06	230
7	67995526	67998436	7_67995526_67998436	2.92039e-05	0.00100379	0.224449	0.595035	0.752626	0.528178	56	132	Igf1r	ENSMUSG00000005533	42699	downstream	2.94893e-07	0.00100379	2.94893e-07	1.45946e-06	363
8	88569065	88571535	8_88569065_88571535	2.93456e-05	0.00100765	0.184279	0.812439	0.934214	0.749935	58	113	Nkd1	ENSMUSG00000031661	47711	downstream	0.000238112	0.00100765	0.000238112	0.000657103	123
9	110943202	110948972	9_110943202_110948972	2.94657e-05	0.00101076	0.140055	0.520903	0.617906	0.477851	79	178	Tdgf1	ENSMUSG00000032494	0	at TSS	NA	0.00101076	NA	NA	NA
4	8850456	8854376	4_8850456_8854376	3.00281e-05	0.00102801	0.177629	0.590437	0.716872	0.539243	66	163	Chd7	ENSMUSG00000041235	159535	downstream	1.69485e-16	0.00102801	1.69485e-16	2.58311e-15	372
6	52839411	52843111	6_52839411_52843111	3.03359e-05	0.00103751	0.176835	0.633352	0.753435	0.5766	69	146	Jazf1	ENSMUSG00000063568	225520	downstream	NA	0.00103751	NA	NA	NA
10	52691614	52693944	10_52691614_52693944	3.19327e-05	0.00108031	0.245206	0.31521	0.48356	0.238354	42	92	Slc35f1	ENSMUSG00000038602	1081	downstream	0.0185363	0.00108031	0.0185363	0.0329083	168
19	46144680	46147420	19_46144680_46147420	3.21919e-05	0.00108694	0.18194	0.438625	0.56398	0.382041	65	144	Pitx3	ENSMUSG00000025229	906	downstream	NA	0.00108694	NA	NA	NA
4	139808006	139810496	4_139808006_139810496	3.28013e-05	0.00110535	0.232352	0.555146	0.720238	0.487886	44	108	Pax7	ENSMUSG00000028736	23032	downstream	NA	0.00110535	NA	NA	NA
2	18038627	18045477	2_18038627_18045477	3.35039e-05	0.00112695	0.14556	0.306602	0.411206	0.265646	74	189	Skida1	ENSMUSG00000054074	3574	downstream	0.0930322	0.00112695	0.0930322	0.136875	144
17	84272375	84275035	17_84272375_84275035	3.53512e-05	0.00118087	0.354197	0.357715	0.602083	0.247887	40	89	Thada	ENSMUSG00000024251	191081	downstream	0.000398875	0.00118087	0.000398875	0.00104267	256
15	100144255	100146805	15_100144255_100146805	3.5837e-05	0.00119477	0.226121	0.625643	0.779354	0.553233	57	121	Dip2b	ENSMUSG00000023026	105591	downstream	0.476063	0.00119477	0.476063	0.553347	207
9	115038522	115040542	9_115038522_115040542	3.64524e-05	0.0012106	0.209099	0.416938	0.571306	0.362208	39	110	Osbpl10	ENSMUSG00000040875	59953	downstream	NA	0.0012106	NA	NA	NA
2	116020197	116022407	2_116020197_116022407	3.66538e-05	0.00121377	0.206348	0.29868	0.438268	0.231921	55	115	Meis2	ENSMUSG00000027210	42640	downstream	1.40305e-12	0.00121377	1.40305e-12	1.46265e-11	384
5	111121202	111124762	5_111121202_111124762	3.68946e-05	0.00121706	0.151181	0.479053	0.583782	0.4326	55	124	Ttc28	ENSMUSG00000033209	241399	downstream	3.58172e-11	0.00121706	3.58172e-11	3.17506e-10	291
4	63309816	63312196	4_63309816_63312196	3.70407e-05	0.00122071	0.200186	0.64076	0.783218	0.583032	62	153	Col27a1	ENSMUSG00000045672	94381	downstream	8.46552e-07	0.00122071	8.46552e-07	3.86254e-06	172
2	147072637	147075197	2_147072637_147075197	3.80152e-05	0.00124567	0.281259	0.472762	0.644643	0.363384	42	66	Xrn2	ENSMUSG00000027433	59641	downstream	0.00133255	0.00124567	0.00133255	0.00310635	289
7	144109746	144112996	7_144109746_144112996	3.85803e-05	0.00126058	0.316372	0.613603	0.831875	0.515503	40	89	Shank2	ENSMUSG00000037541	107818	downstream	3.81712e-06	0.00126058	3.81712e-06	1.54331e-05	64
3	123161815	123165295	3_123161815_123165295	4.08842e-05	0.00132704	0.209936	0.575159	0.724353	0.514416	57	140	Synpo2	ENSMUSG00000050315	70801	downstream	2.09094e-05	0.00132704	2.09094e-05	7.21776e-05	72
12	79704078	79706738	12_79704078_79706738	4.1032e-05	0.00132808	0.192136	0.568431	0.700269	0.508133	59	129	Rad51b	ENSMUSG00000059060	406796	downstream	NA	0.00132808	NA	NA	NA
4	150372746	150376046	4_150372746_150376046	4.19446e-05	0.00135379	0.198802	0.498544	0.630726	0.431924	63	125	Rere	ENSMUSG00000039852	91100	downstream	0.601322	0.00135379	0.601322	0.672423	210
9	28026932	28030752	9_28026932_28030752	4.231e-05	0.00136187	0.254112	0.553425	0.737917	0.483805	40	106	Opcml	ENSMUSG00000062257	373045	upstream	5.69932e-06	0.00136187	5.69932e-06	2.22626e-05	215
3	122044515	122046545	3_122044515_122046545	4.29787e-05	0.00137812	0.257967	0.370513	0.547302	0.289334	45	98	Abca4	ENSMUSG00000028125	72	downstream	NA	0.00137812	NA	NA	NA
13	55510181	55512411	13_55510181_55512411	4.4257e-05	0.00141384	0.214628	0.404658	0.552799	0.33817	57	127	Pdlim7	ENSMUSG00000021493	1035	downstream	6.38768e-06	0.00141384	6.38768e-06	2.46894e-05	131
17	88630385	88633065	17_88630385_88633065	4.58334e-05	0.00145878	0.22794	0.557025	0.721354	0.493414	48	124	Ston1	ENSMUSG00000033855	3830	downstream	NA	0.00145878	NA	NA	NA
12	111448588	111451178	12_111448588_111451178	4.73546e-05	0.00150026	0.20273	0.459834	0.603855	0.401125	64	157	Tnfaip2	ENSMUSG00000021281	6119	downstream	NA	0.00150026	NA	NA	NA
12	98567158	98569908	12_98567158_98569908	4.9117e-05	0.00154568	0.331609	0.376362	0.623443	0.291834	39	114	Kcnk10	ENSMUSG00000033854	8402	downstream	0.483369	0.00154568	0.483369	0.56034	145
2	102141667	102143687	2_102141667_102143687	5.23385e-05	0.0016267	0.310622	0.517077	0.745695	0.435073	33	92	Ldlrad3	ENSMUSG00000048058	42698	downstream	7.55792e-05	0.0016267	7.55792e-05	0.000232501	161
6	93909571	93911861	6_93909571_93911861	5.27893e-05	0.00163628	0.276007	0.403955	0.598095	0.322088	35	83	Magi1	ENSMUSG00000045095	371461	downstream	1.49506e-06	0.00163628	1.49506e-06	6.49406e-06	349
15	96695765	96698485	15_96695765_96698485	5.43007e-05	0.00167859	0.254197	0.631228	0.804929	0.550732	57	123	Slc38a2	ENSMUSG00000022462	1245	downstream	1.07015e-15	0.00167859	1.07015e-15	1.50757e-14	210
6	99012661	99015311	6_99012661_99015311	5.53285e-05	0.00170576	0.208325	0.58686	0.739019	0.530693	55	149	Foxp1	ENSMUSG00000030067	251204	downstream	0.344367	0.00170576	0.344367	0.423565	174
4	134677466	134679676	4_134677466_134679676	5.57835e-05	0.00171825	0.351254	0.510202	0.754451	0.403197	46	105	Man1c1	ENSMUSG00000037306	24614	downstream	0.0927671	0.00171825	0.0927671	0.136516	57
15	84299875	84303135	15_84299875_84303135	5.64795e-05	0.00173503	0.13133	0.284356	0.370941	0.239611	77	149	Parvb	ENSMUSG00000022438	67832	downstream	0.0107416	0.00173503	0.0107416	0.0202185	168
13	113994541	113996651	13_113994541_113996651	5.98192e-05	0.00182136	0.342272	0.514435	0.762899	0.420627	37	98	Arl15	ENSMUSG00000042348	200036	downstream	0.807048	0.00182136	0.807048	0.850035	54
6	15410851	15413751	6_15410851_15413751	6.24125e-05	0.00188862	0.289216	0.430693	0.622549	0.333333	34	67	Foxp2	ENSMUSG00000029563	225345	downstream	1.29688e-05	0.00188862	1.29688e-05	4.69564e-05	208
3	9606115	9608575	3_9606115_9608575	6.29119e-05	0.00189873	0.246358	0.398813	0.572583	0.326225	33	79	Zfp704	ENSMUSG00000040209	1510	downstream	2.27484e-16	0.00189873	2.27484e-16	3.42302e-15	281
4	62623326	62625596	4_62623326_62625596	6.33636e-05	0.00191068	0.170913	0.58719	0.699532	0.528619	61	117	Rgs3	ENSMUSG00000059810	3806	downstream	0.00251761	0.00191068	0.00251761	0.00551841	251
1	132316579	132318669	1_132316579_132318669	6.46907e-05	0.00194219	0.323802	0.408267	0.61514	0.291339	39	69	Nuak2	ENSMUSG00000009772	453	downstream	NA	0.00194219	NA	NA	NA
2	116056367	116059237	2_116056367_116059237	6.66855e-05	0.0019882	0.136056	0.0587808	0.15375	0.0176947	61	141	Meis2	ENSMUSG00000027210	5810	downstream	1.40305e-12	0.0019882	1.40305e-12	1.46265e-11	384
6	52567091	52569241	6_52567091_52569241	7.16716e-05	0.00210764	0.23777	0.648719	0.811762	0.573991	44	96	Hibadh	ENSMUSG00000029776	71148	downstream	3.31823e-11	0.00210764	3.31823e-11	2.95758e-10	175
1	133743899	133745989	1_133743899_133745989	7.29192e-05	0.00213624	0.211906	0.448196	0.594175	0.38227	56	124	Atp2b4	ENSMUSG00000026463	55052	downstream	0.00267589	0.00213624	0.00267589	0.00583492	262
3	55780635	55783845	3_55780635_55783845	7.30791e-05	0.00213624	0.0709431	0.456856	0.506434	0.435491	78	181	Mab21l1	ENSMUSG00000056947	0	at TSS	NA	0.00213624	NA	NA	NA
7	67607336	67609356	7_67607336_67609356	7.44976e-05	0.00217217	0.340804	0.523148	0.766129	0.425325	31	77	Lrrc28	ENSMUSG00000030556	35875	downstream	0.140596	0.00217217	0.140596	0.195503	295
19	21787630	21790730	19_21787630_21790730	7.48748e-05	0.00218132	0.273497	0.4262	0.624537	0.35104	36	95	Cemip2	ENSMUSG00000024754	9272	downstream	2.95741e-07	0.00218132	2.95741e-07	1.46199e-06	185
4	100213996	100216966	4_100213996_100216966	7.53945e-05	0.00219461	0.169725	0.592903	0.71171	0.541985	57	133	Ror1	ENSMUSG00000035305	118205	downstream	NA	0.00219461	NA	NA	NA
12	117251358	117253448	12_117251358_117253448	7.60148e-05	0.00221079	0.294067	0.405381	0.614074	0.320007	45	110	Ptprn2	ENSMUSG00000056553	765525	downstream	0.464641	0.00221079	0.464641	0.542053	81
9	63196652	63199422	9_63196652_63199422	7.63256e-05	0.00221422	0.242857	0.566815	0.72619	0.483333	55	105	Map2k5	ENSMUSG00000058444	178480	downstream	0.328831	0.00221422	0.328831	0.407319	157
4	43406846	43409436	4_43406846_43409436	7.64841e-05	0.00221694	0.161632	0.768187	0.888634	0.727002	53	155	Rusc2	ENSMUSG00000035969	24867	downstream	0.945576	0.00221694	0.945576	0.9595	120
16	43511024	43515504	16_43511024_43515504	7.77154e-05	0.00224507	0.172714	0.186023	0.311218	0.138504	52	137	Zbtb20	ENSMUSG00000022708	263740	downstream	2.45309e-23	0.00224507	2.45309e-23	7.16732e-22	427
4	154455546	154458116	4_154455546_154458116	7.80941e-05	0.00225223	0.273985	0.431281	0.627569	0.353584	38	96	Prdm16	ENSMUSG00000039410	178750	downstream	1.78672e-06	0.00225223	1.78672e-06	7.67141e-06	230
3	87152285	87155535	3_87152285_87155535	7.95289e-05	0.00228403	0.152807	0.647832	0.749206	0.596399	69	136	Kirrel	ENSMUSG00000041734	19212	downstream	NA	0.00228403	NA	NA	NA
1	11675059	11680599	1_11675059_11680599	8.30884e-05	0.00237437	0.288862	0.372652	0.578526	0.289664	52	129	A830018L16Rik	ENSMUSG00000057715	260954	downstream	6.26337e-05	0.00237437	6.26337e-05	0.000196215	156
7	96535296	96537386	7_96535296_96537386	8.6593e-05	0.00246021	0.345269	0.432273	0.655128	0.309859	39	71	Tenm4	ENSMUSG00000048078	323625	downstream	0.00318942	0.00246021	0.00318942	0.00683575	129
1	177447799	177450599	1_177447799_177450599	8.85578e-05	0.00251078	0.200621	0.521678	0.655069	0.454449	63	125	Zbtb18	ENSMUSG00000063659	1978	downstream	0.0236649	0.00251078	0.0236649	0.040888	200
2	70972207	70974787	2_70972207_70974787	9.00118e-05	0.00254119	0.254244	0.558639	0.741694	0.48745	35	90	Mettl8	ENSMUSG00000041975	80796	downstream	0.569734	0.00254119	0.569734	0.642232	88
6	52008851	52010861	6_52008851_52010861	9.01078e-05	0.00254119	0.365426	0.643707	0.882353	0.516927	34	64	Skap2	ENSMUSG00000059182	1688	downstream	6.79333e-16	0.00254119	6.79333e-16	9.69593e-15	100
18	66019253	66021483	18_66019253_66021483	9.44545e-05	0.00264668	0.182087	0.602246	0.730778	0.548691	50	120	Lman1	ENSMUSG00000041891	16614	upstream	2.90477e-10	0.00264668	2.90477e-10	2.29824e-09	229
13	45958981	45962081	13_45958981_45962081	9.49812e-05	0.00265901	0.10553	0.329784	0.396086	0.290556	71	120	Atxn1	ENSMUSG00000046876	2895	downstream	0.0403353	0.00265901	0.0403353	0.0655863	201
11	98902122	98904252	11_98902122_98904252	9.53344e-05	0.00266673	0.20781	0.522966	0.667582	0.459772	52	119	Wipf2	ENSMUSG00000038013	38484	downstream	0.962591	0.00266673	0.962591	0.972064	312
13	23576291	23579311	13_23576291_23579311	9.55153e-05	0.00266962	0.260576	0.59204	0.760648	0.500072	36	66	H3c4	ENSMUSG00000099583	528	downstream	NA	0.00266962	NA	NA	NA
9	110745162	110747292	9_110745162_110747292	9.56544e-05	0.00267134	0.228069	0.518777	0.673445	0.445376	56	118	Pth1r	ENSMUSG00000032492	2443	upstream	NA	0.00267134	NA	NA	NA
4	106934806	106937336	4_106934806_106937336	0.000100276	0.00278856	0.193018	0.496956	0.628123	0.435105	58	123	Ssbp3	ENSMUSG00000061887	23336	downstream	6.03829e-16	0.00278856	6.03829e-16	8.70409e-15	314
10	94925884	94928214	10_94925884_94928214	0.000100338	0.00278856	0.196048	0.343726	0.480241	0.284193	58	133	Plxnc1	ENSMUSG00000074785	16621	downstream	0.765542	0.00278856	0.765542	0.815281	132
2	61812457	61815057	2_61812457_61815057	0.000100639	0.0027924	0.148318	0.208087	0.302124	0.153805	71	123	Tbr1	ENSMUSG00000035033	8004	downstream	NA	0.0027924	NA	NA	NA
13	99492331	99494801	13_99492331_99494801	0.00010221	0.00282549	0.211713	0.57766	0.716786	0.505072	60	115	Map1b	ENSMUSG00000052727	21739	downstream	4.9292e-23	0.00282549	4.9292e-23	1.38731e-21	238
4	106939956	106942266	4_106939956_106942266	0.000105254	0.00289083	0.290438	0.593865	0.790217	0.499779	46	96	Ssbp3	ENSMUSG00000061887	28486	downstream	6.03829e-16	0.00289083	6.03829e-16	8.70409e-15	314
4	129372156	129375296	4_129372156_129375296	0.000107405	0.00293283	0.203627	0.460344	0.596807	0.39318	63	128	Zbtb8a	ENSMUSG00000028807	2820	downstream	0.801102	0.00293283	0.801102	0.845196	175
4	72194646	72198346	4_72194646_72198346	0.000110704	0.00301099	0.11339	0.188406	0.271512	0.158121	43	118	Tle1	ENSMUSG00000008305	2511	downstream	0.436282	0.00301099	0.436282	0.514683	271
6	53628021	53631221	6_53628021_53631221	0.000112967	0.00306044	0.281194	0.652955	0.86036	0.579167	37	104	Creb5	ENSMUSG00000053007	317150	downstream	1.59486e-05	0.00306044	1.59486e-05	5.67056e-05	103
6	92568361	92570531	6_92568361_92570531	0.000115944	0.00313368	0.304458	0.550424	0.767157	0.462698	34	84	Prickle2	ENSMUSG00000030020	135624	downstream	6.14661e-05	0.00313368	6.14661e-05	0.000192911	128
15	82922815	82924875	15_82922815_82924875	0.000116502	0.00314381	0.243234	0.582799	0.743396	0.500162	53	103	Tcf20	ENSMUSG00000041852	10681	upstream	1.28301e-15	0.00314381	1.28301e-15	1.79004e-14	322
3	153275165	153278475	3_153275165_153278475	0.000117551	0.00316467	0.109178	0.458507	0.532263	0.423085	73	152	St6galnac3	ENSMUSG00000052544	446699	downstream	0.000135132	0.00316467	0.000135132	0.000394468	42
3	117849625	117852975	3_117849625_117852975	0.000119273	0.00320352	0.257718	0.712015	0.896098	0.638381	40	100	Snx7	ENSMUSG00000028007	2917	upstream	0.000689038	0.00320352	0.000689038	0.00171058	183
16	43190904	43195284	16_43190904_43195284	0.000119886	0.00321746	0.237601	0.549401	0.708824	0.471223	51	104	Zbtb20	ENSMUSG00000022708	52000	upstream	2.45309e-23	0.00321746	2.45309e-23	7.16732e-22	427
2	131189337	131191377	2_131189337_131191377	0.000120005	0.00321816	0.199917	0.55984	0.698765	0.498848	54	123	Cdc25b	ENSMUSG00000027330	2388	downstream	0.00364542	0.00321816	0.00364542	0.00769661	147
11	81862772	81864792	11_81862772_81864792	0.000123309	0.00329392	0.223099	0.587393	0.735056	0.511957	47	92	5530401A14Rik	ENSMUSG00000020703	2093	downstream	0.488305	0.00329392	0.488305	0.565157	121
6	99261691	99265731	6_99261691_99265731	0.000123853	0.00330331	0.218948	0.509205	0.65818	0.439232	62	132	Foxp1	ENSMUSG00000030067	784	downstream	0.344367	0.00330331	0.344367	0.423565	174
18	76083213	76085293	18_76083213_76085293	0.000129665	0.00342909	0.24888	0.474331	0.636012	0.387132	48	89	Zbtb7c	ENSMUSG00000044646	263035	downstream	NA	0.00342909	NA	NA	NA
4	15069586	15071596	4_15069586_15071596	0.000131526	0.00347564	0.135808	0.753478	0.847046	0.711238	79	175	Necab1	ENSMUSG00000040536	77535	downstream	7.47876e-05	0.00347564	7.47876e-05	0.000230392	98
5	38064122	38067492	5_38064122_38067492	0.000131951	0.0034842	0.263783	0.562654	0.740952	0.477169	35	73	Stx18	ENSMUSG00000029125	25380	downstream	0.294161	0.0034842	0.294161	0.369512	231
4	89291856	89294266	4_89291856_89294266	0.000132667	0.00349773	0.335516	0.243563	0.489768	0.154253	37	102	Cdkn2a	ENSMUSG00000044303	387	downstream	NA	0.00349773	NA	NA	NA
13	69734991	69737821	13_69734991_69737821	0.000133444	0.00350747	0.211785	0.509923	0.662879	0.451093	55	143	Ube2ql1	ENSMUSG00000052981	2068	downstream	0.000196465	0.00350747	0.000196465	0.000552348	88
5	67655342	67657562	5_67655342_67657562	0.00013681	0.00358225	0.224676	0.479847	0.636974	0.412298	46	107	Atp8a1	ENSMUSG00000037685	189872	downstream	4.79742e-12	0.00358225	4.79742e-12	4.68981e-11	156
9	29475732	29477742	9_29475732_29477742	0.000137186	0.00358663	0.255264	0.752058	0.926961	0.671697	34	74	Ntm	ENSMUSG00000059974	485387	downstream	3.28299e-41	0.00358663	3.28299e-41	5.41528e-39	257
2	14827617	14830347	2_14827617_14830347	0.00013864	0.00361183	0.329403	0.325655	0.540323	0.21092	31	58	Cacnb2	ENSMUSG00000057914	3525	downstream	NA	0.00361183	NA	NA	NA
5	39623222	39625272	5_39623222_39625272	0.000140973	0.00366063	0.170094	0.402666	0.518699	0.348605	41	88	Hs3st1	ENSMUSG00000051022	19362	downstream	0.24225	0.00366063	0.24225	0.31255	16
6	91219151	91221761	6_91219151_91221761	0.000142029	0.00368249	0.274242	0.610049	0.7875	0.513258	48	88	Fbln2	ENSMUSG00000064080	6696	downstream	2.50993e-05	0.00368249	2.50993e-05	8.53076e-05	133
15	80450765	80452785	15_80450765_80452785	0.00014284	0.00369794	0.214267	0.671571	0.830128	0.615861	39	111	Enthd1	ENSMUSG00000050439	107685	downstream	NA	0.00369794	NA	NA	NA
1	104992339	104994819	1_104992339_104994819	0.000145585	0.00375487	0.149646	0.343088	0.446889	0.297243	53	120	Cdh20	ENSMUSG00000050840	223810	downstream	3.7747e-16	0.00375487	3.7747e-16	5.55171e-15	127
4	134614856	134617756	4_134614856_134617756	0.000147294	0.00379042	0.158515	0.522766	0.631224	0.472709	60	130	Man1c1	ENSMUSG00000037306	86534	downstream	0.0927671	0.00379042	0.0927671	0.136516	57
10	42860094	42863454	10_42860094_42863454	0.000149738	0.0038447	0.236419	0.316238	0.48024	0.243821	68	154	Scml4	ENSMUSG00000044770	0	at TSS	7.56502e-05	0.0038447	7.56502e-05	0.000232609	101
14	48510820	48513260	14_48510820_48513260	0.000150011	0.00384882	0.144692	0.789131	0.88624	0.741548	49	100	Tmem260	ENSMUSG00000036339	64438	downstream	2.9286e-06	0.00384882	2.9286e-06	1.20615e-05	194
7	116221606	116223706	7_116221606_116223706	0.000150813	0.00386131	0.339375	0.409259	0.64359	0.304215	39	87	Plekha7	ENSMUSG00000045659	84670	downstream	2.03496e-08	0.00386131	2.03496e-08	1.23108e-07	114
16	30067404	30069844	16_30067404_30069844	0.000152568	0.00389701	0.219009	0.372105	0.523727	0.304718	48	108	Hes1	ENSMUSG00000022528	2064	downstream	2.2217e-08	0.00389701	2.2217e-08	1.33353e-07	77
16	85168264	85171984	16_85168264_85171984	0.000154002	0.00393002	0.184741	0.576915	0.703141	0.5184	70	151	App	ENSMUSG00000022892	1774	downstream	2.5641e-09	0.00393002	2.5641e-09	1.7735e-08	318
X	161718426	161721356	X_161718426_161721356	0.000155028	0.0039481	0.308233	0.532933	0.724537	0.416304	42	69	Rai2	ENSMUSG00000043518	799	downstream	0.00217414	0.0039481	0.00217414	0.00483139	50
7	96171236	96173356	7_96171236_96173356	0.000158656	0.00403453	0.211306	0.546332	0.682449	0.471143	58	105	Tenm4	ENSMUSG00000048078	38315	upstream	0.00318942	0.00403453	0.00318942	0.00683575	129
13	55822381	55825061	13_55822381_55825061	0.000159012	0.00403853	0.169943	0.440971	0.556964	0.387021	60	129	Pitx1	ENSMUSG00000021506	6364	downstream	NA	0.00403853	NA	NA	NA
10	32885854	32889554	10_32885854_32889554	0.000159165	0.00403853	0.282588	0.44127	0.632353	0.349765	34	71	Nkain2	ENSMUSG00000069670	907	downstream	0.265061	0.00403853	0.265061	0.337306	45
1	132877389	132880319	1_132877389_132880319	0.000159718	0.00404657	0.112283	0.413606	0.487535	0.375252	69	133	Lrrn2	ENSMUSG00000026443	0	at TSS	NA	0.00404657	NA	NA	NA
4	65297396	65299406	4_65297396_65299406	0.000163373	0.00412399	0.228815	0.398677	0.549725	0.32091	52	101	Pappa	ENSMUSG00000028370	173222	downstream	4.01388e-05	0.00412399	4.01388e-05	0.000130959	46
17	64695005	64697705	17_64695005_64697705	0.000170223	0.00427496	0.319054	0.421321	0.642647	0.323593	34	77	Man2a1	ENSMUSG00000024085	94269	downstream	NA	0.00427496	NA	NA	NA
7	36771736	36774566	7_36771736_36774566	0.000171405	0.0043015	0.226355	0.424362	0.582251	0.355896	49	113	Tshz3	ENSMUSG00000021217	73618	downstream	NA	0.0043015	NA	NA	NA
11	32017662	32020602	11_32017662_32020602	0.000176157	0.0043983	0.152768	0.504612	0.61685	0.464082	52	144	Nsg2	ENSMUSG00000020297	17199	downstream	9.43305e-30	0.0043983	9.43305e-30	5.18659e-28	244
18	33887693	33892633	18_33887693_33892633	0.00018682	0.00463426	0.181306	0.429725	0.553939	0.372633	74	161	Epb41l4a	ENSMUSG00000024376	114286	downstream	0.916489	0.00463426	0.916489	0.937938	113
1	133183029	133185079	1_133183029_133185079	0.000187036	0.00463628	0.263039	0.503277	0.67298	0.40994	44	80	Plekha6	ENSMUSG00000041757	61027	upstream	NA	0.00463628	NA	NA	NA
13	53467641	53471791	13_53467641_53471791	0.000194382	0.00478968	0.160992	0.276352	0.386808	0.225816	70	153	Msx2	ENSMUSG00000021469	1283	downstream	NA	0.00478968	NA	NA	NA
2	115860767	115863547	2_115860767_115863547	0.000194568	0.00478968	0.269119	0.514754	0.706667	0.437548	35	87	Meis2	ENSMUSG00000027210	201500	downstream	1.40305e-12	0.00478968	1.40305e-12	1.46265e-11	384
13	31822161	31825521	13_31822161_31825521	0.000197355	0.00483632	0.292356	0.548205	0.749499	0.457143	38	84	Gmds	ENSMUSG00000038372	513219	downstream	NA	0.00483632	NA	NA	NA
17	26613295	26616095	17_26613295_26616095	0.000202944	0.00494861	0.154288	0.679056	0.783051	0.628763	59	122	Ergic1	ENSMUSG00000001576	51806	downstream	0.120967	0.00494861	0.120967	0.171844	260
9	58065062	58067132	9_58065062_58067132	0.000203166	0.00495051	0.265622	0.507302	0.690753	0.425131	43	96	Ccdc33	ENSMUSG00000037716	35165	downstream	NA	0.00495051	NA	NA	NA
17	88787895	88793425	17_88787895_88793425	0.00020349	0.00495356	0.128441	0.536901	0.625383	0.496942	84	186	Lhcgr	ENSMUSG00000024107	0	at TSS	2.60203e-10	0.00495356	2.60203e-10	2.07509e-09	153
6	32416901	32420511	6_32416901_32420511	0.000205397	0.00498723	0.194888	0.726075	0.859354	0.664465	49	106	Plxna4	ENSMUSG00000029765	167681	downstream	0.0168262	0.00498723	0.0168262	0.0301972	152
19	7069340	7071450	19_7069340_7071450	0.000206332	0.00500639	0.209383	0.439657	0.582216	0.372833	60	128	Macrod1	ENSMUSG00000036278	12530	downstream	0.401441	0.00500639	0.401441	0.480057	76
10	13116634	13118854	10_13116634_13118854	0.000209574	0.00506718	0.205431	0.486614	0.634524	0.429093	42	108	Plagl1	ENSMUSG00000019817	25846	downstream	0.000273734	0.00506718	0.000273734	0.000745461	74
3	148837945	148840485	3_148837945_148840485	0.000210609	0.0050815	0.190318	0.562396	0.691902	0.501584	54	115	Adgrl2	ENSMUSG00000028184	114302	downstream	0.20915	0.0050815	0.20915	0.275519	116
6	32372541	32375921	6_32372541_32375921	0.000210974	0.00508672	0.174801	0.718712	0.838694	0.663892	53	116	Plxna4	ENSMUSG00000029765	212271	downstream	0.0168262	0.00508672	0.0168262	0.0301972	152
14	62344890	62347810	14_62344890_62347810	0.000216727	0.00521449	0.225485	0.55185	0.705995	0.48051	56	121	Rnaseh2b	ENSMUSG00000021932	12822	downstream	1.44298e-10	0.00521449	1.44298e-10	1.18859e-09	183
5	92812142	92814172	5_92812142_92814172	0.000218115	0.00524054	0.184299	0.447467	0.569841	0.385542	42	83	Shroom3	ENSMUSG00000029381	128707	downstream	0.164187	0.00524054	0.164187	0.223776	98
5	132071232	132074302	5_132071232_132074302	0.000223768	0.00534649	0.205062	0.557245	0.697489	0.492427	55	119	Auts2	ENSMUSG00000029673	454627	upstream	0.105284	0.00534649	0.105284	0.152745	323
17	81399285	81401615	17_81399285_81401615	0.000227152	0.00540483	0.296627	0.666667	0.847222	0.550595	36	56	Slc8a1	ENSMUSG00000054640	247992	downstream	0.022738	0.00540483	0.022738	0.0394171	82
12	72238328	72240968	12_72238328_72240968	0.000233259	0.00554632	0.162752	0.202795	0.316364	0.153612	55	127	Rtn1	ENSMUSG00000021087	1604	upstream	1.20757e-19	0.00554632	1.20757e-19	2.49775e-18	350
16	97357984	97361494	16_97357984_97361494	0.000235756	0.00559794	0.155067	0.69555	0.801093	0.646026	61	130	Bace2	ENSMUSG00000040605	1242	downstream	NA	0.00559794	NA	NA	NA
7	133069436	133073976	7_133069436_133073976	0.000239733	0.00567279	0.168221	0.46616	0.575735	0.407514	76	142	Ctbp2	ENSMUSG00000030970	49391	downstream	0.738568	0.00567279	0.738568	0.792448	309
15	82926415	82928665	15_82926415_82928665	0.000242887	0.00573954	0.180341	0.511581	0.633546	0.453205	56	117	Tcf20	ENSMUSG00000041852	14281	upstream	1.28301e-15	0.00573954	1.28301e-15	1.79004e-14	322
2	115867397	115874337	2_115867397_115874337	0.000243454	0.00574898	0.207858	0.490265	0.642841	0.434983	50	138	Meis2	ENSMUSG00000027210	190710	downstream	1.40305e-12	0.00574898	1.40305e-12	1.46265e-11	384
7	116209376	116212946	7_116209376_116212946	0.000247966	0.00583951	0.184658	0.45104	0.575983	0.391325	65	136	Plekha7	ENSMUSG00000045659	95430	downstream	2.03496e-08	0.00583951	2.03496e-08	1.23108e-07	114
12	79750478	79753178	12_79750478_79753178	0.000248473	0.00584745	0.169028	0.544661	0.658912	0.489884	70	146	Rad51b	ENSMUSG00000059060	453196	downstream	NA	0.00584745	NA	NA	NA
4	13778716	13782706	4_13778716_13782706	0.000248855	0.00585243	0.205784	0.509606	0.655609	0.449825	52	127	Runx1t1	ENSMUSG00000006586	2076	upstream	0.0128806	0.00585243	0.0128806	0.0237912	89
X	7657506	7659606	X_7657506_7659606	0.000249162	0.00585564	0.253968	0.408766	0.575	0.321032	38	72	Prickle3	ENSMUSG00000031145	246	downstream	0.101569	0.00585564	0.101569	0.147982	115
2	93285247	93287817	2_93285247_93287817	0.000249688	0.0058585	0.164006	0.544308	0.657112	0.493106	64	141	Tspan18	ENSMUSG00000027217	57461	upstream	0.0146706	0.0058585	0.0146706	0.0267487	179
6	53602491	53605961	6_53602491_53605961	0.000249794	0.0058585	0.189044	0.730438	0.857184	0.66814	58	118	Creb5	ENSMUSG00000053007	291620	downstream	1.59486e-05	0.0058585	1.59486e-05	5.67056e-05	103
4	32919826	32923396	4_32919826_32923396	0.000251068	0.00588035	0.256667	0.462037	0.647407	0.390741	45	117	Ankrd6	ENSMUSG00000040183	59	downstream	0.381993	0.00588035	0.381993	0.460946	265
15	98635515	98638295	15_98635515_98638295	0.00025155	0.00588764	0.192046	0.434223	0.569226	0.37718	60	142	Cacnb3	ENSMUSG00000003352	410	downstream	5.92491e-08	0.00588764	5.92491e-08	3.31647e-07	87
1	23368429	23371979	1_23368429_23371979	0.000253797	0.00592813	0.157591	0.613868	0.717701	0.560111	73	141	Ogfrl1	ENSMUSG00000026158	11196	downstream	0.458381	0.00592813	0.458381	0.536095	248
13	99441511	99444091	13_99441511_99444091	0.000258073	0.00601169	0.114735	0.346466	0.420675	0.30594	77	141	Map1b	ENSMUSG00000052727	72449	downstream	4.9292e-23	0.00601169	4.9292e-23	1.38731e-21	238
16	90840234	90842384	16_90840234_90842384	0.000258883	0.00602647	0.179527	0.552255	0.676292	0.496765	51	114	Eva1c	ENSMUSG00000039903	9375	downstream	0.968745	0.00602647	0.968745	0.976463	88
6	101250801	101253001	6_101250801_101253001	0.000261382	0.00607232	0.13472	0.435228	0.526467	0.391747	61	128	Pdzrn3	ENSMUSG00000035357	124896	downstream	NA	0.00607232	NA	NA	NA
13	103076281	103078681	13_103076281_103078681	0.000265605	0.00615054	0.204576	0.686508	0.835417	0.630841	40	107	Mast4	ENSMUSG00000034751	255779	downstream	1.25451e-20	0.00615054	1.25451e-20	2.82829e-19	115
10	87100764	87103334	10_87100764_87103334	0.000265643	0.00615054	0.2239	0.528823	0.67918	0.45528	45	92	1700113H08Rik	ENSMUSG00000047129	42718	downstream	NA	0.00615054	NA	NA	NA
8	90319855	90325765	8_90319855_90325765	0.000265881	0.00615192	0.184259	0.465635	0.596802	0.412543	68	168	Tox3	ENSMUSG00000043668	22578	downstream	4.2373e-23	0.00615192	4.2373e-23	1.20035e-21	248
19	26749220	26751540	19_26749220_26751540	0.000268468	0.00619926	0.26072	0.494898	0.676471	0.415751	34	78	Smarca2	ENSMUSG00000024921	144168	downstream	0.0402089	0.00619926	0.0402089	0.0653971	309
7	114003256	114005376	7_114003256_114005376	0.000269069	0.00620897	0.273708	0.490977	0.681629	0.407921	44	101	Spon1	ENSMUSG00000038156	237258	downstream	0.00268328	0.00620897	0.00268328	0.00584811	203
15	30276125	30279125	15_30276125_30279125	0.000269587	0.00621676	0.330762	0.374481	0.6	0.269238	35	75	Ctnnd2	ENSMUSG00000022240	103532	downstream	1.35762e-11	0.00621676	1.35762e-11	1.2538e-10	287
14	76416710	76422260	14_76416710_76422260	0.000269952	0.00621933	0.150762	0.594368	0.703322	0.55256	66	172	Tsc22d1	ENSMUSG00000022010	82218	upstream	0.00627545	0.00621933	0.00627545	0.012548	306
8	120505335	120507345	8_120505335_120507345	0.000272085	0.00625758	0.118301	0.530845	0.614611	0.49631	47	114	Gse1	ENSMUSG00000031822	16888	downstream	1.27064e-17	0.00625758	1.27064e-17	2.15035e-16	304
9	45664172	45667422	9_45664172_45667422	0.000274621	0.00630328	0.158421	0.352956	0.461915	0.303494	69	152	Dscaml1	ENSMUSG00000032087	233879	downstream	2.73132e-21	0.00630328	2.73132e-21	6.65267e-20	184
3	55756535	55758765	3_55756535_55758765	0.000276738	0.00634764	0.2292	0.324393	0.463846	0.234647	65	101	Nbea	ENSMUSG00000027799	424936	downstream	0.0697213	0.00634764	0.0697213	0.106389	232
2	172346557	172348657	2_172346557_172348657	0.000282893	0.00645867	0.193721	0.354913	0.480328	0.286607	61	112	Fam210b	ENSMUSG00000027495	992	downstream	0.00305782	0.00645867	0.00305782	0.00657424	241
12	104468958	104471388	12_104468958_104471388	0.000283138	0.00645999	0.157974	0.240863	0.348907	0.190933	61	132	Gsc	ENSMUSG00000021095	1942	downstream	NA	0.00645999	NA	NA	NA
6	93844581	93846951	6_93844581_93846951	0.000293124	0.00665253	0.291753	0.664524	0.866667	0.574914	43	97	Magi1	ENSMUSG00000045095	436371	downstream	1.49506e-06	0.00665253	1.49506e-06	6.49406e-06	349
4	101603536	101605596	4_101603536_101605596	0.000297151	0.0067306	0.334878	0.65522	0.883838	0.54896	33	71	Dnajc6	ENSMUSG00000028528	53056	downstream	0.126449	0.0067306	0.126449	0.178445	28
13	59002941	59005811	13_59002941_59005811	0.000299375	0.0067682	0.186344	0.469373	0.602362	0.416019	67	167	Ntrk2	ENSMUSG00000055254	195244	downstream	6.68381e-30	0.0067682	6.68381e-30	3.78682e-28	381
14	32530570	32532590	14_32530570_32532590	0.000299401	0.0067682	0.302075	0.385888	0.597561	0.295486	41	96	Ercc6	ENSMUSG00000054051	17049	downstream	0.354654	0.0067682	0.354654	0.433414	196
2	91984007	91986087	2_91984007_91986087	0.000299758	0.00677182	0.267415	0.551782	0.737733	0.470317	46	105	Creb3l1	ENSMUSG00000027230	38415	downstream	NA	0.00677182	NA	NA	NA
15	86431455	86433585	15_86431455_86433585	0.000302262	0.00681943	0.245916	0.53601	0.706383	0.460467	47	106	Tbc1d22a	ENSMUSG00000051864	216996	downstream	0.0498219	0.00681943	0.0498219	0.0791647	85
16	43521484	43526314	16_43521484_43526314	0.000308654	0.00692278	0.173636	0.348671	0.468813	0.295177	61	137	Zbtb20	ENSMUSG00000022708	274200	downstream	2.45309e-23	0.00692278	2.45309e-23	7.16732e-22	427
17	44094405	44097035	17_44094405_44097035	0.000311292	0.00696379	0.237496	0.386593	0.549187	0.311691	41	89	Enpp4	ENSMUSG00000023961	8774	downstream	0.000955305	0.00696379	0.000955305	0.00229976	102
8	105271095	105275605	8_105271095_105275605	0.000314649	0.00701155	0.162042	0.352848	0.462852	0.30081	79	167	Hsf4	ENSMUSG00000033249	1294	downstream	NA	0.00701155	NA	NA	NA
1	166254549	166257429	1_166254549_166257429	0.000321644	0.0071489	0.149793	0.461659	0.56485	0.415056	70	155	Ildr2	ENSMUSG00000040612	410	downstream	0.0407013	0.0071489	0.0407013	0.0661237	187
17	8693755	8696665	17_8693755_8696665	0.00032546	0.00721972	0.222925	0.7632	0.927273	0.704348	33	92	Pde10a	ENSMUSG00000023868	105028	upstream	0.120447	0.00721972	0.120447	0.171255	49
9	107503782	107506582	9_107503782_107506582	0.00033595	0.00740468	0.114147	0.777767	0.856622	0.742475	64	143	Cacna2d2	ENSMUSG00000010066	103902	downstream	7.13257e-13	0.00740468	7.13257e-13	7.66869e-12	83
5	67953612	67956582	5_67953612_67956582	0.000340079	0.00746699	0.16761	0.720457	0.835784	0.668175	34	75	Gm5108	ENSMUSG00000094719	11943	downstream	0.000175542	0.00746699	0.000175542	0.000500873	48
14	7819480	7823170	14_7819480_7823170	0.000340572	0.00746828	0.144906	0.59392	0.689124	0.544218	71	136	Flnb	ENSMUSG00000025278	1523	downstream	0.73996	0.00746828	0.73996	0.793549	99
1	77380029	77382189	1_77380029_77382189	0.000344826	0.00753276	0.252719	0.611976	0.789562	0.536844	33	78	Epha4	ENSMUSG00000026235	132899	downstream	9.99486e-05	0.00753276	9.99486e-05	0.000299823	228
1	165962019	165969589	1_165962019_165969589	0.000348444	0.00760214	0.178161	0.535752	0.66301	0.484849	56	140	Pou2f1	ENSMUSG00000026565	27119	upstream	0.0807475	0.00760214	0.0807475	0.120792	375
9	42349422	42351852	9_42349422_42351852	0.000357687	0.00778404	0.209174	0.607477	0.753898	0.544725	51	119	Tecta	ENSMUSG00000037705	48077	downstream	NA	0.00778404	NA	NA	NA
2	49670337	49672877	2_49670337_49672877	0.0003653	0.00792967	0.193209	0.607625	0.739573	0.546364	65	140	Kif5c	ENSMUSG00000026764	51039	downstream	3.63544e-17	0.00792967	3.63544e-17	5.97394e-16	220
14	7847470	7849640	14_7847470_7849640	0.00036792	0.00797647	0.253914	0.567479	0.742593	0.488679	45	100	Flnb	ENSMUSG00000025278	29513	downstream	0.73996	0.00797647	0.73996	0.793549	99
3	68577195	68581975	3_68577195_68581975	0.000369229	0.00799981	0.147285	0.471216	0.572474	0.42519	70	154	Schip1	ENSMUSG00000027777	4950	downstream	0.130524	0.00799981	0.130524	0.183223	288
14	27069670	27071770	14_27069670_27071770	0.000374963	0.00810364	0.214286	0.412708	0.561262	0.346976	50	113	Il17rd	ENSMUSG00000040717	30729	downstream	0.00460075	0.00810364	0.00460075	0.00949214	202
1	194620879	194626259	1_194620879_194626259	0.00037527	0.00810518	0.178379	0.503937	0.623649	0.44527	74	151	Plxna2	ENSMUSG00000026640	1054	downstream	1.69341e-05	0.00810518	1.69341e-05	5.97302e-05	247
4	150404306	150406436	4_150404306_150406436	0.000378375	0.00815687	0.201821	0.552756	0.689942	0.48812	49	104	Rere	ENSMUSG00000039852	122660	downstream	0.601322	0.00815687	0.601322	0.672423	210
12	86423368	86425488	12_86423368_86425488	0.000384917	0.00826208	0.239635	0.454647	0.630894	0.391259	41	114	Esrrb	ENSMUSG00000021255	1724	downstream	NA	0.00826208	NA	NA	NA
17	44628885	44631185	17_44628885_44631185	0.000388188	0.00832002	0.19456	0.758325	0.884454	0.689894	51	94	Runx2	ENSMUSG00000039153	183612	downstream	0.000239119	0.00832002	0.000239119	0.000659639	67
7	113844916	113847376	7_113844916_113847376	0.000388361	0.00832002	0.281286	0.621976	0.818627	0.537342	34	79	Spon1	ENSMUSG00000038156	78918	downstream	0.00268328	0.00832002	0.00268328	0.00584811	203
2	70568887	70573257	2_70568887_70573257	0.000391617	0.00837413	0.187444	0.382989	0.514924	0.32748	69	164	Gad1	ENSMUSG00000070880	6845	downstream	3.2775e-08	0.00837413	3.2775e-08	1.91092e-07	110
2	68406507	68410687	2_68406507_68410687	0.000395488	0.00843593	0.139225	0.604687	0.701761	0.562536	66	152	Stk39	ENSMUSG00000027030	61581	downstream	0.589261	0.00843593	0.589261	0.661212	106
7	107661386	107664316	7_107661386_107664316	0.000403444	0.00857905	0.204052	0.621336	0.757759	0.553707	58	117	Ppfibp2	ENSMUSG00000036528	66120	downstream	1.31192e-24	0.00857905	1.31192e-24	4.36113e-23	115
2	116009497	116012607	2_116009497_116012607	0.00040445	0.00859512	0.278634	0.417237	0.594286	0.315652	35	61	Meis2	ENSMUSG00000027210	52440	downstream	1.40305e-12	0.00859512	1.40305e-12	1.46265e-11	384
7	129315366	129317786	7_129315366_129317786	0.000412945	0.00874162	0.301301	0.720182	0.922619	0.621318	42	86	Plpp4	ENSMUSG00000070366	58335	downstream	NA	0.00874162	NA	NA	NA
8	79077695	79081295	8_79077695_79081295	0.000421847	0.00886967	0.1468	0.630379	0.73216	0.58536	69	156	Zfp827	ENSMUSG00000071064	49108	downstream	0.776731	0.00886967	0.776731	0.825174	240
14	10709090	10713030	14_10709090_10713030	0.000422256	0.00886967	0.263639	0.572114	0.759313	0.495675	49	120	Fhit	ENSMUSG00000060579	255632	upstream	NA	0.00886967	NA	NA	NA
7	133116316	133121746	7_133116316_133121746	0.000422267	0.00886967	0.123318	0.311152	0.3981	0.274782	64	153	Ctbp2	ENSMUSG00000030970	1621	downstream	0.738568	0.00886967	0.738568	0.792448	309
5	75077152	75083212	5_75077152_75083212	0.000432012	0.00903848	0.147908	0.30326	0.404683	0.256775	77	168	Gsx2	ENSMUSG00000035946	1551	downstream	0.00780072	0.00903848	0.00780072	0.0152561	59
7	24934386	24936416	7_24934386_24936416	0.000432143	0.00903848	0.239768	0.409319	0.566667	0.326899	44	84	Erfl	ENSMUSG00000108367	8078	downstream	NA	0.00903848	NA	NA	NA
17	48971195	48975505	17_48971195_48975505	0.00043816	0.00914766	0.134408	0.518066	0.611996	0.477588	78	181	Lrfn2	ENSMUSG00000040490	38816	downstream	NA	0.00914766	NA	NA	NA
5	39635662	39643312	5_39635662_39643312	0.000438716	0.00915372	0.12089	0.637695	0.720433	0.599543	83	180	Hs3st1	ENSMUSG00000051022	1322	downstream	0.24225	0.00915372	0.24225	0.31255	16
9	28679842	28682942	9_28679842_28682942	0.000440739	0.00918477	0.200245	0.459973	0.604412	0.404167	34	88	Opcml	ENSMUSG00000062257	276045	downstream	5.69932e-06	0.00918477	5.69932e-06	2.22626e-05	215
1	90834769	90836989	1_90834769_90836989	0.000446646	0.00929582	0.289713	0.605734	0.794048	0.504335	42	78	Col6a3	ENSMUSG00000048126	6963	downstream	NA	0.00929582	NA	NA	NA
11	63903692	63905752	11_63903692_63905752	0.000447148	0.00929582	0.198044	0.547828	0.682609	0.484564	46	98	Hs3st3b1	ENSMUSG00000070407	16538	downstream	NA	0.00929582	NA	NA	NA
6	29706491	29709501	6_29706491_29709501	0.000448578	0.00931437	0.177574	0.622268	0.746272	0.568698	54	125	Tspan33	ENSMUSG00000001763	12269	downstream	2.54753e-05	0.00931437	2.54753e-05	8.64727e-05	177
1	172020059	172024979	1_172020059_172024979	0.00044925	0.00932262	0.150991	0.490051	0.59546	0.444468	80	185	Vangl2	ENSMUSG00000026556	2316	downstream	0.438652	0.00932262	0.438652	0.516871	190
9	41077292	41079332	9_41077292_41079332	0.000452479	0.00937831	0.201711	0.72243	0.867188	0.665476	48	122	Ubash3b	ENSMUSG00000032020	78730	downstream	0.0571335	0.00937831	0.0571335	0.0891839	97
13	95958991	95961161	13_95958991_95961161	0.000453139	0.00938069	0.191766	0.301341	0.433256	0.24149	49	108	Sv2c	ENSMUSG00000051111	171416	downstream	0.757192	0.00938069	0.757192	0.80804	54
4	95838596	95841316	4_95838596_95841316	0.000456547	0.0094342	0.264537	0.32619	0.49625	0.231713	40	72	Fggy	ENSMUSG00000028573	281089	downstream	7.03919e-10	0.0094342	7.03919e-10	5.25961e-09	72
7	115918956	115921886	7_115918956_115921886	0.000473637	0.00972892	0.196326	0.57668	0.708333	0.512008	56	114	Sox6	ENSMUSG00000051910	73200	downstream	0.00111374	0.00972892	0.00111374	0.00264213	236
2	106719977	106722137	2_106719977_106722137	0.00047679	0.00978202	0.19455	0.55868	0.698082	0.503532	36	91	Mpped2	ENSMUSG00000016386	24376	downstream	2.03762e-06	0.00978202	2.03762e-06	8.64613e-06	139
18	75374123	75377683	18_75374123_75377683	0.00048289	0.00988947	0.11575	0.647548	0.729665	0.613915	77	188	Smad7	ENSMUSG00000025880	6594	downstream	0.875601	0.00988947	0.875601	0.905983	84
5	93152672	93155972	5_93152672_93155972	0.000484699	0.00992062	0.157129	0.655051	0.765738	0.608609	60	143	Septin11	ENSMUSG00000058013	59235	downstream	0.0165309	0.00992062	0.0165309	0.0297451	263
4	82690366	82693486	4_82690366_82693486	0.000490614	0.0100238	0.109024	0.443301	0.520058	0.411034	66	157	Nfib	ENSMUSG00000008575	185058	upstream	2.60138e-22	0.0100238	2.60138e-22	6.86207e-21	418
13	113980741	113984131	13_113980741_113984131	0.000497296	0.0101302	0.171598	0.330241	0.446484	0.274887	50	105	Arl15	ENSMUSG00000042348	186236	downstream	0.807048	0.0101302	0.807048	0.850035	54
9	31319742	31323612	9_31319742_31323612	0.000498223	0.0101431	0.13555	0.567112	0.662988	0.527439	60	145	Prdm10	ENSMUSG00000042496	4635	downstream	0.00959383	0.0101431	0.00959383	0.0182715	259
2	146223847	146226407	2_146223847_146226407	0.000510557	0.0103758	0.178943	0.236315	0.364902	0.185959	56	143	Insm1	ENSMUSG00000068154	1926	downstream	0.00177456	0.0103758	0.00177456	0.00402861	102
15	98638375	98640395	15_98638375_98640395	0.000530319	0.010733	0.22849	0.507091	0.657194	0.428704	47	90	Cacnb3	ENSMUSG00000003352	3270	downstream	5.92491e-08	0.010733	5.92491e-08	3.31647e-07	87
3	84262765	84264805	3_84262765_84264805	0.000550454	0.0111079	0.241495	0.535752	0.709892	0.468396	41	106	Trim2	ENSMUSG00000027993	41876	upstream	6.90928e-14	0.0111079	6.90928e-14	8.28287e-13	384
16	7046684	7049054	16_7046684_7049054	0.000553602	0.0111648	0.234173	0.531177	0.683215	0.449042	47	87	Rbfox1	ENSMUSG00000008658	20792	upstream	NA	0.0111648	NA	NA	NA
10	13123034	13125684	10_13123034_13125684	0.000555643	0.0111994	0.185166	0.666538	0.796154	0.610988	39	91	Plagl1	ENSMUSG00000019817	32246	downstream	0.000273734	0.0111994	0.000273734	0.000745461	74
13	43298231	43300261	13_43298231_43300261	0.000560047	0.0112487	0.235408	0.469615	0.628968	0.393561	42	88	Gfod1	ENSMUSG00000051335	3911	downstream	NA	0.0112487	NA	NA	NA
18	34547513	34549723	18_34547513_34549723	0.000584242	0.0116801	0.113713	0.416239	0.497803	0.384089	54	137	Wnt8a	ENSMUSG00000012282	5200	downstream	NA	0.0116801	NA	NA	NA
3	145881535	145883845	3_145881535_145883845	0.000586308	0.0117146	0.169169	0.538585	0.653099	0.48393	63	132	Ddah1	ENSMUSG00000028194	122860	downstream	9.39888e-26	0.0117146	9.39888e-26	3.43072e-24	243
17	30261115	30264285	17_30261115_30264285	0.000589874	0.0117722	0.161674	0.6387	0.753512	0.591837	60	147	Btbd9	ENSMUSG00000062202	311884	downstream	0.0386121	0.0117722	0.0386121	0.0630203	302
4	154412056	154414186	4_154412056_154414186	0.00059178	0.0117883	0.2153	0.652269	0.794792	0.579492	48	94	Prdm16	ENSMUSG00000039410	222680	downstream	1.78672e-06	0.0117883	1.78672e-06	7.67141e-06	230
7	99430706	99434036	7_99430706_99434036	0.00059654	0.0118502	0.133976	0.755459	0.845907	0.711931	77	160	Gdpd5	ENSMUSG00000035314	49292	downstream	0.487814	0.0118502	0.487814	0.564689	119
16	35159944	35162174	16_35159944_35162174	0.00060267	0.0119375	0.201399	0.556263	0.70012	0.498721	58	145	Adcy5	ENSMUSG00000022840	5067	downstream	0.0894858	0.0119375	0.0894858	0.132285	12
4	41575786	41578046	4_41575786_41578046	0.000608885	0.0120394	0.261496	0.544538	0.735833	0.474337	40	109	Dnaic1	ENSMUSG00000061322	6011	downstream	1.44796e-08	0.0120394	1.44796e-08	8.97209e-08	54
17	3484255	3486425	17_3484255_3486425	0.000611673	0.0120778	0.20731	0.66017	0.810165	0.602855	47	123	Tiam2	ENSMUSG00000023800	87048	downstream	0.00828892	0.0120778	0.00828892	0.0160901	191
2	129536157	129539637	2_129536157_129539637	0.000612066	0.0120778	0.157565	0.371961	0.481104	0.323538	63	142	F830045P16Rik	ENSMUSG00000043727	0	at TSS	NA	0.0120778	NA	NA	NA
6	54548011	54550111	6_54548011_54550111	0.000614533	0.0121028	0.19236	0.518894	0.656915	0.464554	50	127	Scrn1	ENSMUSG00000019124	16378	downstream	8.13822e-07	0.0121028	8.13822e-07	3.72625e-06	182
10	20000854	20003054	10_20000854_20003054	0.000629166	0.0123099	0.196082	0.436451	0.562	0.365918	50	89	Map3k5	ENSMUSG00000071369	66382	downstream	1.35682e-05	0.0123099	1.35682e-05	4.89228e-05	49
4	134469766	134472296	4_134469766_134472296	0.000632002	0.0123316	0.213077	0.552755	0.706644	0.493567	35	91	Stmn1	ENSMUSG00000028832	1446	downstream	2.87361e-41	0.0123316	2.87361e-41	4.86312e-39	386
19	25399290	25401650	19_25399290_25401650	0.000634734	0.0123592	0.171651	0.400754	0.517308	0.345657	52	110	Kank1	ENSMUSG00000032702	162315	downstream	1.14594e-26	0.0123592	1.14594e-26	4.56659e-25	62
1	77482339	77485859	1_77482339_77485859	0.000636474	0.0123749	0.158511	0.640583	0.747685	0.589175	36	75	Epha4	ENSMUSG00000026235	29229	downstream	9.99486e-05	0.0123749	9.99486e-05	0.000299823	228
4	43964076	43966486	4_43964076_43966486	0.000655761	0.0126967	0.244241	0.627129	0.784014	0.539773	49	88	Glipr2	ENSMUSG00000028480	6675	downstream	0.094021	0.0126967	0.094021	0.138174	98
6	54149931	54152831	6_54149931_54152831	0.000671715	0.0129572	0.17127	0.378158	0.496647	0.325377	49	110	Chn2	ENSMUSG00000004633	110358	downstream	0.888783	0.0129572	0.888783	0.916784	77
6	28751971	28754181	6_28751971_28754181	0.000671851	0.0129572	0.279762	0.578319	0.771429	0.491667	35	78	Lrrc4	ENSMUSG00000049939	77566	downstream	3.7686e-08	0.0129572	3.7686e-08	2.17391e-07	96
8	80867355	80869695	8_80867355_80869695	0.00068464	0.0131743	0.158552	0.495614	0.601948	0.443396	55	112	Gab1	ENSMUSG00000031714	10801	downstream	0.01069	0.0131743	0.01069	0.020136	191
15	101138725	101140825	15_101138725_101140825	0.000689672	0.0132591	0.160494	0.649134	0.75712	0.596627	53	109	Acvrl1	ENSMUSG00000000530	10203	downstream	NA	0.0132591	NA	NA	NA
17	29949945	29952935	17_29949945_29952935	0.000689813	0.0132591	0.166785	0.688924	0.803984	0.6372	49	109	Mdga1	ENSMUSG00000043557	61237	upstream	0.123244	0.0132591	0.123244	0.174508	154
6	107531561	107534881	6_107531561_107534881	0.000692135	0.0132963	0.280848	0.51875	0.729386	0.448538	38	114	Lrrn1	ENSMUSG00000034648	1793	downstream	0.867179	0.0132963	0.867179	0.899206	181
8	125134925	125137175	8_125134925_125137175	0.000701745	0.0134151	0.15716	0.579374	0.686905	0.529745	60	130	Disc1	ENSMUSG00000043051	80730	downstream	0.00101458	0.0134151	0.00101458	0.0024281	217
12	117808858	117810908	12_117808858_117810908	0.000701833	0.0134151	0.21651	0.474119	0.624735	0.408225	56	128	Cdca7l	ENSMUSG00000021175	32607	upstream	4.59533e-07	0.0134151	4.59533e-07	2.18946e-06	113
1	190725199	190727859	1_190725199_190727859	0.000708877	0.0135423	0.251802	0.413504	0.58693	0.335128	47	104	Rps6kc1	ENSMUSG00000089872	183911	downstream	0.689675	0.0135423	0.689675	0.749366	121
2	179793967	179796047	2_179793967_179796047	0.000712539	0.0135821	0.174682	0.583929	0.699771	0.525088	64	126	Cdh4	ENSMUSG00000000305	351536	downstream	0.150561	0.0135821	0.150561	0.207659	91
19	55596140	55598350	19_55596140_55598350	0.000725269	0.0137749	0.139496	0.589922	0.690244	0.550748	41	105	Vti1a	ENSMUSG00000024983	279789	downstream	0.00567978	0.0137749	0.00567978	0.0114803	141
12	73678578	73681438	12_73678578_73681438	0.000735329	0.0139239	0.261446	0.437916	0.624923	0.363477	41	103	Prkch	ENSMUSG00000021108	93781	downstream	0.000402108	0.0139239	0.000402108	0.00105049	184
14	12341310	12344950	14_12341310_12344950	0.000738393	0.0139742	0.0859038	0.392924	0.453506	0.367602	79	189	Fezf2	ENSMUSG00000021743	1009	downstream	2.49187e-19	0.0139742	2.49187e-19	5.01104e-18	82
17	8436185	8439355	17_8436185_8439355	0.000741853	0.014032	0.19369	0.272435	0.40637	0.21268	58	130	T	ENSMUSG00000062327	1762	downstream	NA	0.014032	NA	NA	NA
2	59652567	59654857	2_59652567_59654857	0.000744077	0.0140586	0.200571	0.620913	0.769106	0.568534	41	116	Tanc1	ENSMUSG00000035168	40523	downstream	1.08656e-10	0.0140586	1.08656e-10	9.07624e-10	165
19	42587090	42590160	19_42587090_42590160	0.000752494	0.0141865	0.286833	0.447327	0.642157	0.355324	34	72	R3hcc1l	ENSMUSG00000025184	68331	downstream	0.769341	0.0141865	0.769341	0.818525	94
3	84952615	84957095	3_84952615_84957095	0.000759873	0.0143099	0.216709	0.492525	0.643902	0.427193	41	95	Fbxw7	ENSMUSG00000028086	469	downstream	8.23125e-11	0.0143099	8.23125e-11	7.0014e-10	218
4	115059876	115062536	4_115059876_115062536	0.000760574	0.0143117	0.110388	0.216395	0.296032	0.185644	39	101	Tal1	ENSMUSG00000028717	3450	downstream	NA	0.0143117	NA	NA	NA
6	88313161	88315891	6_88313161_88315891	0.000761794	0.0143226	0.207561	0.670555	0.808491	0.60093	53	105	Eefsec	ENSMUSG00000033216	130648	downstream	0.0236635	0.0143226	0.0236635	0.040888	83
6	147061491	147063761	6_147061491_147063761	0.000766406	0.0143711	0.209268	0.495922	0.647501	0.438232	51	134	Mrps35	ENSMUSG00000040112	18727	downstream	0.185215	0.0143711	0.185215	0.247974	202
8	48520785	48523105	8_48520785_48523105	0.000766464	0.0143711	0.261069	0.614236	0.782843	0.521774	34	62	Tenm3	ENSMUSG00000031561	151585	downstream	1.64816e-18	0.0143711	1.64816e-18	3.0464e-17	183
5	131765782	131768462	5_131765782_131768462	0.00078219	0.0145786	0.183639	0.759079	0.885215	0.701576	62	136	Auts2	ENSMUSG00000029673	149177	upstream	0.105284	0.0145786	0.105284	0.152745	323
18	50068123	50071333	18_50068123_50071333	0.000788258	0.0146678	0.255754	0.694883	0.883333	0.627579	30	84	Tnfaip8	ENSMUSG00000062210	88696	downstream	7.12131e-23	0.0146678	7.12131e-23	1.97023e-21	129
9	95159112	95161572	9_95159112_95161572	0.000790006	0.0146886	0.215281	0.525675	0.668298	0.453017	54	106	Slc9a9	ENSMUSG00000031129	489203	downstream	4.57392e-17	0.0146886	4.57392e-17	7.40406e-16	70
18	79104613	79107933	18_79104613_79107933	0.00079023	0.0146886	0.142479	0.273592	0.380952	0.238474	35	107	Setbp1	ENSMUSG00000024548	1458	downstream	0.000830198	0.0146886	0.000830198	0.00202818	225
13	40734991	40737501	13_40734991_40737501	0.000790801	0.0146913	0.094706	0.28152	0.349575	0.254869	56	143	Tfap2a	ENSMUSG00000021359	1168	upstream	0.808872	0.0146913	0.808872	0.851613	276
8	120398835	120401625	8_120398835_120401625	0.000819836	0.0151327	0.126873	0.76962	0.857613	0.73074	57	129	Gse1	ENSMUSG00000031822	86822	upstream	1.27064e-17	0.0151327	1.27064e-17	2.15035e-16	304
9	61382822	61386172	9_61382822_61386172	0.000822317	0.0151622	0.129122	0.469011	0.557132	0.42801	67	144	Tle3	ENSMUSG00000032280	9437	downstream	0.00526802	0.0151622	0.00526802	0.0107245	211
17	8983135	8987035	17_8983135_8987035	0.000824632	0.0151967	0.169291	0.612101	0.72468	0.555389	67	133	Pde10a	ENSMUSG00000023868	181442	downstream	0.120447	0.0151967	0.120447	0.171255	49
2	32907097	32909637	2_32907097_32909637	0.00084841	0.0155516	0.184478	0.481373	0.612713	0.428235	53	131	Fam129b	ENSMUSG00000026796	30983	downstream	0.0309318	0.0155516	0.0309318	0.0518155	70
2	179529807	179532577	2_179529807_179532577	0.000866495	0.0158241	0.166538	0.582016	0.695654	0.529115	54	116	Cdh4	ENSMUSG00000000305	87376	downstream	0.150561	0.0158241	0.150561	0.207659	91
3	51879375	51882235	3_51879375_51882235	0.000870938	0.0158884	0.198917	0.686737	0.821038	0.622121	51	106	Maml3	ENSMUSG00000061143	222841	downstream	0.00575879	0.0158884	0.00575879	0.0116219	216
2	35728197	35730247	2_35728197_35730247	0.000877643	0.0159937	0.180706	0.459669	0.579525	0.398819	66	130	Dab2ip	ENSMUSG00000026883	36203	downstream	0.0310039	0.0159937	0.0310039	0.0519295	154
4	118028046	118032176	4_118028046_118032176	0.000895681	0.0162622	0.11485	0.645041	0.725585	0.610735	69	162	St3gal3	ENSMUSG00000028538	102714	downstream	0.895949	0.0162622	0.895949	0.92235	82
3	98044595	98053645	3_98044595_98053645	0.00090059	0.0162997	0.09749	0.431004	0.499838	0.402348	92	221	Notch2	ENSMUSG00000027878	31057	downstream	6.67838e-19	0.0162997	6.67838e-19	1.28357e-17	270
1	77470829	77473589	1_77470829_77473589	0.000908398	0.0164324	0.23775	0.567446	0.725225	0.487476	37	73	Epha4	ENSMUSG00000026235	41499	downstream	9.99486e-05	0.0164324	9.99486e-05	0.000299823	228
1	165924959	165930699	1_165924959_165930699	0.000923275	0.0166664	0.24481	0.295969	0.470833	0.226024	40	100	Pou2f1	ENSMUSG00000026565	4201	downstream	0.0807475	0.0166664	0.0807475	0.120792	375
15	58211565	58213905	15_58211565_58213905	0.000924041	0.0166715	0.236892	0.452721	0.62193	0.385038	38	95	Fbxo32	ENSMUSG00000022358	1027	downstream	0.367763	0.0166715	0.367763	0.446545	207
15	79164485	79169165	15_79164485_79169165	0.000934439	0.0168414	0.10466	0.655889	0.728985	0.624325	76	176	Sox10	ENSMUSG00000033006	0	at TSS	0.271659	0.0168414	0.271659	0.344525	11
15	91503155	91505215	15_91503155_91505215	0.000968924	0.0173178	0.158469	0.500649	0.618987	0.460518	39	115	Slc2a13	ENSMUSG00000036298	68046	downstream	NA	0.0173178	NA	NA	NA
11	18926542	18932272	11_18926542_18932272	0.00100251	0.0177888	0.163829	0.660544	0.771346	0.607517	67	140	Meis1	ENSMUSG00000020160	86697	downstream	0.190561	0.0177888	0.190561	0.254062	149
18	75497233	75499393	18_75497233_75499393	0.00101707	0.0179822	0.218704	0.710681	0.870952	0.652249	35	96	Ctif	ENSMUSG00000052928	198161	downstream	0.549742	0.0179822	0.549742	0.623299	159
8	10628035	10631345	8_10628035_10631345	0.00102918	0.0181552	0.204943	0.474396	0.613872	0.408929	46	98	Myo16	ENSMUSG00000039057	474067	downstream	NA	0.0181552	NA	NA	NA
1	128356759	128359019	1_128356759_128359019	0.00102973	0.0181552	0.242899	0.429134	0.587879	0.34498	44	83	Mcm6	ENSMUSG00000026355	645	downstream	1.98797e-12	0.0181552	1.98797e-12	2.04139e-11	149
X	12069716	12072876	X_12069716_12072876	0.00103055	0.0181552	0.222926	0.449228	0.607207	0.384281	37	90	Bcor	ENSMUSG00000040363	7677	downstream	0.00161849	0.0181552	0.00161849	0.00370205	136
1	168168839	168171009	1_168168839_168171009	0.00104329	0.0183326	0.173439	0.485522	0.59092	0.41748	51	79	Pbx1	ENSMUSG00000052534	260888	downstream	0.224751	0.0183326	0.224751	0.292698	309
19	7188480	7190620	19_7188480_7190620	0.00105849	0.0185525	0.218405	0.616031	0.771148	0.552743	51	125	Macrod1	ENSMUSG00000036278	131670	downstream	0.401441	0.0185525	0.401441	0.480057	76
15	54915545	54919805	15_54915545_54919805	0.00106651	0.0186266	0.135161	0.640121	0.737489	0.602328	59	152	Enpp2	ENSMUSG00000022425	197	downstream	0.508406	0.0186266	0.508406	0.584476	134
16	43500054	43502864	16_43500054_43502864	0.00107068	0.0186805	0.141005	0.253652	0.354497	0.213492	45	113	Zbtb20	ENSMUSG00000022708	252770	downstream	2.45309e-23	0.0186805	2.45309e-23	7.16732e-22	427
8	36095805	36097935	8_36095805_36097935	0.00107982	0.0188114	0.220622	0.468074	0.623106	0.402484	44	104	Prag1	ENSMUSG00000050271	977	downstream	1.32045e-10	0.0188114	1.32045e-10	1.0918e-09	107
17	73224095	73226795	17_73224095_73226795	0.00108041	0.0188121	0.267675	0.667199	0.84375	0.576075	32	62	Lclat1	ENSMUSG00000054469	116101	downstream	3.85017e-06	0.0188121	3.85017e-06	1.55378e-05	67
11	120656582	120658772	11_120656582_120658772	0.00109206	0.0189829	0.190877	0.627483	0.765394	0.574517	53	138	Notum	ENSMUSG00000042988	1834	downstream	0.00052949	0.0189829	0.00052949	0.00134853	83
5	28168682	28173142	5_28168682_28173142	0.00111947	0.0193551	0.0765397	0.0842409	0.137304	0.0607645	73	165	En2	ENSMUSG00000039095	2988	downstream	NA	0.0193551	NA	NA	NA
4	154550606	154556446	4_154550606_154556446	0.0011256	0.0194316	0.0986281	0.246895	0.318188	0.21956	74	193	Prdm16	ENSMUSG00000039410	80420	downstream	1.78672e-06	0.0194316	1.78672e-06	7.67141e-06	230
8	91524165	91526575	8_91524165_91526575	0.00112888	0.0194688	0.168802	0.549702	0.665252	0.496449	53	115	Fto	ENSMUSG00000055932	210640	downstream	0.000213281	0.0194688	0.000213281	0.000594496	192
19	7087370	7090530	19_7087370_7090530	0.00115745	0.0198818	0.1878	0.526926	0.658867	0.471067	58	137	Macrod1	ENSMUSG00000036278	30560	downstream	0.401441	0.0198818	0.401441	0.480057	76
15	81103385	81106005	15_81103385_81106005	0.0011804	0.0201752	0.190686	0.547863	0.6766	0.485914	64	133	Mrtfa	ENSMUSG00000042292	0	at TSS	0.910446	0.0201752	0.910446	0.93344	65
6	145049001	145051061	6_145049001_145051061	0.0011828	0.0202062	0.267266	0.561848	0.745726	0.478461	39	86	Bcat1	ENSMUSG00000030268	25123	downstream	1.06116e-05	0.0202062	1.06116e-05	3.92393e-05	108
1	90207129	90210629	1_90207129_90210629	0.0011948	0.0203652	0.161755	0.532435	0.645526	0.483772	71	165	Ackr3	ENSMUSG00000044337	3149	downstream	0.193295	0.0203652	0.193295	0.257235	56
4	136943216	136945706	4_136943216_136945706	0.00121453	0.0205949	0.130999	0.520773	0.611695	0.480696	67	152	Epha8	ENSMUSG00000028661	11110	downstream	NA	0.0205949	NA	NA	NA
X	7922476	7924536	X_7922476_7924536	0.00121966	0.0206244	0.208447	0.608725	0.749385	0.540938	40	83	Pcsk1n	ENSMUSG00000039278	2654	downstream	0.00179224	0.0206244	0.00179224	0.00406522	133
1	162038249	162040389	1_162038249_162040389	0.00121986	0.0206244	0.202095	0.546022	0.676488	0.474393	56	102	Dnm3	ENSMUSG00000040265	437645	downstream	0.0155161	0.0206244	0.0155161	0.028121	203
17	5212375	5214695	17_5212375_5214695	0.00122446	0.020692	0.148335	0.55911	0.662945	0.51461	48	112	Arid1b	ENSMUSG00000069729	217301	downstream	0.204229	0.020692	0.204229	0.269964	273
4	55077386	55080136	4_55077386_55080136	0.00122573	0.0207032	0.167113	0.542651	0.658767	0.491654	65	148	Zfp462	ENSMUSG00000060206	129410	downstream	0.000151968	0.0207032	0.000151968	0.000439019	285
3	5219865	5225205	3_5219865_5225205	0.00122721	0.0207181	0.253026	0.413414	0.597432	0.344407	51	136	Zfhx4	ENSMUSG00000025255	1311	downstream	0.592623	0.0207181	0.592623	0.664298	92
3	130287395	130289455	3_130287395_130289455	0.00122867	0.0207325	0.290113	0.541011	0.733333	0.44322	30	59	Col25a1	ENSMUSG00000058897	106504	downstream	0.169666	0.0207325	0.169666	0.229921	87
7	132600116	132603296	7_132600116_132603296	0.00123264	0.0207791	0.177661	0.455784	0.582547	0.404886	53	132	Fgfr2	ENSMUSG00000030849	2333925	upstream	1.4113e-13	0.0207791	1.4113e-13	1.63472e-12	212
5	140507632	140509722	5_140507632_140509722	0.00123896	0.0208448	0.19754	0.600115	0.737323	0.539783	62	141	Chst12	ENSMUSG00000036599	2082	downstream	3.09007e-05	0.0208448	3.09007e-05	0.000103116	48
12	30003308	30005838	12_30003308_30005838	0.00124403	0.0209119	0.175355	0.584859	0.705474	0.530119	59	130	Pxdn	ENSMUSG00000020674	65272	downstream	0.684203	0.0209119	0.684203	0.744539	228
12	117083928	117086928	12_117083928_117086928	0.0012587	0.0211149	0.211958	0.515207	0.659091	0.447133	44	93	Ptprn2	ENSMUSG00000056553	598095	downstream	0.464641	0.0211149	0.464641	0.542053	81
5	53158502	53161872	5_53158502_53161872	0.00126251	0.0211583	0.178238	0.562524	0.680044	0.501806	62	120	Sel1l3	ENSMUSG00000029189	51580	downstream	0.0102416	0.0211583	0.0102416	0.0193896	153
7	62460196	62462946	7_62460196_62462946	0.00126489	0.0211879	0.205308	0.473267	0.621088	0.415781	49	126	Peg12	ENSMUSG00000070526	1564	downstream	0.0574852	0.0211879	0.0574852	0.0896453	158
10	42886264	42889354	10_42886264_42889354	0.00130033	0.0216825	0.159441	0.604272	0.713836	0.554395	61	134	Scml4	ENSMUSG00000044770	25894	downstream	7.56502e-05	0.0216825	7.56502e-05	0.000232609	101
1	132371429	132376449	1_132371429_132376449	0.00130072	0.0216825	0.120284	0.548267	0.62992	0.509635	88	186	Tmcc2	ENSMUSG00000042066	3542	upstream	0.659704	0.0216825	0.659704	0.723985	126
2	173705267	173706700	2_173705267_173706700	0.00130274	0.0217056	0.194407	0.443874	0.581682	0.387275	46	112	Rab22a	ENSMUSG00000027519	45507	downstream	0.196137	0.0217056	0.196137	0.260589	160
12	76534428	76537978	12_76534428_76537978	0.00131705	0.0218805	0.103694	0.749544	0.818315	0.714621	65	128	Plekhg3	ENSMUSG00000052609	1048	downstream	0.0197254	0.0218805	0.0197254	0.0347683	67
X	38245136	38249476	X_38245136_38249476	0.00132733	0.0219875	0.188755	0.530519	0.663995	0.475241	41	99	Tmem255a	ENSMUSG00000036502	2963	downstream	0.300581	0.0219875	0.300581	0.376477	67
15	54921225	54924785	15_54921225_54924785	0.00134165	0.0221927	0.152537	0.603159	0.707376	0.55484	51	110	Enpp2	ENSMUSG00000022425	1223	upstream	0.508406	0.0221927	0.508406	0.584476	134
2	70519017	70521417	2_70519017_70521417	0.00134468	0.0222322	0.178807	0.537988	0.663636	0.484829	33	78	Erich2	ENSMUSG00000075302	10198	downstream	NA	0.0222322	NA	NA	NA
9	110762882	110765862	9_110762882_110765862	0.00135392	0.0223527	0.179233	0.587482	0.706658	0.527425	64	127	Myl3	ENSMUSG00000059741	0	at TSS	NA	0.0223527	NA	NA	NA
12	108555888	108558128	12_108555888_108558128	0.00135613	0.0223676	0.21664	0.5264	0.682381	0.465741	35	90	Evl	ENSMUSG00000021262	1164	downstream	7.46674e-13	0.0223676	7.46674e-13	8.00157e-12	179
6	52001071	52004711	6_52001071_52004711	0.00136547	0.0225001	0.256485	0.648148	0.826263	0.569778	33	75	Skap2	ENSMUSG00000059182	7838	downstream	6.79333e-16	0.0225001	6.79333e-16	9.69593e-15	100
4	154580216	154589536	4_154580216_154589536	0.00137192	0.0225526	0.112669	0.334757	0.413663	0.300994	89	208	Prdm16	ENSMUSG00000039410	47330	downstream	1.78672e-06	0.0225526	1.78672e-06	7.67141e-06	230
1	133797329	133799449	1_133797329_133799449	0.00137687	0.0225907	0.259596	0.520915	0.688889	0.429293	36	66	Atp2b4	ENSMUSG00000026463	1592	downstream	0.00267589	0.0225907	0.00267589	0.00583492	262
5	44796422	44798822	5_44796422_44798822	0.00139166	0.0228078	0.239226	0.424694	0.596032	0.356806	42	106	Ldb2	ENSMUSG00000039706	817	downstream	NA	0.0228078	NA	NA	NA
12	82285048	82287698	12_82285048_82287698	0.00140541	0.0229775	0.174213	0.641761	0.767094	0.592881	39	100	Sipa1l1	ENSMUSG00000042700	23651	upstream	8.48478e-26	0.0229775	8.48478e-26	3.11451e-24	270
14	19917780	19919910	14_19917780_19919910	0.00140745	0.0229937	0.189667	0.54465	0.677201	0.487534	53	123	Gng2	ENSMUSG00000043004	57262	downstream	1.39658e-13	0.0229937	1.39658e-13	1.61911e-12	203
17	63074845	63077585	17_63074845_63077585	0.00141465	0.0230731	0.173451	0.529642	0.655345	0.481894	49	129	Fbxl17	ENSMUSG00000023965	422432	downstream	2.16997e-09	0.0230731	2.16997e-09	1.51537e-08	76
9	13482642	13486782	9_13482642_13486782	0.00144358	0.0233989	0.209061	0.47135	0.618519	0.409457	45	107	Maml2	ENSMUSG00000031925	184685	downstream	3.07545e-09	0.0233989	3.07545e-09	2.09933e-08	204
13	103051911	103054281	13_103051911_103054281	0.00145196	0.0235087	0.165993	0.619948	0.73758	0.571587	37	90	Mast4	ENSMUSG00000034751	280179	downstream	1.25451e-20	0.0235087	1.25451e-20	2.82829e-19	115
4	11961646	11965426	4_11961646_11965426	0.00148608	0.0239709	0.1897	0.406255	0.542683	0.352983	41	105	Pdp1	ENSMUSG00000049225	994	downstream	0.000900915	0.0239709	0.000900915	0.00218293	123
5	25062482	25064592	5_25062482_25064592	0.00151704	0.0243771	0.158473	0.503772	0.610974	0.452501	55	115	Prkag2	ENSMUSG00000028944	36050	downstream	0.767272	0.0243771	0.767272	0.816789	72
3	40673195	40677035	3_40673195_40677035	0.00151806	0.0243771	0.122779	0.539177	0.629268	0.50649	41	113	Intu	ENSMUSG00000060798	132428	downstream	2.04722e-05	0.0243771	2.04722e-05	7.09126e-05	217
7	137249876	137252096	7_137249876_137252096	0.00153734	0.0246477	0.205359	0.550256	0.694444	0.489085	42	99	Ebf3	ENSMUSG00000010476	62349	downstream	NA	0.0246477	NA	NA	NA
17	51774355	51776365	17_51774355_51776365	0.00153884	0.0246601	0.208361	0.475559	0.625108	0.416747	35	89	Satb1	ENSMUSG00000023927	50201	downstream	0.000528144	0.0246601	0.000528144	0.0013455	218
16	44552274	44557784	16_44552274_44557784	0.00154377	0.0246932	0.137789	0.294278	0.390669	0.25288	67	156	Boc	ENSMUSG00000022687	1113	downstream	5.09296e-06	0.0246932	5.09296e-06	2.01049e-05	85
4	46091266	46094226	4_46091266_46094226	0.00154614	0.0247057	0.150582	0.64205	0.745899	0.595317	54	120	Tmod1	ENSMUSG00000028328	52331	downstream	0.773085	0.0247057	0.773085	0.821903	265
15	58979955	58982695	15_58979955_58982695	0.00155378	0.0247956	0.150547	0.757952	0.859467	0.708921	71	147	Mtss1	ENSMUSG00000022353	99294	downstream	1.67175e-05	0.0247956	1.67175e-05	5.90207e-05	224
2	13239367	13241417	2_13239367_13241417	0.00155836	0.0248406	0.172893	0.486108	0.605088	0.432196	58	128	Rsu1	ENSMUSG00000026727	29998	downstream	1.46388e-05	0.0248406	1.46388e-05	5.24206e-05	170
1	120342849	120345769	1_120342849_120345769	0.00156121	0.0248681	0.104567	0.330468	0.399184	0.294617	60	115	C1ql2	ENSMUSG00000036907	2267	downstream	NA	0.0248681	NA	NA	NA
10	8446714	8449624	10_8446714_8449624	0.00157456	0.0250459	0.119819	0.583303	0.665985	0.546166	53	118	Ust	ENSMUSG00000047712	69201	downstream	NA	0.0250459	NA	NA	NA
9	66863592	66865942	9_66863592_66865942	0.00158518	0.0251832	0.191342	0.544643	0.67619	0.484848	35	77	Rab8b	ENSMUSG00000036943	53745	downstream	0.013248	0.0251832	0.013248	0.0244041	138
6	77245091	77247171	6_77245091_77247171	0.00158539	0.0251832	0.288353	0.497175	0.7	0.411647	35	83	Lrrtm1	ENSMUSG00000060780	2394	downstream	NA	0.0251832	NA	NA	NA
12	90999468	91002578	12_90999468_91002578	0.00158899	0.0252096	0.201847	0.561785	0.693711	0.491864	53	100	Cep128	ENSMUSG00000061533	381831	downstream	0.0446798	0.0252096	0.0446798	0.071906	157
2	116000237	116005537	2_116000237_116005537	0.00158925	0.0252096	0.150183	0.4753	0.582574	0.432391	58	145	Meis2	ENSMUSG00000027210	59510	downstream	1.40305e-12	0.0252096	1.40305e-12	1.46265e-11	384
2	93275557	93277727	2_93275557_93277727	0.00159109	0.0252156	0.20573	0.471588	0.615185	0.409455	45	104	Tspan18	ENSMUSG00000027217	47771	upstream	0.0146706	0.0252156	0.0146706	0.0267487	179
1	77426589	77428849	1_77426589_77428849	0.00159941	0.0253311	0.198701	0.512258	0.653798	0.455098	42	104	Epha4	ENSMUSG00000026235	86239	downstream	9.99486e-05	0.0253311	9.99486e-05	0.000299823	228
1	136227719	136233249	1_136227719_136233249	0.00160061	0.0253313	0.107456	0.39187	0.464197	0.356741	85	175	Inava	ENSMUSG00000041605	1015	downstream	NA	0.0253313	NA	NA	NA
8	25038905	25042205	8_25038905_25042205	0.00160133	0.0253313	0.242979	0.522772	0.689021	0.446042	54	117	Htra4	ENSMUSG00000037406	0	at TSS	NA	0.0253313	NA	NA	NA
4	62675026	62677196	4_62675026_62677196	0.00160867	0.0254356	0.180922	0.627174	0.747376	0.566454	49	97	Rgs3	ENSMUSG00000059810	55506	downstream	0.00251761	0.0254356	0.00251761	0.00551841	251
10	60812674	60816984	10_60812674_60816984	0.00161603	0.0255285	0.17577	0.518127	0.642764	0.466994	64	156	Unc5b	ENSMUSG00000020099	14597	downstream	0.741857	0.0255285	0.741857	0.79506	45
8	48793065	48795895	8_48793065_48795895	0.00162226	0.0256034	0.117544	0.488818	0.570798	0.453253	59	136	Tenm3	ENSMUSG00000031561	118375	upstream	1.64816e-18	0.0256034	1.64816e-18	3.0464e-17	183
9	102261032	102266172	9_102261032_102266172	0.00162729	0.0256593	0.136938	0.545968	0.642236	0.505298	79	187	Ephb1	ENSMUSG00000032537	88521	downstream	4.96728e-05	0.0256593	4.96728e-05	0.000159078	150
4	134599206	134602066	4_134599206_134602066	0.00164326	0.0258756	0.15763	0.667968	0.780562	0.622931	54	135	Man1c1	ENSMUSG00000037306	102224	downstream	0.0927671	0.0258756	0.0927671	0.136516	57
17	26740215	26744825	17_26740215_26744825	0.001646	0.0259069	0.204626	0.620525	0.762626	0.558	33	75	Crebrf	ENSMUSG00000048249	24565	downstream	0.11231	0.0259069	0.11231	0.161038	162
12	107995798	107998138	12_107995798_107998138	0.00165167	0.0259723	0.151387	0.658211	0.764959	0.613571	46	110	Bcl11b	ENSMUSG00000048251	5464	downstream	1.9505e-10	0.0259723	1.9505e-10	1.57869e-09	138
5	111042662	111045812	5_111042662_111045812	0.00166072	0.026055	0.215706	0.590077	0.745865	0.530159	45	117	Ttc28	ENSMUSG00000033209	162859	downstream	3.58172e-11	0.026055	3.58172e-11	3.17506e-10	291
2	36098077	36101827	2_36098077_36101827	0.00166616	0.0261046	0.194617	0.372288	0.502033	0.307416	61	122	Lhx6	ENSMUSG00000026890	3444	downstream	NA	0.0261046	NA	NA	NA
18	61395383	61398103	18_61395383_61398103	0.00169015	0.0264083	0.132611	0.511041	0.596812	0.464201	77	141	Ppargc1b	ENSMUSG00000033871	2328	downstream	NA	0.0264083	NA	NA	NA
7	139578256	139581206	7_139578256_139581206	0.00169823	0.0265106	0.0793182	0.648528	0.703551	0.624232	68	154	Nkx6-2	ENSMUSG00000041309	1584	downstream	0.0307593	0.0265106	0.0307593	0.0515795	61
4	8795166	8799126	4_8795166_8799126	0.00169933	0.0265157	0.137955	0.493175	0.58657	0.448615	73	153	Chd7	ENSMUSG00000041235	104245	downstream	1.69485e-16	0.0265157	1.69485e-16	2.58311e-15	372
4	57139736	57141916	4_57139736_57141916	0.00170419	0.0265674	0.203047	0.510844	0.650921	0.447874	49	109	Epb41l4b	ENSMUSG00000028434	1521	downstream	0.52783	0.0265674	0.52783	0.602659	49
18	34541023	34544483	18_34541023_34544483	0.00171253	0.02666	0.11506	0.524862	0.605639	0.490579	73	172	Wnt8a	ENSMUSG00000012282	0	at TSS	NA	0.02666	NA	NA	NA
2	60055017	60057247	2_60055017_60057247	0.00172347	0.026783	0.205523	0.667746	0.80969	0.604167	43	96	Baz2b	ENSMUSG00000026987	48830	upstream	9.48727e-05	0.026783	9.48727e-05	0.000286045	380
2	45079337	45083267	2_45079337_45083267	0.00174547	0.0270395	0.189118	0.58791	0.726596	0.537479	44	121	Zeb2	ENSMUSG00000026872	30012	downstream	3.56771e-06	0.0270395	3.56771e-06	1.45012e-05	321
6	54535201	54537391	6_54535201_54537391	0.00176918	0.027298	0.156635	0.503772	0.61006	0.453425	54	114	Scrn1	ENSMUSG00000019124	29098	downstream	8.13822e-07	0.027298	8.13822e-07	3.72625e-06	182
19	55421990	55424110	19_55421990_55424110	0.0017693	0.027298	0.175741	0.17778	0.306246	0.130505	46	125	Vti1a	ENSMUSG00000024983	105639	downstream	0.00567978	0.027298	0.00567978	0.0114803	141
5	132520682	132523122	5_132520682_132523122	0.00179803	0.0276422	0.208245	0.612639	0.758265	0.55002	43	100	Auts2	ENSMUSG00000029673	904077	upstream	0.105284	0.0276422	0.105284	0.152745	323
10	62224534	62226844	10_62224534_62226844	0.00182319	0.0279114	0.113266	0.726749	0.799758	0.686492	59	107	Tspan15	ENSMUSG00000037031	4407	downstream	8.13723e-19	0.0279114	8.13723e-19	1.55707e-17	207
1	64924379	64926459	1_64924379_64926459	0.00182447	0.0279114	0.176109	0.659867	0.777273	0.601163	44	88	Plekhm3	ENSMUSG00000051344	30365	downstream	0.000965769	0.0279114	0.000965769	0.0023228	221
13	63109631	63114541	13_63109631_63114541	0.00184469	0.0281706	0.19701	0.525241	0.664236	0.467226	48	115	Aopep	ENSMUSG00000021458	94697	downstream	0.0198518	0.0281706	0.0198518	0.0349817	153
8	77708305	77710365	8_77708305_77710365	0.00187237	0.0285552	0.194884	0.691868	0.819661	0.624777	42	80	Ednra	ENSMUSG00000031616	14071	downstream	NA	0.0285552	NA	NA	NA
X	102063646	102066216	X_102063646_102066216	0.00187926	0.028635	0.239442	0.402427	0.555856	0.316414	37	66	Nhsl2	ENSMUSG00000079481	214261	downstream	2.08745e-05	0.028635	2.08745e-05	7.20761e-05	54
15	91014885	91017275	15_91014885_91017275	0.00189231	0.0287701	0.0507973	0.364109	0.400159	0.349361	45	110	Kif21a	ENSMUSG00000022629	32673	downstream	3.49473e-12	0.0287701	3.49473e-12	3.48164e-11	386
11	36241522	36243922	11_36241522_36243922	0.00189347	0.0287751	0.170059	0.472921	0.584601	0.414543	46	88	Tenm2	ENSMUSG00000049336	991960	downstream	0.00826791	0.0287751	0.00826791	0.0160589	51
18	64889293	64891473	18_64889293_64891473	0.00190206	0.0288701	0.178075	0.290239	0.416713	0.238638	51	125	Nedd4l	ENSMUSG00000024589	1588	downstream	0.00804755	0.0288701	0.00804755	0.0156729	255
6	49824041	49826091	6_49824041_49826091	0.00190308	0.0288701	0.288752	0.530093	0.727941	0.439189	34	74	Npy	ENSMUSG00000029819	1331	downstream	NA	0.0288701	NA	NA	NA
15	86027585	86029625	15_86027585_86029625	0.00191494	0.0290116	0.211844	0.503108	0.65947	0.447625	44	124	Celsr1	ENSMUSG00000016028	4578	downstream	0.000142264	0.0290116	0.000142264	0.000413251	198
13	40717351	40719471	13_40717351_40719471	0.00191869	0.0290476	0.254657	0.460167	0.633333	0.378676	32	68	Tfap2a	ENSMUSG00000021359	14352	downstream	0.808872	0.0290476	0.808872	0.851613	276
2	30063357	30065887	2_30063357_30065887	0.00191985	0.0290476	0.16401	0.303801	0.413526	0.249515	47	95	Set	ENSMUSG00000054766	1504	downstream	3.47972e-30	0.0290476	3.47972e-30	1.99754e-28	394
9	98425512	98427702	9_98425512_98427702	0.00193651	0.0292354	0.191264	0.363879	0.491766	0.300502	56	113	Rbp1	ENSMUSG00000046402	2551	downstream	9.19824e-09	0.0292354	9.19824e-09	5.8756e-08	141
3	101387355	101390005	3_101387355_101390005	0.00197078	0.0296876	0.21208	0.618015	0.767493	0.555413	49	117	Igsf3	ENSMUSG00000042035	10272	downstream	0.00287331	0.0296876	0.00287331	0.00621342	182
4	102181396	102183716	4_102181396_102183716	0.00199256	0.0299877	0.18653	0.729744	0.857923	0.671393	61	134	Pde4b	ENSMUSG00000028525	71287	upstream	1.80532e-18	0.0299877	1.80532e-18	3.32747e-17	182
2	115883517	115885787	2_115883517_115885787	0.00199331	0.0299877	0.115463	0.524926	0.605338	0.489874	51	117	Meis2	ENSMUSG00000027210	179260	downstream	1.40305e-12	0.0299877	1.40305e-12	1.46265e-11	384
7	96269516	96272126	7_96269516_96272126	0.00200827	0.0301599	0.189085	0.558848	0.69161	0.502525	42	99	Tenm4	ENSMUSG00000048078	57845	downstream	0.00318942	0.0301599	0.00318942	0.00683575	129
14	62453370	62457580	14_62453370_62457580	0.00200971	0.0301601	0.117359	0.482974	0.565443	0.448083	77	182	Gucy1b2	ENSMUSG00000021933	0	at TSS	NA	0.0301601	NA	NA	NA
16	23890894	23893274	16_23890894_23893274	0.0020248	0.0303289	0.204493	0.508888	0.645635	0.441142	54	109	Sst	ENSMUSG00000004366	0	at TSS	NA	0.0303289	NA	NA	NA
1	132916049	132918639	1_132916049_132918639	0.00202831	0.030355	0.216201	0.477073	0.623994	0.407793	58	123	Lrrn2	ENSMUSG00000026443	35776	downstream	NA	0.030355	NA	NA	NA
3	126684605	126687085	3_126684605_126687085	0.00203065	0.0303768	0.133236	0.52753	0.617742	0.484505	31	65	Camk2d	ENSMUSG00000053819	87598	downstream	2.33842e-12	0.0303768	2.33842e-12	2.37876e-11	127
1	55660099	55662599	1_55660099_55662599	0.00204353	0.0304968	0.152012	0.604104	0.715278	0.563265	36	98	Plcl1	ENSMUSG00000038349	254178	downstream	0.854136	0.0304968	0.854136	0.8885	134
17	11726965	11729205	17_11726965_11729205	0.00205319	0.0305987	0.218076	0.368321	0.52386	0.305785	39	97	Prkn	ENSMUSG00000023826	886581	downstream	0.0094055	0.0305987	0.0094055	0.0179501	419
11	8600302	8603242	11_8600302_8603242	0.00205742	0.030644	0.146018	0.693083	0.789007	0.642989	47	90	Tns3	ENSMUSG00000020422	61439	downstream	7.07558e-05	0.030644	7.07558e-05	0.000219416	215
5	112430152	112432252	5_112430152_112432252	0.00211607	0.0313547	0.166969	0.444779	0.56045	0.393481	51	115	Sez6l	ENSMUSG00000058153	144933	downstream	7.26847e-06	0.0313547	7.26847e-06	2.77432e-05	47
14	25472340	25476140	14_25472340_25476140	0.00213672	0.0315791	0.16268	0.444041	0.552771	0.39009	65	131	Zmiz1	ENSMUSG00000007817	13116	downstream	0.000485759	0.0315791	0.000485759	0.00124311	288
2	168095547	168097697	2_168095547_168097697	0.00214406	0.0316314	0.188786	0.437755	0.571318	0.382532	43	104	Pard6b	ENSMUSG00000044641	14543	downstream	NA	0.0316314	NA	NA	NA
5	52427722	52430382	5_52427722_52430382	0.00214647	0.0316415	0.154243	0.498755	0.603297	0.449054	58	122	Ccdc149	ENSMUSG00000045790	41139	downstream	NA	0.0316415	NA	NA	NA
2	116045907	116056017	2_116045907_116056017	0.00215633	0.0317571	0.142025	0.432386	0.530437	0.388412	74	165	Meis2	ENSMUSG00000027210	9030	downstream	1.40305e-12	0.0317571	1.40305e-12	1.46265e-11	384
6	83760321	83762821	6_83760321_83762821	0.00215848	0.0317641	0.188991	0.350514	0.482029	0.293038	59	135	Ankrd53	ENSMUSG00000014747	0	at TSS	NA	0.0317641	NA	NA	NA
9	9769692	9771742	9_9769692_9771742	0.00216471	0.0318423	0.297764	0.707763	0.875	0.577236	32	41	Cntn5	ENSMUSG00000039488	647348	downstream	NA	0.0318423	NA	NA	NA
13	97065771	97068711	13_97065771_97068711	0.00220551	0.0323181	0.21421	0.470928	0.62776	0.41355	45	123	Fam169a	ENSMUSG00000041817	2932	upstream	0.396501	0.0323181	0.396501	0.475284	92
5	136414972	136417522	5_136414972_136417522	0.00221063	0.0323655	0.225358	0.583333	0.737745	0.512387	34	74	Cux1	ENSMUSG00000029705	149923	downstream	0.00660446	0.0323655	0.00660446	0.0131395	346
19	57960400	57962650	19_57960400_57962650	0.0022203	0.0324657	0.138903	0.354018	0.443896	0.304994	42	77	Atrnl1	ENSMUSG00000054843	349366	downstream	0.915897	0.0324657	0.915897	0.93748	78
7	100179686	100181766	7_100179686_100181766	0.00223027	0.0325753	0.191126	0.603016	0.738542	0.547416	48	117	Kcne3	ENSMUSG00000035165	989	downstream	NA	0.0325753	NA	NA	NA
9	70295972	70298432	9_70295972_70298432	0.00224889	0.0327861	0.163857	0.459442	0.573918	0.410061	44	102	Myo1e	ENSMUSG00000032220	88604	downstream	1.22404e-11	0.0327861	1.22404e-11	1.13607e-10	94
12	54195228	54197268	12_54195228_54197268	0.00225268	0.0328015	0.215231	0.487484	0.640537	0.425306	39	96	Egln3	ENSMUSG00000035105	6592	downstream	NA	0.0328015	NA	NA	NA
16	31312894	31315794	16_31312894_31315794	0.00225805	0.0328153	0.175069	0.784157	0.908009	0.732939	55	133	Apod	ENSMUSG00000022548	0	at TSS	0.108766	0.0328153	0.108766	0.156959	77
15	57760705	57763185	15_57760705_57763185	0.00225865	0.0328153	0.171695	0.418259	0.534436	0.362741	54	113	Zhx2	ENSMUSG00000071757	66040	downstream	0.0120306	0.0328153	0.0120306	0.0223944	124
8	108861945	108864655	8_108861945_108864655	0.00226161	0.0328325	0.147379	0.461276	0.568461	0.421082	45	120	Zfhx3	ENSMUSG00000038872	147301	downstream	0.279582	0.0328325	0.279582	0.353335	125
6	38350551	38353381	6_38350551_38353381	0.00229462	0.0332212	0.109236	0.358765	0.435658	0.326422	53	126	Zc3hav1	ENSMUSG00000029826	892	downstream	0.00226825	0.0332212	0.00226825	0.00502509	178
14	27044880	27047070	14_27044880_27047070	0.00229799	0.0332345	0.168862	0.626694	0.744681	0.575819	47	109	Il17rd	ENSMUSG00000040717	5939	downstream	0.00460075	0.0332345	0.00460075	0.00949214	202
11	118889952	118891992	11_118889952_118891992	0.00230273	0.033261	0.155662	0.656157	0.76757	0.611908	56	141	Rbfox3	ENSMUSG00000025576	17580	downstream	7.83723e-06	0.033261	7.83723e-06	2.97053e-05	83
3	152982145	152984305	3_152982145_152984305	0.00231239	0.0333726	0.204051	0.60161	0.742125	0.538073	52	115	St6galnac5	ENSMUSG00000039037	0	at TSS	1.15924e-21	0.0333726	1.15924e-21	2.89943e-20	151
2	28883757	28886277	2_28883757_28886277	0.00231742	0.0334311	0.235457	0.578066	0.746454	0.510997	47	118	Ddx31	ENSMUSG00000026806	43298	downstream	0.0832981	0.0334311	0.0832981	0.124152	68
5	131572602	131575912	5_131572602_131575912	0.00231981	0.0334515	0.135706	0.377927	0.47611	0.340405	60	157	Auts2	ENSMUSG00000029673	40693	downstream	0.105284	0.0334515	0.105284	0.152745	323
5	76743952	76746442	5_76743952_76746442	0.0023394	0.0336775	0.134339	0.392944	0.487529	0.35319	58	138	C530008M17Rik	ENSMUSG00000036377	94157	upstream	2.25786e-05	0.0336775	2.25786e-05	7.75084e-05	175
6	137279301	137281901	6_137279301_137281901	0.00234757	0.0337669	0.209276	0.65659	0.785256	0.57598	52	83	Ptpro	ENSMUSG00000030223	26836	downstream	NA	0.0337669	NA	NA	NA
11	103806132	103809122	11_103806132_103809122	0.00235059	0.0337962	0.114823	0.420277	0.503341	0.388518	65	170	Wnt3	ENSMUSG00000000125	31982	downstream	NA	0.0337962	NA	NA	NA
14	23892750	23894770	14_23892750_23894770	0.00235342	0.0338229	0.280159	0.49	0.686111	0.405952	30	70	Kcnma1	ENSMUSG00000063142	109435	downstream	5.64252e-11	0.0338229	5.64252e-11	4.89858e-10	100
7	126010146	126013596	7_126010146_126013596	0.00237662	0.0340709	0.147813	0.429868	0.531808	0.383994	63	140	Gsg1l	ENSMUSG00000046182	68815	downstream	3.94635e-05	0.0340709	3.94635e-05	0.000128985	94
15	101367845	101371065	15_101367845_101371065	0.00241917	0.034537	0.134915	0.485181	0.57366	0.438745	74	141	Krt80	ENSMUSG00000037185	0	at TSS	9.57251e-07	0.034537	9.57251e-07	4.31994e-06	54
9	45633182	45635472	9_45633182_45635472	0.00243064	0.0346288	0.216162	0.716049	0.866162	0.65	33	75	Dscaml1	ENSMUSG00000032087	202889	downstream	2.73132e-21	0.0346288	2.73132e-21	6.65267e-20	184
12	54200648	54203028	12_54200648_54203028	0.00243569	0.0346606	0.16492	0.282157	0.398469	0.23355	56	134	Egln3	ENSMUSG00000035105	832	downstream	NA	0.0346606	NA	NA	NA
1	77436939	77442569	1_77436939_77442569	0.00244906	0.0347905	0.118951	0.532138	0.61336	0.494409	72	155	Epha4	ENSMUSG00000026235	72519	downstream	9.99486e-05	0.0347905	9.99486e-05	0.000299823	228
5	112518442	112520882	5_112518442_112520882	0.00245693	0.0348851	0.189869	0.615147	0.743225	0.553356	55	114	Sez6l	ENSMUSG00000058153	56303	downstream	7.26847e-06	0.0348851	7.26847e-06	2.77432e-05	47
15	37455475	37458825	15_37455475_37458825	0.00245948	0.0348952	0.121144	0.461083	0.540784	0.419639	65	125	Ncald	ENSMUSG00000051359	333608	downstream	1.35125e-05	0.0348952	1.35125e-05	4.87353e-05	185
18	52814613	52817453	18_52814613_52817453	0.00246118	0.034905	0.138461	0.583725	0.681519	0.543059	42	101	Sncaip	ENSMUSG00000024534	46523	downstream	6.21774e-05	0.034905	6.21774e-05	0.000194955	146
4	84306136	84309206	4_84306136_84309206	0.00248128	0.035132	0.180363	0.586635	0.707292	0.526929	48	97	Bnc2	ENSMUSG00000028487	365880	downstream	7.1827e-08	0.035132	7.1827e-08	3.95094e-07	167
18	12764323	12766423	18_12764323_12766423	0.002487	0.0351986	0.125943	0.498934	0.586294	0.46035	53	120	Osbpl1a	ENSMUSG00000044252	175418	downstream	3.15416e-16	0.0351986	3.15416e-16	4.69735e-15	190
8	90299165	90302275	8_90299165_90302275	0.00249986	0.0353225	0.139583	0.438704	0.531009	0.391426	42	82	Tox3	ENSMUSG00000043668	46068	downstream	4.2373e-23	0.0353225	4.2373e-23	1.20035e-21	248
9	73087202	73089292	9_73087202_73089292	0.00250437	0.0353716	0.187117	0.581699	0.707667	0.52055	50	103	Rab27a	ENSMUSG00000032202	42345	downstream	0.000159487	0.0353716	0.000159487	0.000459083	96
8	17035605	17038555	8_17035605_17038555	0.00252513	0.0355481	0.209299	0.404612	0.544144	0.334846	37	74	Csmd1	ENSMUSG00000060924	496726	downstream	NA	0.0355481	NA	NA	NA
10	42910914	42914154	10_42910914_42914154	0.00253837	0.0356906	0.156396	0.570559	0.677057	0.520662	67	143	Scml4	ENSMUSG00000044770	50544	downstream	7.56502e-05	0.0356906	7.56502e-05	0.000232609	101
1	74792199	74794639	1_74792199_74794639	0.00260003	0.0363883	0.111219	0.195766	0.274406	0.163187	58	140	Wnt10a	ENSMUSG00000026167	683	downstream	NA	0.0363883	NA	NA	NA
7	68742816	68744836	7_68742816_68744836	0.00261474	0.0365553	0.271043	0.596996	0.786979	0.515937	32	75	Arrdc4	ENSMUSG00000042659	4405	downstream	0.401359	0.0365553	0.401359	0.480047	49
5	140011442	140014392	5_140011442_140014392	0.00265239	0.0369167	0.180541	0.706223	0.831132	0.650591	53	119	Mad1l1	ENSMUSG00000029554	307160	downstream	0.826712	0.0369167	0.826712	0.865501	73
16	12216274	12218644	16_12216274_12218644	0.00266118	0.0369942	0.155413	0.53993	0.646377	0.490964	46	100	Shisa9	ENSMUSG00000022494	231693	downstream	6.52446e-28	0.0369942	6.52446e-28	2.90171e-26	84
8	91216255	91220075	8_91216255_91220075	0.00267154	0.0371082	0.0744272	0.852111	0.90173	0.827302	53	106	Rpgrip1l	ENSMUSG00000033282	93187	downstream	0.936418	0.0371082	0.936418	0.953318	104
3	141657835	141660445	3_141657835_141660445	0.00267863	0.037182	0.228587	0.740915	0.894928	0.666341	46	95	Unc5c	ENSMUSG00000059921	192619	downstream	1.38352e-08	0.037182	1.38352e-08	8.58099e-08	81
6	99189031	99191251	6_99189031_99191251	0.00270082	0.0374184	0.183765	0.419926	0.545393	0.361628	46	99	Foxp1	ENSMUSG00000030067	75264	downstream	0.344367	0.0374184	0.344367	0.423565	174
8	25099095	25101145	8_25099095_25101145	0.00271501	0.037583	0.156101	0.416111	0.526864	0.370763	52	127	Plekha2	ENSMUSG00000031557	1231	downstream	0.00942329	0.037583	0.00942329	0.0179761	44
1	190136089	190141619	1_190136089_190141619	0.00272243	0.0376315	0.0789228	0.62895	0.683589	0.604666	80	180	Prox1	ENSMUSG00000010175	27780	downstream	5.75508e-11	0.0376315	5.75508e-11	4.99297e-10	176
6	77219491	77222021	6_77219491_77222021	0.00272282	0.0376315	0.142598	0.6332	0.726744	0.584146	43	82	Ctnna2	ENSMUSG00000063063	757529	downstream	0.433342	0.0376315	0.433342	0.511956	196
2	158668497	158672247	2_158668497_158672247	0.00274033	0.0378043	0.0851747	0.643575	0.704568	0.619394	67	169	Ppp1r16b	ENSMUSG00000037754	1378	downstream	0.00340421	0.0378043	0.00340421	0.0072484	263
4	53786886	53789416	4_53786886_53789416	0.00275663	0.0379682	0.172	0.461717	0.583681	0.411681	48	117	Tal2	ENSMUSG00000028417	7181	downstream	NA	0.0379682	NA	NA	NA
18	78870663	78873763	18_78870663_78873763	0.00277864	0.038195	0.144484	0.521601	0.621104	0.47662	66	146	Setbp1	ENSMUSG00000024548	235628	downstream	0.000830198	0.038195	0.000830198	0.00202818	225
1	194743899	194746899	1_194743899_194746899	0.00278155	0.0382197	0.118758	0.285933	0.367647	0.248889	34	75	Plxna2	ENSMUSG00000026640	124074	downstream	1.69341e-05	0.0382197	1.69341e-05	5.97302e-05	247
2	153525677	153527837	2_153525677_153527837	0.00278667	0.0382747	0.184897	0.551732	0.683968	0.499072	45	113	Nol4l	ENSMUSG00000061411	2134	downstream	0.00420248	0.0382747	0.00420248	0.0087536	284
11	11826202	11833302	11_11826202_11833302	0.00286372	0.0390678	0.0866626	0.396485	0.456788	0.370126	73	167	Ddc	ENSMUSG00000020182	64742	downstream	0.00998205	0.0390678	0.00998205	0.0189505	97
10	59755954	59758404	10_59755954_59758404	0.00292035	0.0396831	0.0847159	0.459524	0.516174	0.431458	54	109	Micu1	ENSMUSG00000020111	53477	downstream	0.014113	0.0396831	0.014113	0.0258296	162
10	33463474	33467164	10_33463474_33467164	0.00294148	0.0398827	0.182602	0.663919	0.780303	0.597701	33	58	Trdn	ENSMUSG00000019787	379991	downstream	NA	0.0398827	NA	NA	NA
18	13796673	13798973	18_13796673_13798973	0.00295037	0.0399234	0.181198	0.536582	0.662126	0.480928	43	97	Zfp521	ENSMUSG00000024420	173814	downstream	8.52356e-13	0.0399234	8.52356e-13	9.0522e-12	79
8	48489645	48491665	8_48489645_48491665	0.00295196	0.0399234	0.257601	0.518432	0.706176	0.448574	32	86	Tenm3	ENSMUSG00000031561	183025	downstream	1.64816e-18	0.0399234	1.64816e-18	3.0464e-17	183
2	7055587	7057967	2_7055587_7057967	0.00296389	0.0400533	0.244988	0.559699	0.744444	0.499457	30	92	Celf2	ENSMUSG00000002107	333974	upstream	0.0618086	0.0400533	0.0618086	0.0956338	366
19	58255690	58258770	19_58255690_58258770	0.0029856	0.0402833	0.197105	0.578504	0.712135	0.51503	57	120	Gfra1	ENSMUSG00000025089	196628	downstream	3.48587e-09	0.0402833	3.48587e-09	2.36094e-08	163
19	10450430	10453790	19_10450430_10453790	0.00298919	0.040316	0.114397	0.634524	0.712314	0.597917	64	136	Syt7	ENSMUSG00000024743	60947	downstream	0.641036	0.040316	0.641036	0.70749	50
4	57894926	57897846	4_57894926_57897846	0.00300757	0.0405163	0.165819	0.581188	0.700612	0.534793	54	139	Pakap	ENSMUSG00000038729	40767	downstream	2.74124e-05	0.0405163	2.74124e-05	9.23504e-05	62
14	33347500	33350020	14_33347500_33350020	0.00306809	0.0411222	0.179351	0.569271	0.68697	0.507619	55	105	Arhgap22	ENSMUSG00000063506	130677	downstream	NA	0.0411222	NA	NA	NA
6	97337341	97340271	6_97337341_97340271	0.00308613	0.0413157	0.145065	0.486797	0.587589	0.442523	47	107	Frmd4b	ENSMUSG00000030064	277270	downstream	0.116654	0.0413157	0.116654	0.166442	235
3	122616135	122618245	3_122616135_122618245	0.00312837	0.0417999	0.158043	0.615729	0.723333	0.56529	45	96	Fnbp1l	ENSMUSG00000039735	1470	downstream	6.47532e-16	0.0417999	6.47532e-16	9.29294e-15	234
15	95962845	95964875	15_95962845_95964875	0.00315265	0.042059	0.129314	0.66806	0.757143	0.627829	42	93	Ano6	ENSMUSG00000064210	172002	downstream	0.855908	0.042059	0.855908	0.889846	322
2	33367307	33370297	2_33367307_33370297	0.00320315	0.0426006	0.159811	0.664708	0.778049	0.618238	41	100	Ralgps1	ENSMUSG00000038831	1181	downstream	0.329952	0.0426006	0.329952	0.408436	161
3	126610375	126613175	3_126610375_126613175	0.00321285	0.0427011	0.207168	0.435128	0.583333	0.376165	37	93	Camk2d	ENSMUSG00000053819	13368	downstream	2.33842e-12	0.0427011	2.33842e-12	2.37876e-11	127
1	3507979	3510599	1_3507979_3510599	0.00321336	0.0427011	0.219168	0.697484	0.844286	0.625117	35	71	Xkr4	ENSMUSG00000051951	160899	downstream	0.0319694	0.0427011	0.0319694	0.0533821	34
3	63793725	63795755	3_63793725_63795755	0.00325776	0.04316	0.198358	0.583333	0.72549	0.527132	34	86	Plch1	ENSMUSG00000036834	55236	downstream	0.593516	0.04316	0.593516	0.665071	72
4	88236136	88238556	4_88236136_88238556	0.00326757	0.0432567	0.240601	0.506614	0.670833	0.430233	40	86	Focad	ENSMUSG00000038368	141506	downstream	7.34794e-05	0.0432567	7.34794e-05	0.000226973	212
1	75450959	75453009	1_75450959_75453009	0.0032753	0.0433256	0.137692	0.694243	0.787202	0.649511	64	133	Asic4	ENSMUSG00000033007	260	downstream	NA	0.0433256	NA	NA	NA
6	53640541	53646071	6_53640541_53646071	0.0032784	0.04335	0.11058	0.483043	0.561151	0.450571	74	178	Creb5	ENSMUSG00000053007	329670	downstream	1.59486e-05	0.04335	1.59486e-05	5.67056e-05	103
9	121616482	121618702	9_121616482_121618702	0.00331681	0.0437906	0.217131	0.600871	0.741844	0.524713	47	87	Lyzl4	ENSMUSG00000032530	22864	downstream	NA	0.0437906	NA	NA	NA
10	119819334	119821674	10_119819334_119821674	0.00332218	0.0438446	0.258318	0.524378	0.703659	0.445341	41	93	Grip1	ENSMUSG00000034813	0	at TSS	0.195711	0.0438446	0.195711	0.26013	106
15	44750185	44755715	15_44750185_44755715	0.00337121	0.0443048	0.116223	0.426513	0.507964	0.391741	73	171	Sybu	ENSMUSG00000022340	32348	downstream	9.66476e-22	0.0443048	9.66476e-22	2.44073e-20	115
15	89305905	89310135	15_89305905_89310135	0.00337589	0.0443155	0.065772	0.823782	0.869728	0.803956	63	146	Sbf1	ENSMUSG00000036529	5176	downstream	0.413827	0.0443155	0.413827	0.492113	193
13	62875271	62877391	13_62875271_62877391	0.00337824	0.0443294	0.16169	0.425993	0.535317	0.373627	57	119	Fbp1	ENSMUSG00000069805	10891	downstream	NA	0.0443294	NA	NA	NA
17	71815405	71817815	17_71815405_71817815	0.00339219	0.0444786	0.209478	0.407952	0.540691	0.331213	37	64	Clip4	ENSMUSG00000024059	33458	downstream	0.000404743	0.0444786	0.000404743	0.00105611	208
12	117170358	117177838	12_117170358_117177838	0.00342618	0.0448217	0.106416	0.424661	0.49872	0.392304	90	206	Ptprn2	ENSMUSG00000056553	684525	downstream	0.464641	0.0448217	0.464641	0.542053	81
2	179583817	179585887	2_179583817_179585887	0.00345194	0.045073	0.149522	0.547174	0.65538	0.505859	42	110	Cdh4	ENSMUSG00000000305	141386	downstream	0.150561	0.045073	0.150561	0.207659	91
4	34975886	34978766	4_34975886_34978766	0.00345804	0.0451355	0.19064	0.520753	0.655628	0.464988	43	104	Mob3b	ENSMUSG00000073910	178718	downstream	0.000983717	0.0451355	0.000983717	0.00236117	109
2	93247157	93249577	2_93247157_93249577	0.00349569	0.0455233	0.170433	0.669022	0.787541	0.617109	53	121	Tspan18	ENSMUSG00000027217	19371	upstream	0.0146706	0.0455233	0.0146706	0.0267487	179
14	122869860	122872780	14_122869860_122872780	0.0035155	0.0456984	0.204355	0.476984	0.617391	0.413036	46	101	Ggact	ENSMUSG00000041625	40382	downstream	1.27501e-11	0.0456984	1.27501e-11	1.18086e-10	82
1	188574459	188578399	1_188574459_188578399	0.0035616	0.0461894	0.181018	0.600161	0.727294	0.546276	64	151	Ush2a	ENSMUSG00000026609	311425	downstream	NA	0.0461894	NA	NA	NA
7	115866696	115870856	7_115866696_115870856	0.00356728	0.0462456	0.214054	0.299254	0.435034	0.22098	49	85	Sox6	ENSMUSG00000051910	124230	downstream	0.00111374	0.0462456	0.00111374	0.00264213	236
9	80397492	80402322	9_80397492_80402322	0.00362982	0.046839	0.202309	0.62303	0.764646	0.562338	66	154	Impg1	ENSMUSG00000032343	63159	downstream	NA	0.046839	NA	NA	NA
9	103503842	103506012	9_103503842_103506012	0.00364054	0.0469444	0.245761	0.508727	0.677083	0.431322	40	87	Tmem108	ENSMUSG00000042757	186795	downstream	NA	0.0469444	NA	NA	NA
14	12200030	12203400	14_12200030_12203400	0.00365966	0.0471059	0.148002	0.599946	0.704459	0.556458	62	149	Ptprg	ENSMUSG00000021745	646498	downstream	4.26158e-10	0.0471059	4.26158e-10	3.29571e-09	138
[truncated: 12 more rows]
