# Supplementary material for: DNA methylation controls stemness of astrocytes in health and ischaemia
Source: Nature. 2024 Sep 4;634(8033):415–23. doi: 10.1038/s41586-024-07898-9 (PMC11464379; doi:10.1038/s41586-024-07898-9)
Supplement: Supplementary file 7 — Source Data Fig. 5 [file 41586_2024_7898_MOESM7_ESM.csv]

sample	genotype	treatment	neuroblast_count	live_cell_count	percent_neuroblasts
Dnmt3a flox rep1	Dnmt3a flox	naive	74	11381	0.6502064844916967
Dnmt3a flox rep2	Dnmt3a flox	naive	87	5477	1.5884608362242103
Dnmt3a flox rep4	Dnmt3a flox	naive	127	7807	1.6267452286409634
Dnmt3a flox rep5	Dnmt3a flox	naive	41	6327	0.6480164374901217
Dnmt3a flox rep1	Dnmt3a flox	2 dpi	100	5896	1.6960651289009496
Dnmt3a flox rep2	Dnmt3a flox	2 dpi	61	5088	1.1988993710691824
Dnmt3a flox rep3	Dnmt3a flox	2 dpi	90	6478	1.389317690645261
Dnmt3a flox rep4	Dnmt3a flox	2 dpi	142	12881	1.102398882074373
Dnmt3a flox rep5	Dnmt3a flox	2 dpi	97	11312	0.8574964639321074
control rep4	control	naive	177	29947	0.5910441780478847
control rep5	control	naive	117	18406	0.6356622840378138
control rep6	control	naive	6	392	1.530612244897959
control rep7	control	naive	6	454	1.3215859030837005
control rep8	control	naive	2	408	0.49019607843137253
control rep1	control	2 dpi	1137	31570	3.601520430788723
control rep2	control	2 dpi	417	17628	2.365554799183118
control rep3	control	2 dpi	958	24525	3.906218144750255
control rep4	control	2 dpi	506	17682	2.8616672322135503
control rep5	control	2 dpi	217	13237	1.639344262295082
