# Supplementary material for: DNA methylation controls stemness of astrocytes in health and ischaemia
Source: Nature. 2024 Sep 4;634(8033):415–23. doi: 10.1038/s41586-024-07898-9 (PMC11464379; doi:10.1038/s41586-024-07898-9)
Supplement: Supplementary file 8 — Source Data Extended Data Fig. 8 [file 41586_2024_7898_MOESM8_ESM.csv]

treatment	tissue	methylation_percent_at_Dnmt3a_DMR	cell_name
naive	vSVZ	85.71428571428571	GLAST104 pD
naive	vSVZ	76.47058823529412	GLAST105 pD
naive	vSVZ	100	GLAST107 pD
naive	vSVZ	83.33333333333334	GLAST108 pD
naive	vSVZ	71.42857142857143	GLAST109 pD
naive	vSVZ	88.88888888888889	GLAST110 pD
naive	vSVZ	100	GLAST115 pD
naive	vSVZ	84.61538461538461	GLAST122 pD
naive	vSVZ	84.61538461538461	GLAST123 pD
naive	vSVZ	100	GLAST125 pD
naive	vSVZ	71.42857142857143	GLAST126 pD
naive	vSVZ	80	GLAST128 pD
naive	vSVZ	83.33333333333334	GLAST13 pD
naive	vSVZ	57.14285714285714	GLAST130 pD
naive	vSVZ	92.3076923076923	GLAST131 pD
naive	vSVZ	100	GLAST132 pD
naive	vSVZ	84.61538461538461	GLAST133 pD
naive	vSVZ	81.81818181818183	GLAST134 pD
naive	vSVZ	86.20689655172413	GLAST137 pD
naive	vSVZ	85.71428571428571	GLAST140 pD
naive	vSVZ	87.5	GLAST147 pD
naive	vSVZ	71.42857142857143	GLAST149 pD
naive	vSVZ	50	GLAST153 pD
naive	vSVZ	82.75862068965517	GLAST157 pD
naive	vSVZ	100	GLAST163 pD
naive	vSVZ	37.5	GLAST164 pD
naive	vSVZ	62.5	GLAST172 pD
naive	vSVZ	77.77777777777779	GLAST175 pD
naive	vSVZ	84.61538461538461	GLAST179 pD
naive	vSVZ	100	GLAST180 pD
naive	vSVZ	58.333333333333336	GLAST184 pD
naive	vSVZ	50	GLAST185 pD
naive	vSVZ	86.66666666666667	GLAST186 pD
naive	vSVZ	71.42857142857143	GLAST193 pD
naive	vSVZ	62.5	GLAST196 pD
naive	vSVZ	88.88888888888889	GLAST198 pD
naive	vSVZ	76.92307692307693	GLAST201 pD
naive	vSVZ	77.77777777777779	GLAST206 pD
naive	vSVZ	90.9090909090909	GLAST208 pD
naive	vSVZ	71.42857142857143	GLAST211 pD
naive	vSVZ	85.71428571428571	GLAST213 pD
naive	vSVZ	66.66666666666666	GLAST225 pD
naive	vSVZ	80	GLAST243 pD
naive	vSVZ	57.14285714285714	GLAST245 pD
naive	vSVZ	83.33333333333334	GLAST248 pD
naive	vSVZ	72.72727272727273	GLAST249 pD
naive	vSVZ	83.33333333333334	GLAST253 pD
naive	vSVZ	88.57142857142857	GLAST254 pD
naive	vSVZ	100	GLAST257 pD
naive	vSVZ	85.71428571428571	GLAST269 pD
naive	vSVZ	80	GLAST271 pD
naive	vSVZ	100	GLAST272 pD
naive	vSVZ	75	GLAST275 pD
naive	vSVZ	87.5	GLAST280 pD
naive	vSVZ	57.14285714285714	GLAST282 pD
naive	vSVZ	88.88888888888889	GLAST294 pD
naive	vSVZ	62.5	GLAST316 pD
naive	vSVZ	100	GLAST324 pD
naive	vSVZ	63.63636363636363	GLAST333 pD
naive	vSVZ	87.5	GLAST337 pD
naive	vSVZ	66.66666666666666	GLAST339 pD
naive	vSVZ	83.33333333333334	GLAST341 pD
naive	vSVZ	100	GLAST342 pD
naive	vSVZ	85.71428571428571	GLAST344 pD
naive	vSVZ	75	GLAST347 pD
naive	vSVZ	88.88888888888889	GLAST348 pD
naive	vSVZ	83.33333333333334	GLAST351 pD
naive	vSVZ	83.33333333333334	GLAST358 pD
naive	vSVZ	76.92307692307693	GLAST364 pD
naive	vSVZ	92.85714285714286	GLAST367 pD
naive	vSVZ	87.5	GLAST368 pD
naive	vSVZ	88.88888888888889	GLAST371 pD
naive	vSVZ	75	GLAST373 pD
naive	vSVZ	71.42857142857143	GLAST374 pD
naive	vSVZ	85.71428571428571	GLAST378 pD
naive	vSVZ	71.42857142857143	GLAST379 pD
naive	vSVZ	78.57142857142857	GLAST380 pD
naive	vSVZ	100	GLAST381 pD
naive	vSVZ	85.71428571428571	GLAST39 pD
naive	vSVZ	50	GLAST4 pD
naive	vSVZ	89.47368421052632	GLAST40 pD
naive	vSVZ	77.27272727272727	GLAST49 pD
naive	vSVZ	75	GLAST51 pD
naive	vSVZ	64.70588235294117	GLAST52 pD
naive	vSVZ	85	GLAST54 pD
naive	vSVZ	100	GLAST56 pD
naive	vSVZ	100	GLAST59 pD
naive	vSVZ	83.33333333333334	GLAST6 pD
naive	vSVZ	100	GLAST64 pD
naive	vSVZ	85.71428571428571	GLAST68 pD
naive	vSVZ	100	GLAST7 pD
naive	vSVZ	53.333333333333336	GLAST70 pD
naive	vSVZ	80	GLAST74 pD
naive	vSVZ	81.25	GLAST75 pD
naive	vSVZ	66.66666666666666	GLAST76 pD
naive	vSVZ	57.14285714285714	GLAST78 pD
naive	vSVZ	83.33333333333334	GLAST80 pD
naive	vSVZ	100	GLAST84 pD
naive	vSVZ	80	GLAST98 pD
naive	striatum	90	STRASTRO-B2 pE
naive	striatum	77.77777777777779	STRASTRO-B22 pE
naive	striatum	85.29411764705883	STRASTRO10 pE
naive	striatum	88.88888888888889	STRASTRO13 pE
naive	striatum	75	STRASTRO21 pE
naive	striatum	82.6923076923077	STRASTRO6 pE
naive	striatum	71.42857142857143	STRASTRO9 pE
naive	striatum	68.96551724137932	Str_Glast_GFP+_A11 pL
naive	striatum	9.523809523809524	Str_Glast_GFP+_A12 pL
naive	striatum	66.66666666666666	Str_Glast_GFP+_A3 pL
naive	striatum	25	Str_Glast_GFP+_A4 pL
naive	striatum	59.09090909090909	Str_Glast_GFP+_A5 pL
naive	striatum	0	Str_Glast_GFP+_B1 pL
naive	striatum	0	Str_Glast_GFP+_B10 pL
naive	striatum	27.27272727272727	Str_Glast_GFP+_B2 pL
naive	striatum	36.36363636363637	Str_Glast_GFP+_B3 pL
naive	striatum	78.94736842105263	Str_Glast_GFP+_B4 pL
naive	striatum	66.66666666666666	Str_Glast_GFP+_B6 pL
naive	striatum	100	Str_Glast_GFP+_B8 pL
naive	striatum	55.00000000000001	Str_Glast_GFP+_B9 pL
naive	striatum	0	Str_Glast_GFP+_C2 pL
naive	striatum	29.411764705882355	Str_Glast_GFP+_C4 pL
naive	striatum	0	Str_Glast_GFP+_C8 pL
naive	striatum	33.33333333333333	Str_Glast_GFP+_C9 pL
naive	striatum	33.33333333333333	Str_Glast_GFP+_D10 pL
naive	striatum	0	Str_Glast_GFP+_D6 pL
naive	striatum	87.5	Str_Glast_GFP+_D7 pL
naive	striatum	72	Str_Glast_GFP+_D9 pL
2 dpi	vSVZ	92.3076923076923	SVZ_Glast_403 pI
2 dpi	vSVZ	83.33333333333334	SVZ_Glast_404 pI
2 dpi	vSVZ	84.61538461538461	SVZ_Glast_405 pI
2 dpi	vSVZ	77.77777777777779	SVZ_Glast_406 pI
2 dpi	vSVZ	77.77777777777779	SVZ_Glast_423 pI
2 dpi	vSVZ	33.33333333333333	SVZ_Glast_427 pI
2 dpi	vSVZ	81.25	SVZ_Glast_428 pI
2 dpi	vSVZ	78.26086956521739	SVZ_Glast_429 pI
2 dpi	vSVZ	80.59701492537313	SVZ_Glast_438 pI
2 dpi	vSVZ	100	SVZ_Glast_439 pI
2 dpi	vSVZ	25	SVZ_Glast_452 pI
2 dpi	vSVZ	64	SVZ_Glast_453 pI
2 dpi	vSVZ	70	SVZ_Glast_454 pI
2 dpi	vSVZ	40	SVZ_Glast_457 pI
2 dpi	vSVZ	85	SVZ_Glast_460 pI
2 dpi	vSVZ	82.35294117647058	SVZ_Glast_463 pI
2 dpi	vSVZ	36.36363636363637	SVZ_Glast_469 pI
2 dpi	vSVZ	53.333333333333336	SVZ_Glast_470 pI
2 dpi	vSVZ	0	SVZ_Glast_472 pI
2 dpi	vSVZ	83.33333333333334	SVZ_Glast_475 pI
2 dpi	vSVZ	83.87096774193549	SVZ_Glast_477 pI
2 dpi	vSVZ	53.84615384615385	SVZ_Glast_478 pI
2 dpi	vSVZ	83.33333333333334	SVZ_Glast_484 pI
2 dpi	vSVZ	75	SVZ_Glast_485 pI
2 dpi	vSVZ	93.75	SVZ_Glast_486 pI
2 dpi	vSVZ	66.66666666666666	SVZ_Glast_487 pI
2 dpi	vSVZ	72.09302325581395	SVZ_Glast_488 pI
2 dpi	vSVZ	53.84615384615385	SVZ_Glast_492 pI
2 dpi	vSVZ	68.57142857142857	SVZ_Glast_493 pI
2 dpi	vSVZ	80	SVZ_Glast_494 pI
2 dpi	vSVZ	100	SVZ_Glast_495 pI
2 dpi	vSVZ	100	SVZ_Glast_497 pI
2 dpi	vSVZ	42.857142857142854	SVZ_Glast_499 pI
2 dpi	vSVZ	58.82352941176471	SVZ_Glast_500 pI
2 dpi	vSVZ	84	SVZ_Glast_501 pI
2 dpi	vSVZ	54.54545454545454	SVZ_Glast_502 pI
2 dpi	vSVZ	80.76923076923077	SVZ_Glast_508 pI
2 dpi	vSVZ	48.275862068965516	SVZ_Glast_509 pI
2 dpi	vSVZ	90	SVZ_Glast_510 pI
2 dpi	vSVZ	30	SVZ_Glast_511 pI
2 dpi	vSVZ	88.88888888888889	SVZ_Glast_513 pI
2 dpi	vSVZ	90	SVZ_Glast_514 pI
2 dpi	vSVZ	50	SVZ_Glast_515 pI
2 dpi	vSVZ	52	SVZ_Glast_516 pI
2 dpi	vSVZ	86.95652173913044	SVZ_Glast_517 pI
2 dpi	vSVZ	63.63636363636363	SVZ_Glast_519 pI
2 dpi	vSVZ	80	SVZ_Glast_522 pI
2 dpi	vSVZ	62.5	SVZ_Glast_524 pI
2 dpi	vSVZ	72.41379310344827	SVZ_Glast_525 pI
2 dpi	vSVZ	73.97260273972603	SVZ_Glast_532 pI
2 dpi	vSVZ	88	SVZ_Glast_534 pI
2 dpi	vSVZ	86.66666666666667	SVZ_Glast_536 pI
2 dpi	vSVZ	84.375	SVZ_Glast_538 pI
2 dpi	vSVZ	80	SVZ_Glast_539 pI
2 dpi	vSVZ	81.25	SVZ_Glast_540 pI
2 dpi	vSVZ	73.07692307692307	SVZ_Glast_541 pI
2 dpi	vSVZ	71.42857142857143	SVZ_Glast_542 pI
2 dpi	vSVZ	90.9090909090909	SVZ_Glast_543 pI
2 dpi	vSVZ	50	SVZ_Glast_545 pI
2 dpi	vSVZ	81.25	SVZ_Glast_547 pI
2 dpi	vSVZ	87.5	SVZ_Glast_548 pI
2 dpi	vSVZ	93.54838709677419	SVZ_Glast_549 pI
2 dpi	vSVZ	80.64516129032258	SVZ_Glast_550 pI
2 dpi	vSVZ	37.5	SVZ_Glast_555 pI
2 dpi	vSVZ	78.43137254901961	SVZ_Glast_556 pI
2 dpi	vSVZ	82.14285714285714	SVZ_Glast_557 pI
2 dpi	vSVZ	80.48780487804879	SVZ_Glast_560 pI
2 dpi	vSVZ	78.94736842105263	SVZ_Glast_561 pI
2 dpi	vSVZ	76.92307692307693	SVZ_Glast_562 pI
2 dpi	vSVZ	86.66666666666667	SVZ_Glast_563 pI
2 dpi	vSVZ	0	SVZ_Glast_564 pI
2 dpi	vSVZ	85.71428571428571	SVZ_Glast_565 pI
2 dpi	vSVZ	90.9090909090909	SVZ_Glast_567 pI
2 dpi	vSVZ	78.26086956521739	SVZ_Glast_568 pI
2 dpi	vSVZ	96.07843137254902	SVZ_Glast_570 pI
2 dpi	vSVZ	87.17948717948718	SVZ_Glast_571 pI
2 dpi	vSVZ	62.5	SVZ_Glast_573 pI
2 dpi	vSVZ	62.5	SVZ_Glast_574 pI
2 dpi	vSVZ	83.33333333333334	SVZ_Glast_582 pI
2 dpi	vSVZ	63.63636363636363	SVZ_Glast_583 pI
2 dpi	vSVZ	80	SVZ_Glast_584 pI
2 dpi	vSVZ	93.33333333333333	SVZ_Glast_585 pI
2 dpi	vSVZ	44.680851063829785	SVZ_Glast_586 pI
2 dpi	vSVZ	77.77777777777779	SVZ_Glast_587 pI
2 dpi	vSVZ	66.66666666666666	SVZ_Glast_589 pI
2 dpi	vSVZ	91.66666666666666	SVZ_Glast_590 pI
2 dpi	vSVZ	83.33333333333334	SVZ_Glast_591 pI
2 dpi	vSVZ	79.3103448275862	SVZ_Glast_593 pI
2 dpi	vSVZ	70.2127659574468	SVZ_Glast_594 pI
2 dpi	vSVZ	83.33333333333334	SVZ_Glast_595 pI
2 dpi	vSVZ	72	SVZ_Glast_597 pI
2 dpi	vSVZ	85.71428571428571	SVZ_Glast_598 pI
2 dpi	vSVZ	100	SVZ_Glast_605 pI
2 dpi	vSVZ	77.27272727272727	SVZ_Glast_610 pI
2 dpi	vSVZ	78.57142857142857	SVZ_Glast_611 pI
2 dpi	vSVZ	16.666666666666664	SVZ_Glast_612 pI
2 dpi	vSVZ	87.5	SVZ_Glast_613 pI
2 dpi	vSVZ	60	SVZ_Glast_617 pI
2 dpi	vSVZ	83.33333333333334	SVZ_Glast_618 pI
2 dpi	vSVZ	86.66666666666667	SVZ_Glast_620 pI
2 dpi	vSVZ	90.9090909090909	SVZ_Glast_622 pI
2 dpi	vSVZ	50	SVZ_Glast_625 pI
2 dpi	vSVZ	68.96551724137932	SVZ_Glast_626 pI
2 dpi	vSVZ	82.14285714285714	SVZ_Glast_627 pI
2 dpi	vSVZ	89.47368421052632	SVZ_Glast_629 pI
2 dpi	vSVZ	77.08333333333334	SVZ_Glast_630 pI
2 dpi	vSVZ	90.32258064516128	SVZ_Glast_631 pI
2 dpi	vSVZ	78.72340425531915	SVZ_Glast_632 pI
2 dpi	vSVZ	87.09677419354838	SVZ_Glast_633 pI
2 dpi	vSVZ	92.5	SVZ_Glast_634 pI
2 dpi	vSVZ	85.96491228070175	SVZ_Glast_635 pI
2 dpi	vSVZ	63.63636363636363	SVZ_Glast_637 pI
2 dpi	vSVZ	22.22222222222222	SVZ_Glast_639 pI
2 dpi	vSVZ	100	SVZ_Glast_641 pI
2 dpi	vSVZ	69.81132075471697	SVZ_Glast_642 pI
2 dpi	vSVZ	76.19047619047619	SVZ_Glast_652 pI
2 dpi	vSVZ	73.91304347826086	SVZ_Glast_653 pI
2 dpi	vSVZ	83.87096774193549	SVZ_Glast_654 pI
2 dpi	vSVZ	86.95652173913044	SVZ_Glast_655 pI
2 dpi	vSVZ	88.88888888888889	SVZ_Glast_657 pI
2 dpi	vSVZ	66.66666666666666	SVZ_Glast_658 pI
2 dpi	vSVZ	80.95238095238095	SVZ_Glast_659 pI
2 dpi	vSVZ	14.285714285714285	SVZ_Glast_661 pI
2 dpi	vSVZ	87.5	SVZ_Glast_662 pI
2 dpi	vSVZ	85.71428571428571	SVZ_Glast_664 pI
2 dpi	vSVZ	84	SVZ_Glast_665 pI
2 dpi	vSVZ	75	SVZ_Glast_679 pI
2 dpi	vSVZ	95	SVZ_Glast_680 pI
2 dpi	vSVZ	81.08108108108108	SVZ_Glast_681 pI
2 dpi	vSVZ	64.70588235294117	SVZ_Glast_684 pI
2 dpi	vSVZ	88.23529411764706	SVZ_Glast_686 pI
2 dpi	vSVZ	87.5	SVZ_Glast_688 pI
2 dpi	vSVZ	68.42105263157895	SVZ_Glast_690 pI
2 dpi	vSVZ	100	SVZ_Glast_691 pI
2 dpi	vSVZ	77.77777777777779	SVZ_Glast_693 pI
2 dpi	vSVZ	92.3076923076923	SVZ_Glast_698 pI
2 dpi	vSVZ	84.21052631578947	SVZ_Glast_699 pI
2 dpi	vSVZ	91.66666666666666	SVZ_Glast_700 pI
2 dpi	vSVZ	77.27272727272727	SVZ_Glast_702 pI
2 dpi	vSVZ	75	SVZ_Glast_711 pI
2 dpi	vSVZ	84.61538461538461	SVZ_Glast_723 pI
2 dpi	vSVZ	83.33333333333334	SVZ_Glast_724 pI
2 dpi	vSVZ	79.16666666666666	SVZ_Glast_725 pI
2 dpi	vSVZ	76.66666666666667	SVZ_Glast_727 pI
2 dpi	striatum	66.66666666666666	Str_Glast_103 pI
2 dpi	striatum	77.77777777777779	Str_Glast_104 pI
2 dpi	striatum	73.68421052631578	Str_Glast_108 pI
2 dpi	striatum	50	Str_Glast_112 pI
2 dpi	striatum	84.61538461538461	Str_Glast_116 pI
2 dpi	striatum	73.33333333333333	Str_Glast_119 pI
2 dpi	striatum	66.66666666666666	Str_Glast_123 pI
2 dpi	striatum	69.23076923076923	Str_Glast_126 pI
2 dpi	striatum	71.42857142857143	Str_Glast_131 pI
2 dpi	striatum	80	Str_Glast_132 pI
2 dpi	striatum	76.47058823529412	Str_Glast_133 pI
2 dpi	striatum	92	Str_Glast_137 pI
2 dpi	striatum	62.5	Str_Glast_141 pI
2 dpi	striatum	82.6086956521739	Str_Glast_143 pI
2 dpi	striatum	45.45454545454545	Str_Glast_148 pI
2 dpi	striatum	16.666666666666664	Str_Glast_158 pI
2 dpi	striatum	45.45454545454545	Str_Glast_159 pI
2 dpi	striatum	80	Str_Glast_16 pI
2 dpi	striatum	88.23529411764706	Str_Glast_174 pI
2 dpi	striatum	83.87096774193549	Str_Glast_176 pI
2 dpi	striatum	85	Str_Glast_179 pI
2 dpi	striatum	0	Str_Glast_180 pI
2 dpi	striatum	62.5	Str_Glast_183 pI
2 dpi	striatum	66.66666666666666	Str_Glast_184 pI
2 dpi	striatum	90.9090909090909	Str_Glast_189 pI
2 dpi	striatum	66.66666666666666	Str_Glast_19 pI
2 dpi	striatum	77.77777777777779	Str_Glast_199 pI
2 dpi	striatum	66.66666666666666	Str_Glast_200 pI
2 dpi	striatum	74.28571428571429	Str_Glast_201 pI
2 dpi	striatum	80	Str_Glast_206 pI
2 dpi	striatum	82.35294117647058	Str_Glast_207 pI
2 dpi	striatum	79.41176470588235	Str_Glast_210 pI
2 dpi	striatum	65.625	Str_Glast_211 pI
2 dpi	striatum	75	Str_Glast_214 pI
2 dpi	striatum	70	Str_Glast_215 pI
2 dpi	striatum	57.14285714285714	Str_Glast_217 pI
2 dpi	striatum	100	Str_Glast_218 pI
2 dpi	striatum	78.26086956521739	Str_Glast_219 pI
2 dpi	striatum	40	Str_Glast_228 pI
2 dpi	striatum	73.68421052631578	Str_Glast_229 pI
2 dpi	striatum	0	Str_Glast_237 pI
2 dpi	striatum	57.89473684210527	Str_Glast_241 pI
2 dpi	striatum	73.91304347826086	Str_Glast_242 pI
2 dpi	striatum	81.81818181818183	Str_Glast_247 pI
2 dpi	striatum	85.71428571428571	Str_Glast_248 pI
2 dpi	striatum	55.55555555555556	Str_Glast_249 pI
2 dpi	striatum	100	Str_Glast_25 pI
2 dpi	striatum	83.33333333333334	Str_Glast_251 pI
2 dpi	striatum	61.904761904761905	Str_Glast_258 pI
2 dpi	striatum	44.44444444444444	Str_Glast_265 pI
2 dpi	striatum	90.9090909090909	Str_Glast_267 pI
2 dpi	striatum	76.47058823529412	Str_Glast_268 pI
2 dpi	striatum	61.904761904761905	Str_Glast_27 pI
2 dpi	striatum	93.33333333333333	Str_Glast_273 pI
2 dpi	striatum	100	Str_Glast_274 pI
2 dpi	striatum	11.11111111111111	Str_Glast_28 pI
2 dpi	striatum	42.857142857142854	Str_Glast_290 pI
2 dpi	striatum	67.56756756756756	Str_Glast_295 pI
2 dpi	striatum	78.57142857142857	Str_Glast_297 pI
2 dpi	striatum	64.28571428571429	Str_Glast_298 pI
2 dpi	striatum	66.66666666666666	Str_Glast_309 pI
2 dpi	striatum	76.19047619047619	Str_Glast_32 pI
2 dpi	striatum	54.54545454545454	Str_Glast_334 pI
2 dpi	striatum	84.21052631578947	Str_Glast_335 pI
2 dpi	striatum	67.74193548387096	Str_Glast_40 pI
2 dpi	striatum	52.17391304347826	Str_Glast_41 pI
2 dpi	striatum	68	Str_Glast_42 pI
2 dpi	striatum	50	Str_Glast_43 pI
2 dpi	striatum	72.72727272727273	Str_Glast_44 pI
2 dpi	striatum	72.6027397260274	Str_Glast_45 pI
2 dpi	striatum	50	Str_Glast_49 pI
2 dpi	striatum	72	Str_Glast_5 pI
2 dpi	striatum	61.36363636363637	Str_Glast_50 pI
2 dpi	striatum	45.83333333333333	Str_Glast_51 pI
2 dpi	striatum	50	Str_Glast_57 pI
2 dpi	striatum	42.857142857142854	Str_Glast_58 pI
2 dpi	striatum	79.41176470588235	Str_Glast_59 pI
2 dpi	striatum	88.88888888888889	Str_Glast_60 pI
2 dpi	striatum	86.95652173913044	Str_Glast_61 pI
2 dpi	striatum	78.57142857142857	Str_Glast_62 pI
2 dpi	striatum	79.16666666666666	Str_Glast_65 pI
2 dpi	striatum	57.49999999999999	Str_Glast_66 pI
2 dpi	striatum	0	Str_Glast_7 pI
2 dpi	striatum	63.33333333333333	Str_Glast_70 pI
2 dpi	striatum	66.66666666666666	Str_Glast_78 pI
2 dpi	striatum	88.88888888888889	Str_Glast_82 pI
2 dpi	striatum	66.66666666666666	Str_Glast_86 pI
2 dpi	striatum	70	Str_Glast_89 pI
2 dpi	striatum	100	Str_Glast_96 pI
2 dpi	striatum	70.83333333333334	Str_Glast_99 pI
21 dpi	vSVZ	61.42857142857143	SVZ_Glast_10 pH
21 dpi	vSVZ	20	SVZ_Glast_100 pH
21 dpi	vSVZ	43.24324324324324	SVZ_Glast_101 pH
21 dpi	vSVZ	50	SVZ_Glast_102 pH
21 dpi	vSVZ	23.52941176470588	SVZ_Glast_103 pH
21 dpi	vSVZ	26.923076923076923	SVZ_Glast_105 pH
21 dpi	vSVZ	52.63157894736842	SVZ_Glast_108 pH
21 dpi	vSVZ	39.285714285714285	SVZ_Glast_109 pH
21 dpi	vSVZ	34.285714285714285	SVZ_Glast_11 pH
21 dpi	vSVZ	38.095238095238095	SVZ_Glast_111 pH
21 dpi	vSVZ	0	SVZ_Glast_112 pH
21 dpi	vSVZ	35.483870967741936	SVZ_Glast_113 pH
21 dpi	vSVZ	20	SVZ_Glast_114 pH
21 dpi	vSVZ	0	SVZ_Glast_115 pH
21 dpi	vSVZ	47.27272727272727	SVZ_Glast_116 pH
21 dpi	vSVZ	45.45454545454545	SVZ_Glast_117 pH
21 dpi	vSVZ	55.319148936170215	SVZ_Glast_118 pH
21 dpi	vSVZ	25	SVZ_Glast_119 pH
21 dpi	vSVZ	30.76923076923077	SVZ_Glast_12 pH
21 dpi	vSVZ	52.54237288135594	SVZ_Glast_120 pH
21 dpi	vSVZ	43.75	SVZ_Glast_121 pH
21 dpi	vSVZ	0	SVZ_Glast_122 pH
21 dpi	vSVZ	46.15384615384615	SVZ_Glast_123 pH
21 dpi	vSVZ	0	SVZ_Glast_125 pH
21 dpi	vSVZ	20	SVZ_Glast_128 pH
21 dpi	vSVZ	35.8974358974359	SVZ_Glast_129 pH
21 dpi	vSVZ	43.859649122807014	SVZ_Glast_13 pH
21 dpi	vSVZ	10.714285714285714	SVZ_Glast_131 pH
21 dpi	vSVZ	36	SVZ_Glast_132 pH
21 dpi	vSVZ	46.34146341463415	SVZ_Glast_133 pH
21 dpi	vSVZ	44.44444444444444	SVZ_Glast_134 pH
21 dpi	vSVZ	30.555555555555557	SVZ_Glast_135 pH
21 dpi	vSVZ	45.83333333333333	SVZ_Glast_136 pH
21 dpi	vSVZ	24.137931034482758	SVZ_Glast_137 pH
21 dpi	vSVZ	35.13513513513514	SVZ_Glast_138 pH
21 dpi	vSVZ	54.09836065573771	SVZ_Glast_14 pH
21 dpi	vSVZ	33.33333333333333	SVZ_Glast_140 pH
21 dpi	vSVZ	6.666666666666667	SVZ_Glast_142 pH
21 dpi	vSVZ	48.275862068965516	SVZ_Glast_143 pH
21 dpi	vSVZ	44.44444444444444	SVZ_Glast_144 pH
21 dpi	vSVZ	33.33333333333333	SVZ_Glast_146 pH
21 dpi	vSVZ	18.51851851851852	SVZ_Glast_147 pH
21 dpi	vSVZ	17.647058823529413	SVZ_Glast_148 pH
21 dpi	vSVZ	35.483870967741936	SVZ_Glast_149 pH
21 dpi	vSVZ	46.03174603174603	SVZ_Glast_15 pH
21 dpi	vSVZ	12.5	SVZ_Glast_152 pH
21 dpi	vSVZ	28.947368421052634	SVZ_Glast_153 pH
21 dpi	vSVZ	51.11111111111111	SVZ_Glast_154 pH
21 dpi	vSVZ	12	SVZ_Glast_155 pH
21 dpi	vSVZ	53.84615384615385	SVZ_Glast_156 pH
21 dpi	vSVZ	51.11111111111111	SVZ_Glast_157 pH
21 dpi	vSVZ	60.60606060606061	SVZ_Glast_158 pH
21 dpi	vSVZ	12.5	SVZ_Glast_159 pH
21 dpi	vSVZ	34.285714285714285	SVZ_Glast_160 pH
21 dpi	vSVZ	50	SVZ_Glast_161 pH
21 dpi	vSVZ	57.99999999999999	SVZ_Glast_162 pH
21 dpi	vSVZ	27.586206896551722	SVZ_Glast_163 pH
21 dpi	vSVZ	65.38461538461539	SVZ_Glast_164 pH
21 dpi	vSVZ	56.14035087719298	SVZ_Glast_165 pH
21 dpi	vSVZ	45.45454545454545	SVZ_Glast_166 pH
21 dpi	vSVZ	13.793103448275861	SVZ_Glast_167 pH
21 dpi	vSVZ	28.205128205128204	SVZ_Glast_168 pH
21 dpi	vSVZ	19.35483870967742	SVZ_Glast_169 pH
21 dpi	vSVZ	50.66666666666667	SVZ_Glast_17 pH
21 dpi	vSVZ	5.263157894736842	SVZ_Glast_170 pH
21 dpi	vSVZ	34.69387755102041	SVZ_Glast_175 pH
21 dpi	vSVZ	11.11111111111111	SVZ_Glast_176 pH
21 dpi	vSVZ	31.25	SVZ_Glast_177 pH
21 dpi	vSVZ	46.93877551020408	SVZ_Glast_178 pH
21 dpi	vSVZ	31.428571428571427	SVZ_Glast_179 pH
21 dpi	vSVZ	3.7037037037037033	SVZ_Glast_180 pH
21 dpi	vSVZ	18.91891891891892	SVZ_Glast_181 pH
21 dpi	vSVZ	54	SVZ_Glast_182 pH
21 dpi	vSVZ	42.857142857142854	SVZ_Glast_183 pH
21 dpi	vSVZ	8.333333333333332	SVZ_Glast_184 pH
21 dpi	vSVZ	18.75	SVZ_Glast_185 pH
21 dpi	vSVZ	25	SVZ_Glast_186 pH
21 dpi	vSVZ	56.25	SVZ_Glast_187 pH
21 dpi	vSVZ	58.82352941176471	SVZ_Glast_188 pH
21 dpi	vSVZ	54.23728813559322	SVZ_Glast_189 pH
21 dpi	vSVZ	43.39622641509434	SVZ_Glast_19 pH
21 dpi	vSVZ	54.23728813559322	SVZ_Glast_190 pH
21 dpi	vSVZ	20.689655172413794	SVZ_Glast_191 pH
21 dpi	vSVZ	6.666666666666667	SVZ_Glast_2 pH
21 dpi	vSVZ	43.859649122807014	SVZ_Glast_20 pH
21 dpi	vSVZ	52.83018867924528	SVZ_Glast_21 pH
21 dpi	vSVZ	54.054054054054056	SVZ_Glast_22 pH
21 dpi	vSVZ	42.42424242424242	SVZ_Glast_23 pH
21 dpi	vSVZ	43.58974358974359	SVZ_Glast_25 pH
21 dpi	vSVZ	38.23529411764706	SVZ_Glast_27 pH
21 dpi	vSVZ	39.473684210526315	SVZ_Glast_28 pH
21 dpi	vSVZ	32.35294117647059	SVZ_Glast_29 pH
21 dpi	vSVZ	45.45454545454545	SVZ_Glast_3 pH
21 dpi	vSVZ	32.432432432432435	SVZ_Glast_30 pH
21 dpi	vSVZ	34.146341463414636	SVZ_Glast_31 pH
21 dpi	vSVZ	23.333333333333332	SVZ_Glast_32 pH
21 dpi	vSVZ	0	SVZ_Glast_35 pH
21 dpi	vSVZ	51.06382978723404	SVZ_Glast_36 pH
21 dpi	vSVZ	47.05882352941176	SVZ_Glast_37 pH
21 dpi	vSVZ	43.75	SVZ_Glast_38 pH
21 dpi	vSVZ	52.083333333333336	SVZ_Glast_39 pH
21 dpi	vSVZ	10.526315789473683	SVZ_Glast_40 pH
21 dpi	vSVZ	39.02439024390244	SVZ_Glast_41 pH
21 dpi	vSVZ	0	SVZ_Glast_42 pH
21 dpi	vSVZ	28.947368421052634	SVZ_Glast_43 pH
21 dpi	vSVZ	39.58333333333333	SVZ_Glast_44 pH
21 dpi	vSVZ	15.151515151515152	SVZ_Glast_45 pH
21 dpi	vSVZ	5.263157894736842	SVZ_Glast_48 pH
21 dpi	vSVZ	57.49999999999999	SVZ_Glast_49 pH
21 dpi	vSVZ	31.818181818181817	SVZ_Glast_5 pH
21 dpi	vSVZ	29.629629629629626	SVZ_Glast_50 pH
21 dpi	vSVZ	52.307692307692314	SVZ_Glast_51 pH
21 dpi	vSVZ	31.428571428571427	SVZ_Glast_53 pH
21 dpi	vSVZ	48.93617021276596	SVZ_Glast_54 pH
21 dpi	vSVZ	50	SVZ_Glast_55 pH
21 dpi	vSVZ	42.22222222222222	SVZ_Glast_56 pH
21 dpi	vSVZ	60.78431372549019	SVZ_Glast_58 pH
21 dpi	vSVZ	62.903225806451616	SVZ_Glast_59 pH
21 dpi	vSVZ	30	SVZ_Glast_6 pH
21 dpi	vSVZ	23.333333333333332	SVZ_Glast_60 pH
21 dpi	vSVZ	51.11111111111111	SVZ_Glast_61 pH
21 dpi	vSVZ	21.428571428571427	SVZ_Glast_62 pH
21 dpi	vSVZ	12.5	SVZ_Glast_63 pH
21 dpi	vSVZ	4.166666666666666	SVZ_Glast_64 pH
21 dpi	vSVZ	0	SVZ_Glast_65 pH
21 dpi	vSVZ	40.476190476190474	SVZ_Glast_68 pH
21 dpi	vSVZ	48.78048780487805	SVZ_Glast_69 pH
21 dpi	vSVZ	38.70967741935484	SVZ_Glast_7 pH
21 dpi	vSVZ	47.5	SVZ_Glast_71 pH
21 dpi	vSVZ	43.24324324324324	SVZ_Glast_72 pH
21 dpi	vSVZ	0	SVZ_Glast_73 pH
21 dpi	vSVZ	40	SVZ_Glast_74 pH
21 dpi	vSVZ	34.146341463414636	SVZ_Glast_75 pH
21 dpi	vSVZ	35.483870967741936	SVZ_Glast_76 pH
21 dpi	vSVZ	45.45454545454545	SVZ_Glast_77 pH
21 dpi	vSVZ	25	SVZ_Glast_78 pH
21 dpi	vSVZ	47.82608695652174	SVZ_Glast_79 pH
21 dpi	vSVZ	53.57142857142857	SVZ_Glast_81 pH
21 dpi	vSVZ	18.75	SVZ_Glast_82 pH
21 dpi	vSVZ	0	SVZ_Glast_84 pH
21 dpi	vSVZ	26.923076923076923	SVZ_Glast_85 pH
21 dpi	vSVZ	0	SVZ_Glast_86 pH
21 dpi	vSVZ	14.814814814814813	SVZ_Glast_87 pH
21 dpi	vSVZ	67.85714285714286	SVZ_Glast_88 pH
21 dpi	vSVZ	40	SVZ_Glast_89 pH
21 dpi	vSVZ	47.61904761904761	SVZ_Glast_9 pH
21 dpi	vSVZ	38.46153846153847	SVZ_Glast_90 pH
21 dpi	vSVZ	45	SVZ_Glast_91 pH
21 dpi	vSVZ	32.35294117647059	SVZ_Glast_93 pH
21 dpi	vSVZ	45.45454545454545	SVZ_Glast_94 pH
21 dpi	vSVZ	11.76470588235294	SVZ_Glast_96 pH
21 dpi	vSVZ	62.16216216216216	SVZ_Glast_97 pH
21 dpi	vSVZ	45.45454545454545	SVZ_Glast_98 pH
21 dpi	vSVZ	16	SVZ_Glast_99 pH
21 dpi	striatum	13.333333333333334	Str_Glast_1 pH
21 dpi	striatum	3.7037037037037033	Str_Glast_10 pH
21 dpi	striatum	13.333333333333334	Str_Glast_100 pH
21 dpi	striatum	38.46153846153847	Str_Glast_104 pH
21 dpi	striatum	32.35294117647059	Str_Glast_106 pH
21 dpi	striatum	45.45454545454545	Str_Glast_107 pH
21 dpi	striatum	34.69387755102041	Str_Glast_108 pH
21 dpi	striatum	6.25	Str_Glast_11 pH
21 dpi	striatum	50	Str_Glast_112 pH
21 dpi	striatum	51.66666666666667	Str_Glast_114 pH
21 dpi	striatum	34.090909090909086	Str_Glast_115 pH
21 dpi	striatum	42.857142857142854	Str_Glast_117 pH
21 dpi	striatum	0	Str_Glast_119 pH
21 dpi	striatum	40.54054054054054	Str_Glast_12 pH
21 dpi	striatum	20	Str_Glast_123 pH
21 dpi	striatum	52.72727272727272	Str_Glast_129 pH
21 dpi	striatum	17.857142857142858	Str_Glast_13 pH
21 dpi	striatum	0	Str_Glast_130 pH
21 dpi	striatum	28.125	Str_Glast_131 pH
21 dpi	striatum	37.03703703703704	Str_Glast_133 pH
21 dpi	striatum	38.297872340425535	Str_Glast_134 pH
21 dpi	striatum	48.837209302325576	Str_Glast_135 pH
21 dpi	striatum	52.63157894736842	Str_Glast_136 pH
21 dpi	striatum	35.41666666666667	Str_Glast_139 pH
21 dpi	striatum	50.76923076923077	Str_Glast_142 pH
21 dpi	striatum	38.88888888888889	Str_Glast_143 pH
21 dpi	striatum	0	Str_Glast_144 pH
21 dpi	striatum	0	Str_Glast_149 pH
21 dpi	striatum	61.224489795918366	Str_Glast_151 pH
21 dpi	striatum	0	Str_Glast_154 pH
21 dpi	striatum	0	Str_Glast_157 pH
21 dpi	striatum	23.333333333333332	Str_Glast_159 pH
21 dpi	striatum	20	Str_Glast_160 pH
21 dpi	striatum	53.06122448979592	Str_Glast_163 pH
21 dpi	striatum	0	Str_Glast_167 pH
21 dpi	striatum	39.130434782608695	Str_Glast_169 pH
21 dpi	striatum	22.22222222222222	Str_Glast_171 pH
21 dpi	striatum	61.904761904761905	Str_Glast_172 pH
21 dpi	striatum	44.230769230769226	Str_Glast_173 pH
21 dpi	striatum	38.70967741935484	Str_Glast_175 pH
21 dpi	striatum	47.61904761904761	Str_Glast_2 pH
21 dpi	striatum	38.63636363636363	Str_Glast_21 pH
21 dpi	striatum	35.13513513513514	Str_Glast_22 pH
21 dpi	striatum	12.903225806451612	Str_Glast_23 pH
21 dpi	striatum	11.11111111111111	Str_Glast_24 pH
21 dpi	striatum	29.545454545454547	Str_Glast_25 pH
21 dpi	striatum	30	Str_Glast_29 pH
21 dpi	striatum	0	Str_Glast_31 pH
21 dpi	striatum	12.903225806451612	Str_Glast_33 pH
21 dpi	striatum	32.432432432432435	Str_Glast_35 pH
21 dpi	striatum	47.5	Str_Glast_36 pH
21 dpi	striatum	13.043478260869565	Str_Glast_45 pH
21 dpi	striatum	63.934426229508205	Str_Glast_47 pH
21 dpi	striatum	8	Str_Glast_49 pH
21 dpi	striatum	43.24324324324324	Str_Glast_51 pH
21 dpi	striatum	45.94594594594595	Str_Glast_52 pH
21 dpi	striatum	15.384615384615385	Str_Glast_53 pH
21 dpi	striatum	28.205128205128204	Str_Glast_55 pH
21 dpi	striatum	24.242424242424242	Str_Glast_56 pH
21 dpi	striatum	40	Str_Glast_58 pH
21 dpi	striatum	30.434782608695656	Str_Glast_6 pH
21 dpi	striatum	69.23076923076923	Str_Glast_60 pH
21 dpi	striatum	37.5	Str_Glast_61 pH
21 dpi	striatum	46	Str_Glast_62 pH
21 dpi	striatum	4.3478260869565215	Str_Glast_66 pH
21 dpi	striatum	45.28301886792453	Str_Glast_70 pH
21 dpi	striatum	44.73684210526316	Str_Glast_71 pH
21 dpi	striatum	30.76923076923077	Str_Glast_72 pH
21 dpi	striatum	57.446808510638306	Str_Glast_80 pH
21 dpi	striatum	59.523809523809526	Str_Glast_82 pH
21 dpi	striatum	0	Str_Glast_83 pH
21 dpi	striatum	38.46153846153847	Str_Glast_84 pH
21 dpi	striatum	0	Str_Glast_86 pH
21 dpi	striatum	33.9622641509434	Str_Glast_87 pH
21 dpi	striatum	46.15384615384615	Str_Glast_88 pH
21 dpi	striatum	46.666666666666664	Str_Glast_90 pH
21 dpi	striatum	0	Str_Glast_91 pH
21 dpi	striatum	41.86046511627907	Str_Glast_94 pH
21 dpi	striatum	2.3255813953488373	Str_Glast_97 pH
21 dpi	striatum	50	Str_Glast_99 pH
2 dpi (Ifnagr KO)	vSVZ	88.88888888888889	SVZ_Glast_A14_isch pJ
2 dpi (Ifnagr KO)	vSVZ	90	SVZ_Glast_A15_isch pJ
2 dpi (Ifnagr KO)	vSVZ	73.33333333333333	SVZ_Glast_A16_isch pJ
2 dpi (Ifnagr KO)	vSVZ	85.71428571428571	SVZ_Glast_A17_isch pJ
2 dpi (Ifnagr KO)	vSVZ	100	SVZ_Glast_A18_isch pJ
2 dpi (Ifnagr KO)	vSVZ	87.5	SVZ_Glast_A1_isch pJ
2 dpi (Ifnagr KO)	vSVZ	80	SVZ_Glast_A2_isch pJ
2 dpi (Ifnagr KO)	vSVZ	70	SVZ_Glast_A5_isch pJ
2 dpi (Ifnagr KO)	vSVZ	87.5	SVZ_Glast_A6_isch pJ
2 dpi (Ifnagr KO)	vSVZ	90	SVZ_Glast_B13_isch pJ
2 dpi (Ifnagr KO)	vSVZ	88.88888888888889	SVZ_Glast_B14_isch pJ
2 dpi (Ifnagr KO)	vSVZ	93.75	SVZ_Glast_B15_isch pJ
2 dpi (Ifnagr KO)	vSVZ	75	SVZ_Glast_B17_isch pJ
2 dpi (Ifnagr KO)	vSVZ	80	SVZ_Glast_B18_isch pJ
2 dpi (Ifnagr KO)	vSVZ	36.36363636363637	SVZ_Glast_B1_isch pJ
2 dpi (Ifnagr KO)	vSVZ	84.61538461538461	SVZ_Glast_B6_isch pJ
2 dpi (Ifnagr KO)	vSVZ	100	SVZ_Glast_C13_isch pJ
2 dpi (Ifnagr KO)	vSVZ	91.66666666666666	SVZ_Glast_C15_isch pJ
2 dpi (Ifnagr KO)	vSVZ	84.375	SVZ_Glast_C17_isch pJ
2 dpi (Ifnagr KO)	vSVZ	70.58823529411765	SVZ_Glast_C18_isch pJ
2 dpi (Ifnagr KO)	vSVZ	100	SVZ_Glast_C2_isch pJ
2 dpi (Ifnagr KO)	vSVZ	73.68421052631578	SVZ_Glast_C6_isch pJ
2 dpi (Ifnagr KO)	vSVZ	66.66666666666666	SVZ_Glast_D13_isch pJ
2 dpi (Ifnagr KO)	vSVZ	71.42857142857143	SVZ_Glast_D14_isch pJ
2 dpi (Ifnagr KO)	vSVZ	70	SVZ_Glast_D15_isch pJ
2 dpi (Ifnagr KO)	vSVZ	90.47619047619048	SVZ_Glast_D16_isch pJ
2 dpi (Ifnagr KO)	vSVZ	70.58823529411765	SVZ_Glast_D17_isch pJ
2 dpi (Ifnagr KO)	vSVZ	88.46153846153845	SVZ_Glast_D1_isch pJ
2 dpi (Ifnagr KO)	vSVZ	63.63636363636363	SVZ_Glast_D2_isch pJ
2 dpi (Ifnagr KO)	vSVZ	76.19047619047619	SVZ_Glast_D5_isch pJ
2 dpi (Ifnagr KO)	vSVZ	86.66666666666667	SVZ_Glast_E13_isch pJ
2 dpi (Ifnagr KO)	vSVZ	80	SVZ_Glast_E14_isch pJ
2 dpi (Ifnagr KO)	vSVZ	71.42857142857143	SVZ_Glast_E16_isch pJ
2 dpi (Ifnagr KO)	vSVZ	100	SVZ_Glast_E17_isch pJ
2 dpi (Ifnagr KO)	vSVZ	82	SVZ_Glast_E18_isch pJ
2 dpi (Ifnagr KO)	vSVZ	100	SVZ_Glast_E6_isch pJ
2 dpi (Ifnagr KO)	vSVZ	80	SVZ_Glast_F13_isch pJ
2 dpi (Ifnagr KO)	vSVZ	92	SVZ_Glast_F14_isch pJ
2 dpi (Ifnagr KO)	vSVZ	100	SVZ_Glast_F16_isch pJ
2 dpi (Ifnagr KO)	vSVZ	86.8421052631579	SVZ_Glast_F17_isch pJ
2 dpi (Ifnagr KO)	vSVZ	88.23529411764706	SVZ_Glast_F18_isch pJ
2 dpi (Ifnagr KO)	vSVZ	88.88888888888889	SVZ_Glast_F4_isch pJ
2 dpi (Ifnagr KO)	vSVZ	91.66666666666666	SVZ_Glast_F5_isch pJ
2 dpi (Ifnagr KO)	vSVZ	66.66666666666666	SVZ_Glast_F6_isch pJ
2 dpi (Ifnagr KO)	vSVZ	93.75	SVZ_Glast_G13_isch pJ
2 dpi (Ifnagr KO)	vSVZ	83.33333333333334	SVZ_Glast_G14_isch pJ
2 dpi (Ifnagr KO)	vSVZ	80	SVZ_Glast_G15_isch pJ
2 dpi (Ifnagr KO)	vSVZ	95.45454545454545	SVZ_Glast_G16_isch pJ
2 dpi (Ifnagr KO)	vSVZ	83.33333333333334	SVZ_Glast_G18_isch pJ
2 dpi (Ifnagr KO)	vSVZ	100	SVZ_Glast_G1_isch pJ
2 dpi (Ifnagr KO)	vSVZ	78.57142857142857	SVZ_Glast_G5_isch pJ
2 dpi (Ifnagr KO)	vSVZ	82.75862068965517	SVZ_Glast_G6_isch pJ
2 dpi (Ifnagr KO)	vSVZ	75.60975609756098	SVZ_Glast_H13_isch pJ
2 dpi (Ifnagr KO)	vSVZ	76.47058823529412	SVZ_Glast_H14_isch pJ
2 dpi (Ifnagr KO)	vSVZ	75	SVZ_Glast_H15_isch pJ
2 dpi (Ifnagr KO)	vSVZ	83.33333333333334	SVZ_Glast_H1_isch pJ
2 dpi (Ifnagr KO)	vSVZ	73.68421052631578	SVZ_Glast_H2_isch pJ
2 dpi (Ifnagr KO)	vSVZ	100	SVZ_Glast_H3_isch pJ
2 dpi (Ifnagr KO)	vSVZ	77.77777777777779	SVZ_Glast_H4_isch pJ
2 dpi (Ifnagr KO)	vSVZ	84	SVZ_Glast_I15_isch pJ
2 dpi (Ifnagr KO)	vSVZ	88.88888888888889	SVZ_Glast_I17_isch pJ
2 dpi (Ifnagr KO)	vSVZ	100	SVZ_Glast_I18_isch pJ
2 dpi (Ifnagr KO)	vSVZ	84.21052631578947	SVZ_Glast_I1_isch pJ
2 dpi (Ifnagr KO)	vSVZ	85.71428571428571	SVZ_Glast_I5_isch pJ
2 dpi (Ifnagr KO)	vSVZ	73.68421052631578	SVZ_Glast_I6_isch pJ
2 dpi (Ifnagr KO)	vSVZ	84.21052631578947	SVZ_Glast_J15_isch pJ
2 dpi (Ifnagr KO)	vSVZ	90	SVZ_Glast_J16_isch pJ
2 dpi (Ifnagr KO)	vSVZ	77.41935483870968	SVZ_Glast_J17_isch pJ
2 dpi (Ifnagr KO)	vSVZ	90	SVZ_Glast_J18_isch pJ
2 dpi (Ifnagr KO)	vSVZ	81.48148148148148	SVZ_Glast_J1_isch pJ
2 dpi (Ifnagr KO)	vSVZ	87.87878787878788	SVZ_Glast_J2_isch pJ
2 dpi (Ifnagr KO)	vSVZ	93.33333333333333	SVZ_Glast_J4_isch pJ
2 dpi (Ifnagr KO)	vSVZ	86.66666666666667	SVZ_Glast_J5_isch pJ
2 dpi (Ifnagr KO)	vSVZ	76	SVZ_Glast_J6_isch pJ
2 dpi (Ifnagr KO)	vSVZ	90.47619047619048	SVZ_Glast_K13_isch pJ
2 dpi (Ifnagr KO)	vSVZ	85.71428571428571	SVZ_Glast_K14_isch pJ
2 dpi (Ifnagr KO)	vSVZ	84.375	SVZ_Glast_K16_isch pJ
2 dpi (Ifnagr KO)	vSVZ	100	SVZ_Glast_K17_isch pJ
2 dpi (Ifnagr KO)	vSVZ	77.77777777777779	SVZ_Glast_K18_isch pJ
2 dpi (Ifnagr KO)	vSVZ	72.72727272727273	SVZ_Glast_K1_isch pJ
2 dpi (Ifnagr KO)	vSVZ	87.5	SVZ_Glast_K2_isch pJ
2 dpi (Ifnagr KO)	vSVZ	95.45454545454545	SVZ_Glast_K3_isch pJ
2 dpi (Ifnagr KO)	vSVZ	81.08108108108108	SVZ_Glast_K4_isch pJ
2 dpi (Ifnagr KO)	vSVZ	76.66666666666667	SVZ_Glast_K6_isch pJ
2 dpi (Ifnagr KO)	vSVZ	67.64705882352942	SVZ_Glast_L13_isch pJ
2 dpi (Ifnagr KO)	vSVZ	56.52173913043478	SVZ_Glast_L14_isch pJ
2 dpi (Ifnagr KO)	vSVZ	60	SVZ_Glast_L15_isch pJ
2 dpi (Ifnagr KO)	vSVZ	75	SVZ_Glast_L16_isch pJ
2 dpi (Ifnagr KO)	vSVZ	92.85714285714286	SVZ_Glast_L17_isch pJ
2 dpi (Ifnagr KO)	vSVZ	100	SVZ_Glast_L18_isch pJ
2 dpi (Ifnagr KO)	vSVZ	96.96969696969697	SVZ_Glast_L1_isch pJ
2 dpi (Ifnagr KO)	vSVZ	86.20689655172413	SVZ_Glast_L4_isch pJ
2 dpi (Ifnagr KO)	vSVZ	84.84848484848484	SVZ_Glast_L5_isch pJ
2 dpi (Ifnagr KO)	vSVZ	82.5	SVZ_Glast_M13_isch pJ
2 dpi (Ifnagr KO)	vSVZ	73.68421052631578	SVZ_Glast_M14_isch pJ
2 dpi (Ifnagr KO)	vSVZ	66.66666666666666	SVZ_Glast_M15_isch pJ
2 dpi (Ifnagr KO)	vSVZ	86.36363636363636	SVZ_Glast_M17_isch pJ
2 dpi (Ifnagr KO)	vSVZ	69.23076923076923	SVZ_Glast_M18_isch pJ
2 dpi (Ifnagr KO)	vSVZ	92.3076923076923	SVZ_Glast_M1_isch pJ
2 dpi (Ifnagr KO)	vSVZ	80	SVZ_Glast_M3_isch pJ
2 dpi (Ifnagr KO)	vSVZ	94.82758620689656	SVZ_Glast_M4_isch pJ
2 dpi (Ifnagr KO)	vSVZ	100	SVZ_Glast_M5_isch pJ
2 dpi (Ifnagr KO)	vSVZ	94.11764705882352	SVZ_Glast_M6_isch pJ
2 dpi (Ifnagr KO)	vSVZ	94.02985074626866	SVZ_Glast_N13_isch pJ
2 dpi (Ifnagr KO)	vSVZ	78.94736842105263	SVZ_Glast_N15_isch pJ
2 dpi (Ifnagr KO)	vSVZ	76.47058823529412	SVZ_Glast_N16_isch pJ
2 dpi (Ifnagr KO)	vSVZ	82.35294117647058	SVZ_Glast_N17_isch pJ
2 dpi (Ifnagr KO)	vSVZ	84.61538461538461	SVZ_Glast_N18_isch pJ
2 dpi (Ifnagr KO)	vSVZ	94.73684210526315	SVZ_Glast_N1_isch pJ
2 dpi (Ifnagr KO)	vSVZ	100	SVZ_Glast_N2_isch pJ
2 dpi (Ifnagr KO)	vSVZ	100	SVZ_Glast_N3_isch pJ
2 dpi (Ifnagr KO)	vSVZ	84.21052631578947	SVZ_Glast_N4_isch pJ
2 dpi (Ifnagr KO)	vSVZ	94.44444444444444	SVZ_Glast_N5_isch pJ
2 dpi (Ifnagr KO)	vSVZ	93.33333333333333	SVZ_Glast_O14_isch pJ
2 dpi (Ifnagr KO)	vSVZ	66.66666666666666	SVZ_Glast_O15_isch pJ
2 dpi (Ifnagr KO)	vSVZ	83.78378378378379	SVZ_Glast_O16_isch pJ
2 dpi (Ifnagr KO)	vSVZ	77.77777777777779	SVZ_Glast_O17_isch pJ
2 dpi (Ifnagr KO)	vSVZ	78.94736842105263	SVZ_Glast_O18_isch pJ
2 dpi (Ifnagr KO)	vSVZ	93.33333333333333	SVZ_Glast_O1_isch pJ
2 dpi (Ifnagr KO)	vSVZ	76	SVZ_Glast_O4_isch pJ
2 dpi (Ifnagr KO)	vSVZ	82.6923076923077	SVZ_Glast_O5_isch pJ
2 dpi (Ifnagr KO)	vSVZ	71.42857142857143	SVZ_Glast_O6_isch pJ
2 dpi (Ifnagr KO)	vSVZ	88.23529411764706	SVZ_Glast_P13_isch pJ
2 dpi (Ifnagr KO)	vSVZ	75	SVZ_Glast_P15_isch pJ
2 dpi (Ifnagr KO)	vSVZ	91.66666666666666	SVZ_Glast_P16_isch pJ
2 dpi (Ifnagr KO)	vSVZ	84.0909090909091	SVZ_Glast_P17_isch pJ
2 dpi (Ifnagr KO)	vSVZ	64	SVZ_Glast_P18_isch pJ
2 dpi (Ifnagr KO)	vSVZ	90	SVZ_Glast_P1_isch pJ
2 dpi (Ifnagr KO)	vSVZ	75	SVZ_Glast_P2_isch pJ
2 dpi (Ifnagr KO)	vSVZ	93.75	SVZ_Glast_P3_isch pJ
2 dpi (Ifnagr KO)	vSVZ	63.1578947368421	SVZ_Glast_P5_isch pJ
2 dpi (Ifnagr KO)	striatum	85.71428571428571	Str_Glast_KO1_A1 pJ
2 dpi (Ifnagr KO)	striatum	92.85714285714286	Str_Glast_KO1_A10 pJ
2 dpi (Ifnagr KO)	striatum	60	Str_Glast_KO1_A12 pJ
2 dpi (Ifnagr KO)	striatum	70	Str_Glast_KO1_A4 pJ
2 dpi (Ifnagr KO)	striatum	88.88888888888889	Str_Glast_KO1_A5 pJ
2 dpi (Ifnagr KO)	striatum	90.9090909090909	Str_Glast_KO1_A7 pJ
2 dpi (Ifnagr KO)	striatum	63.1578947368421	Str_Glast_KO1_A8 pJ
2 dpi (Ifnagr KO)	striatum	79.16666666666666	Str_Glast_KO1_B12 pJ
2 dpi (Ifnagr KO)	striatum	74.28571428571429	Str_Glast_KO1_B3 pJ
2 dpi (Ifnagr KO)	striatum	70	Str_Glast_KO1_B8 pJ
2 dpi (Ifnagr KO)	striatum	83.33333333333334	Str_Glast_KO1_B9 pJ
2 dpi (Ifnagr KO)	striatum	89.28571428571429	Str_Glast_KO1_C10 pJ
2 dpi (Ifnagr KO)	striatum	52.63157894736842	Str_Glast_KO1_C5 pJ
2 dpi (Ifnagr KO)	striatum	76.66666666666667	Str_Glast_KO1_C7 pJ
2 dpi (Ifnagr KO)	striatum	64.28571428571429	Str_Glast_KO1_C8 pJ
2 dpi (Ifnagr KO)	striatum	90.9090909090909	Str_Glast_KO1_C9 pJ
2 dpi (Ifnagr KO)	striatum	65.625	Str_Glast_KO1_D1 pJ
2 dpi (Ifnagr KO)	striatum	81.81818181818183	Str_Glast_KO1_E11 pJ
2 dpi (Ifnagr KO)	striatum	93.75	Str_Glast_KO1_E2 pJ
2 dpi (Ifnagr KO)	striatum	76.92307692307693	Str_Glast_KO1_E3 pJ
2 dpi (Ifnagr KO)	striatum	80.55555555555556	Str_Glast_KO1_E5 pJ
2 dpi (Ifnagr KO)	striatum	78.125	Str_Glast_KO1_E7 pJ
2 dpi (Ifnagr KO)	striatum	66.66666666666666	Str_Glast_KO1_F11 pJ
2 dpi (Ifnagr KO)	striatum	85.71428571428571	Str_Glast_KO1_F2 pJ
2 dpi (Ifnagr KO)	striatum	64.28571428571429	Str_Glast_KO1_F5 pJ
2 dpi (Ifnagr KO)	striatum	80	Str_Glast_KO1_F6 pJ
2 dpi (Ifnagr KO)	striatum	68	Str_Glast_KO1_F8 pJ
2 dpi (Ifnagr KO)	striatum	85.71428571428571	Str_Glast_KO1_G10 pJ
2 dpi (Ifnagr KO)	striatum	78.37837837837837	Str_Glast_KO1_G11 pJ
2 dpi (Ifnagr KO)	striatum	66.66666666666666	Str_Glast_KO1_G3 pJ
2 dpi (Ifnagr KO)	striatum	94.11764705882352	Str_Glast_KO1_G4 pJ
2 dpi (Ifnagr KO)	striatum	85	Str_Glast_KO1_G5 pJ
2 dpi (Ifnagr KO)	striatum	85.71428571428571	Str_Glast_KO1_G9 pJ
2 dpi (Ifnagr KO)	striatum	100	Str_Glast_KO1_H1 pJ
2 dpi (Ifnagr KO)	striatum	90.47619047619048	Str_Glast_KO1_H11 pJ
2 dpi (Ifnagr KO)	striatum	91.30434782608695	Str_Glast_KO1_H2 pJ
2 dpi (Ifnagr KO)	striatum	80	Str_Glast_KO1_H3 pJ
2 dpi (Ifnagr KO)	striatum	82.35294117647058	Str_Glast_KO1_H5 pJ
2 dpi (Ifnagr KO)	striatum	83.33333333333334	Str_Glast_KO2_I2 pJ
2 dpi (Ifnagr KO)	striatum	73.33333333333333	Str_Glast_KO2_I3 pJ
2 dpi (Ifnagr KO)	striatum	67.74193548387096	Str_Glast_KO2_I5 pJ
2 dpi (Ifnagr KO)	striatum	63.63636363636363	Str_Glast_KO2_I7 pJ
2 dpi (Ifnagr KO)	striatum	82	Str_Glast_KO2_I9 pJ
2 dpi (Ifnagr KO)	striatum	84.84848484848484	Str_Glast_KO2_J3 pJ
2 dpi (Ifnagr KO)	striatum	79.3103448275862	Str_Glast_KO2_J4 pJ
2 dpi (Ifnagr KO)	striatum	91.66666666666666	Str_Glast_KO2_J5 pJ
2 dpi (Ifnagr KO)	striatum	80.95238095238095	Str_Glast_KO2_J6 pJ
2 dpi (Ifnagr KO)	striatum	91.66666666666666	Str_Glast_KO2_K1 pJ
2 dpi (Ifnagr KO)	striatum	86.66666666666667	Str_Glast_KO2_K2 pJ
2 dpi (Ifnagr KO)	striatum	66.66666666666666	Str_Glast_KO2_K7 pJ
2 dpi (Ifnagr KO)	striatum	75	Str_Glast_KO2_L10 pJ
2 dpi (Ifnagr KO)	striatum	75	Str_Glast_KO2_L12 pJ
2 dpi (Ifnagr KO)	striatum	87.5	Str_Glast_KO2_L4 pJ
2 dpi (Ifnagr KO)	striatum	76.92307692307693	Str_Glast_KO2_L5 pJ
2 dpi (Ifnagr KO)	striatum	80	Str_Glast_KO2_L8 pJ
2 dpi (Ifnagr KO)	striatum	69.44444444444444	Str_Glast_KO2_M1 pJ
2 dpi (Ifnagr KO)	striatum	76	Str_Glast_KO2_M12 pJ
2 dpi (Ifnagr KO)	striatum	78.72340425531915	Str_Glast_KO2_M4 pJ
2 dpi (Ifnagr KO)	striatum	57.89473684210527	Str_Glast_KO2_M6 pJ
2 dpi (Ifnagr KO)	striatum	90	Str_Glast_KO2_M7 pJ
2 dpi (Ifnagr KO)	striatum	100	Str_Glast_KO2_M8 pJ
2 dpi (Ifnagr KO)	striatum	57.14285714285714	Str_Glast_KO2_N11 pJ
2 dpi (Ifnagr KO)	striatum	84.21052631578947	Str_Glast_KO2_N12 pJ
2 dpi (Ifnagr KO)	striatum	75	Str_Glast_KO2_N2 pJ
2 dpi (Ifnagr KO)	striatum	84.21052631578947	Str_Glast_KO2_O11 pJ
2 dpi (Ifnagr KO)	striatum	85.71428571428571	Str_Glast_KO2_O4 pJ
2 dpi (Ifnagr KO)	striatum	61.53846153846154	Str_Glast_KO2_O6 pJ
2 dpi (Ifnagr KO)	striatum	82.6923076923077	Str_Glast_KO2_P10 pJ
2 dpi (Ifnagr KO)	striatum	63.63636363636363	Str_Glast_KO2_P12 pJ
2 dpi (Ifnagr KO)	striatum	80.95238095238095	Str_Glast_KO2_P8 pJ
2 dpi (Ifnagr KO)	striatum	83.33333333333334	Str_Glast_KO2_P9 pJ
